# Supplementary material for: Dynamic genetic differentiation drives the widespread structural and functional convergent evolution of snake venom proteinaceous toxins
Source: BMC Biol. 2022 Jan 7;20:4. doi: 10.1186/s12915-021-01208-9 (PMC8742412; doi:10.1186/s12915-021-01208-9)
Supplement: Supplementary file 1 — Additional file 1. 3ftx alignment.fasta. [file 12915_2021_1208_MOESM1_ESM.fasta]

>Thelotornis_mossambicanus_3FTx_05
MRKIIV-CVLAVMLWSQAV--------------------DALVCYNCPNGGR---CFSTT--T-CSGNQDQCITLFFNGV--GFQPPKYAKR---CAAQYECQLLNSPQAGVSAI-CCGYDRCNR------
>Micrurus_mipartitus_C0HJR2
-----------------------------------------LTCKTCPFTT----CPNSE--S-CPGGQSICYQRKWEEH----HGERIERR---CVAN--C---PAFGSHDTSLLCCTRDNCN-------
>Micrurus_surinamensis_P86096
-----------------------------------------LTCHTCPYNT----CANSE--T-CPAGKNICYQKKWEEH----QGERIERR---CVAN--C---PKLGSNDKSLLCCRRDDCN-------
>Micrurus_frontalis_P86424
-----------------------------------------LTCNTCAFKT----CANSE--T-CAAGKNICYQRKWNEH----HGERIERK---CVAN--C---PELGSHDTSLLCCRIPDCN-------
>Dendroaspis_polylepis_T2720
MKTLLFALLLVTFLFKDPV--------------------KSLQCYRCGVSG----CHLKT--T-CSTEETFCSNYAS-----FPVGLNWY----GCAKT--C---TEKNTWSGYNKCCTTNLCNA------
>Dendroaspis_angusticeps_GILR01002482
MKTLLFALLLVAFLFKDPV--------------------KSLQCYRCGVSG----CHLKT--T-CSAEETFCSNYAS-----FPVGLNWY----GCAKT--C---TEKNTWSGYNKCCTTNLCNA------
>Dendroaspis_viridis_GHPC01002050
MKTLLFALLLVAFLFKNPV--------------------KSLECYKCGASG----CRLKI--T-CSTEGKFCSKR-LNRI--SKLKWR------GCAKT--C---IEEDNRWFYRKCCTTDLCNT------
>Dendroaspis_jamesoni_jamesoni_GHPA01000962
MKTLLFALLLVAFLFKDPV--------------------KSLECYKCGASG----CRLKI--T-CSAEEKFC-SK-WLDR---ISKLKWR----GCAKT--C---IEEDNGWFYRKCCTTNLCNT------
>Dendroaspis_jamesoni_kaimosae_P25682
-----------------------------------------LECYRCGVSG----CHLRT--T-CSAKEKFC----AKQH--NRISTLWWH---GCVET--C---TEDETWKFYRKCCTTNLCNI------
>Dendroaspis_angusticeps_GILR01002080
MKTLLFALLLVTILFKDPV--------------------KSLECYRCGVSS----CHLKI--T-CSAEEKFC----CKQH--NRISTLWWR---GCVKT--C---TEEDTWTFYRKCCTTDLCNI------
>Micrurus_altirostris_F5CPD4
MKALLFALFLVAFLFKDPV--------------------KSMQCYKCGVSG----CHLKI--T-CSEDEKFCYKR-YNKI--------SFIRTYGCAKT--C---TEENNWTASVYCCTTNLCNT------
>Micrurus_fulvius_U3FVH6
MKALLFALFLVAFLFMDPV--------------------KSMECYRCGVSG----CHLKI--T-CAADEKFCYKW-YNKI--------SSVRTYGCAET--C---TEENSWTAWVRCCTTNLCNT------
>Dendroaspis_viridis_GHPC01002196
MKTLLFALLLFAFLFKDPV--------------------KSLECYTCDDSG----CNLKI--T-CSAEETFCYKWLFKKT-----NEQWL----ACAKT--C---TEEHSWMHYMKCCTTDLCNT------
>Walterinnesia_aegyptia_C0HKZ8
-----------------------------------------MECYKCGVSG----CHLKI--T-CSAEEKFCYK--WQDK---ISNERWL----GCAKT--C---TEEDTWRVYNSCCTTNLCNI------
>Bungarus_candidus_P81782
-----------------------------------------MECYRCGVSG----CHLKI--T-CSAEETFCYK--WLNK---ISNERWL----GCAKT--C---TEIDTWNVYNKCCTTNLCNT------
>Psammophis_schokari_unigene276500
---LLLALVVVTFVYLDSA--------------------LPGPCYSCSGEY----REDDE--G-CPDGENLC----IIGENRDNSNGTIDIK--GCAAT--C---PTPEEKGEAV-CCSKDNCN-------
>Rhabdophis_subminiatus_unigene144234
MKTLLLALVVVTFVCLDFG--------------------NSLEC--CKDVL----CLSAV--Q-CSSDTAVCTKTYTK----SLIGTKMNVQ-YGCASN--C---TLPEEGGYPL-YCSGNRCS-------
>Rhabdophis_subminiatus_unigene61055
MKTLLLALVVVTFVCLDFG--------------------NSLEC--CKDAL----CLSAV--Q-CSSDTDVCTKT-YTKS--LIGTKMNVTY--GCASN--C---TLPVQGGYTL-YCSGNRCS-------
>Ahaetulla_prasina_A0A346CLY6
MKTQLLALVVVAFVFLDSG--------------------YTLRCHSCTEPP----CMGHE--Q-CSEGQNLCFEKRYQGD---MLGLR-TVK--GCTDT--C---ADPGEKEIVT-YCKSDRCN-------
>Ahaetulla_prasina_A0A193CHL3
MKTLLLALVVVAFVFLDSG--------------------YTLICQSCDEQG----CPRDE--H-CSEEQNLCFER-WNKN--DMFGTN-IVR--GCTDT--Y---AAPGENEKVT-YCAFDRCNW------
>Ahaetulla_prasina_A0A346CLY7
MKTQLLALVVVAFVFLDSG--------------------YTLICQSCDEQG----CPRDE--H-CSEEQNLCFER-WNKN--DMFGTN-TVR--GCTDT--C---AAPGENEKVT-YCAFDRCNW------
>Spilotes_sulphureus_A0A346CI88
MKTLLLSLVVVAFMFLEPG--------------------DTLTCHSCSEAP----CLGRE--Q-CAESQMLCYEKKFKND---LFGMK-TVR--GCADT--C---ANPGENEIVT-YCGYDHCNH------
>Trimorphodon_biscutatus_A7X3Q9
MKTLLLSLMVVGFVYLVSG--------------------DNRICYSCTRRP----CWGLQ--H-CAEGQNLCYEKKFKDD---PFGMK-TVK--GCTDN--C---TIPGQNEKVT-CCSYDKCN-------
>Thrasops_jacksonii_A7X6I4
MKTLLLALVMVGFVYLVSG--------------------QNRTCHSCTGTV----CFKLE--E-CKEGQNLCFEWKIIGD---LFGMK-TVR--GCAKT--C---ATPGENEKIT-YCSTDNCNI------
>Rhabdophis_subminiatus_unigene497406
MKTLLLALVMVGFVYLVSG--------------------QNRTCHSCTGTV----CFKLE--E-CKEGQNLCFER-KIIG--DLFGMK-TVR--GCAKT--C---ATPGENEKIT-YCSTDNCN-------
>Thelotornis_mossambicanus_3FTx_03
MKTLLLSLVMVGFVYLVSG--------------------QNRTCHSCTGTV----CFKHE--Q-CKEGQNLCFKRKINGD---FFEMK-TVR--GCADT--C---ANPGENERVT-YCSTDNCNS------
>Dispholidus_typus_A7X6J0
MKTLLLSLVMVGFMYLVSG--------------------QNRTCRSCTGAL----CLKIE--Q-CKEGQNLCFERKITDD---FFGMK-TVR--GCADT--C---ANPGENEKVT-YCSTDNCNS------
>Thelotornis_mossambicanus_3FTx_00
MKTLLLSLVMVGFVYLVSG--------------------QNRTCRSCTGAL----CFKIQ--Q-CKEGQNLCFERKIKDD---FFGRK-TVR--GCADT--C---ANPGENEKVT-YCSRDNCNF------
>Thelotornis_mossambicanus_3FTx_04
MKTLLLSLVMVGFVYLVSG--------------------QNRTCRSCTGAL----CFKIQ--Q-CKEGQNLCFERKIKDD---FFGRK-TVR--GCADT--C---ANPGENERVT-YCSTDNCNS------
>Hypsiglena_sp_A0A098M253
MKTLLLSLVVVAFVYLDSG--------------------HTMKC--CNNMF----CIIPV--D-CPDEGA-CYKK----T---SGGLLNLEVDMGCAAN--C---TLPEAGATMK-YCSGYKCNLAL----
>Dispholidus_typus_A7X3Q4
MKTLLLALVVVAFVYLEPG--------------------YTIICRSCTGPI----CRTFK--N-CSDAQA-CYQM-WTDA--DVLKLK-LVR--GCADT--C---SFPGPGEKRL-YCSTDNCN-------
>Thelotornis_mossambicanus_3FTx_01
MKTLLLALVVVAFVYLEPG--------------------DTIICRSCTGPI----CRTFK--N-CSDAQA-CYQM-WTNA--DVLKLK-LVR--GCADS--C---SFPGPGEKRL-YCSTDNCN-------
>Thelotornis_mossambicanus_3FTx_02
MKSLLLALVVVAFVYLEPG--------------------DTIICRSCTGPI----CRTFK--N-CSDAQA-CYQM-WTNA--DVLKLK-LVR--GCADS--C---SFPGPGEKRL-YCSTDNCN-------
>Spilotes_sulphureus_A0A346CI89
MKTLLLSLVVVACVCLDSG--------------------YTIMCHSCTGRY----CATFK--N-CLDAQA-CSQM-WKDN--DIFKLN-VVK--GCAEN--C---SFPALGEQIQ-YCSKDNCN-------
>Boiga_trigonata_GGUG01000004
MKTLLLSLVVVAFVCLEPG--------------------YTIICRSCTGRF----CIAFQ--N-CPDAQA-CSQM-WKDS--DMIKKD-VVK--GCAAN--C---TLPEPGHKLL-LCRSDNCN-------
>Boiga_irregularis_Sulawesi_GGUE01000001
MKTLLLALVVVTFVCLEPG--------------------YTIICHSCTGRF----CSTFQ--N-CPDAQA-CSQM-WKDS--DLLKMK-IVK--GCATN--C---TLPASGQKVL-YCTKDNCN-------
>Boiga_irregularis_Brisbane_GGUD01000006
MKTLLLALVVVTFVCLEPG--------------------YTIKCHSCTGRF----CTTFQ--N-CPDTQA-CSQM-WKDS--DLLKMN-VVK--GCATN--C---TLPASGQQVL-YCTKDNCN-------
>Boiga_nigriceps_GGUF01000001
MKTLLLALVVVTFVCLEPG--------------------YTIICHSCTGRL----CTTFQ--N-CPDAQA-CSQM-WKDS--DLLKLN-IVK--GCATN--C---TLPASGQQVL-YCTKDRCN-------
>Telescopus_dhara_A7X3N6
MKTLLLALVVVAFVCLEPG--------------------YTIKCHSCTGRL----CITFQ--N-CPDAQA-CSQM-WKDS--DMLKLN-VVK--GCATN--C---TLPGPGQQIL-YCTKDYCN-------
>Boiga_cynodon_GGUA01000001
MKTLLLALVVVAFVCLEPG--------------------YTIRCHSCTGRL----CTTFQ--N-CPDAQA-CSQM-WNDS--DMLKMN-VVK--GCADN--C---TFPAPGQQLQ-LCAKDNCN-------
>Boiga_dendrophila_dendrophila_GGUB01000001
MKTLLLALAVVAFVCLEPG--------------------YTIICHSCTGRL----CSTFQ--N-CPDAQA-CSRM-WKDS--DMLQMN-VVK--GCATN--C---TLPAPGQQLQ-LCTKDNCN-------
>Boiga_dendrophila_gemmicincta_GGUC01000007
MKTLLLALVVVAFVCLEPG--------------------YTIICHSCTGRL----CITFQ--N-CPDAQA-CSRM-WKDS--DMLQMN-VVK--GCATN--C---TLPAPGQQLQ-LCTKDNCN-------
>Heterodon_nasicus_unigene14895
MKTLLLSLLVVAFVYLDSG--------------------HTYECHSCEGSL----CYNSQ--N-CPDAMG-CYKKNY-----DLFGLK-VVK--GYPTN--C---TFLEGDEKIL-LCGKDRCN-------
>Heterodon_nasicus_unigene617783
MKTLLLSLVVVAFVYLDSE--------------------HTYECHSCEGSL----CYNPQ--N-CPDAMG-RYKKTY--D---LFGLK-VVK--GCATN--C---TFLEGDEKIL-LCGKDRCN-------
>Heterodon_nasicus_unigene2480
MKTLLLSLVVVAFVYLDSG--------------------HTYECHSCEGSL----CYNPQ--N-CPDAMG-CYKKTY-----DLFGLK-VVK--GCATN--C---TFLEGDEKIL-LCGKDRCN-------
>Heterodon_nasicus_unigene384518
MKTLLLSLVVVAFVYLDSG--------------------HTYECHSCEGSL----CYNPQ--N-CLDAMG-CYKKTY-----DLFGLK-VVK--GCATN--C---TFLEGDEKIL-LCGKDRCN-------
>Erythrolamprus_poecilogyrus_A7X3P2
MKTLLLSLMVVAFMYLDSG--------------------DAIICKYCDSLLL---CNTFQ--N-CSDAQA-CSIL--------TSGIKIMRR---CANE--C---ILPAAGETIK-YCAEDRCN-------
>Erythrolamprus_poecilogyrus_A7X3P8
MKTLLLSLMVVAFVYLDFG--------------------QSLIC--CKGPL----CFSSE--N-CPDAKA-C----YKQV--SGGETSW-----GCTTN--C---TLPEPGETIT-YCTKDRCT-------
>Helicops_leopardinus_unigene312780
MKTLLLSLVVVALVYLDSG--------------------HTITCHSCKWWI----CWGHE--I-CSNAPA-CYTK---RS--DPFGLR-IVR--GCATD--C---IFPASGEKIE-YCTEDKCN-------
>Helicops_leopardinus_unigene57119
MKTLLLSLVVVALVYLDSG--------------------HTITCHSCKWWI----CWGHE--I-CSNAPA-CYTK---RS--DPFGLR-IVR--GCATD--C---IFPASGEKIE-YCAKDKCN-------
>Helicops_leopardinus_unigene312792
MKTLLLSLVVVAFVYLDSG--------------------HTIICHSCNKKI----CLDHE--I-CPDEPA-CYIK-------VSGGE--VTK--GCTTN--C---TLPAAGEKIK-YCTKNRCN-------
>Helicops_leopardinus_unigene1409
MKTLLLSLVMVAFMYLDSG--------------------HTIICHSCNKKI----CLDHE--I-CPDEPA-CYIK---VS-----GGE-VTK--GCTTN--C---TLPAAGEKIK-YCTKNRCN-------
>Helicops_leopardinus_unigene488904
MKTLLLSLVMVAFMYLDSG--------------------HTIKCRSYNEFF----SFDSE--N-CPNATA-CYTK---RS--GLWGLI-VVK--GCATN--C---IFPAPGETIQ-YCVGDKCN-------
>Phalotris_mertensi_A0A182C5Y1
MKTLLLSLVVVAFVYLDSS--------------------YSIICYMHPRPKL---LSTVQ--N-CPHAKA-CYTN---KS--GLLGLNIISK--GCATN--C---TFPAAGEKIE-LCTEDYCNNL-----
>Phalotris_mertensi_A0A182C5S7
MKTLLLSLVVVAFVYLDSG--------------------HTITC--CSRLV----CFSSE--Y-CPDATA-CYKK--------MSGLNVIGK--GCAIN--C---TFPAAGEKIE-FCTEDYCNK------
>Helicops_leopardinus_unigene490899
MKTLLLSLLVVAFVYLDLG--------------------YTISCYTCSGLV----CDTFE--N-CPNAKA-CFKK---TS--RPFGGK-ITR--GCAFN--C---TLPAARETIK-YCAEDKCN-------
>Helicops_leopardinus_unigene488093
MKTLLLSLVVVAFVYLDSG--------------------YTIQCYLRST------FKIFQ--N-CPNATA-CYKK--------ISGGK-ITR--GCAFN--C---TLPAARETIK-YCTEDKCN-------
>Helicops_leopardinus_unigene312779
MKTLLLSLVVVAFVYLDSG--------------------YTIQCYLRST------FKIFQ--N-CPNATA-CYKK--------ISGGK-ITR--GCAFN--C---TLPAARETIK-YCAEDKCN-------
>Helicops_leopardinus_unigene312798
MKTLLLSLMVVAFLYLDSG--------------------YTITCYSCSRPI----CMTFQ--K-CPEAEA-CYTK---RS--GPLGVE-VVK--GCTAN--C---TLPASGEKLE-YCTEDKCN-------
>Helicops_leopardinus_unigene312793
MKTLLLSLMVVAFLYLDSG--------------------YTIFCYKCSGKL----CNTFE--N-CPNATA-CSKT-------TSGGE--VVK--ACAPN--C---IFPASGEKIE-YCAKDKCN-------
>Helicops_leopardinus_unigene57118
MKTLLLSLVVVAFLYLDSG--------------------YTIFCYKCSGKL----CNTFE--N-CPNATA-CSKT-------TSGGE--VVK--ACAPN--C---IFPASGEKIE-YCAKDKCN-------
>Rhabdophis_subminiatus_unigene52075
MKTLLLVVVVVGFVYLDLG--------------------YTLLCYSCPKLL----CLDSV--K-CLDDQTFCYKS-WNNS---VLSATNFIR--GCAET--C---PPVNAPEGSL-CCATDNCN-------
>Walterinnesia_aegyptia_C1IC49
MKTLLLTLVLVTIVCLDLG--------------------YTLTCLICPKKY----CNQVH--T-CRNGENLCIKT-FYEG--NLLGKQ-FKR--GCAAT--C---PEARPREIVE-CCSRDKCNH------
>Bungarus_candidus_Q6IZ95
MKTLLLTLVVVTIVCLDLG--------------------YTLTCLICPEKY----CQKVH--T-CRDGENLCVKR-FYEG--KRFGKK-YPR--GCAAT--C---PEAKPHEIVE-CCSTDKCNK------
>Bungarus_fasciatus_A2CKF7
MKTLLLTLVVVTIVCLDLG--------------------YTLTCLICPEKY----CQKVH--T-CRDGENLCVKR-FYEG--KRFGKK-YPR--GCAAT--C---PEAKPHEIVE-CCSTDKCNK------
>Bungarus_flaviceps_D5J9Q0
MKTLLLNLVGVTIVCLDLG--------------------YTLTCLICPEKY----CQKVH--T-CRDGEKICFKR-FYEG--KRFGKK-FPR--GCAAT--C---PEAKPHEIVE-CCSTDKCNK------
>Bungarus_fasciatus_A2CKF6
MKTLLLTLVVVTIVCLDLG--------------------YTLTCLICPERY----CQKVH--T-CRGEEKLCVKR-FYDE--KALGWR-AKR--GCAAT--C---PEAKPKETVE-CCSTDKCNK------
>Bungarus_candidus_Q8AY49
MKTLLLTLVVVTIVCLDLG--------------------YTLTCLICPEKD----CQKVH--T-CRNEEKICVKR-FYDK--NQLGWR-AQR--GCAVS--C---PKAKPNETVQ-CCSTDDCNR------
>Bungarus_candidus_Q8AY50
MKTLLLTLVVVAIVCLDLG--------------------YTLTCLICPEKD----CQKVH--T-CRNEEKICVKRSYDKN---QLGWR-AQR--GCAVS--C---PKAKPNETVQ-CCSTDKCNK------
>Bungarus_candidus_Q8AY51
MKTLLLTLVVVAIVCLDLG--------------------YTLTCLICPEKD----CQKVH--T-CRNEEKICVKR-FYDK--NQLGWR-AQR--GCAVS--C---PKAKPNETVQ-CCSTDKCNK------
>Ophiophagus_hannah_Q2VBN2
MKTLLLTLVVVTIVCLDLG--------------------YSLTCLNCPEQY----CKRIH--T-CRNGENVCFKR-FYEG--KLLCKQ-FRR--GCAAT--C---PEAKSREIVQ-CCSTDECNH------
>Naja_kaouthia_P82935
MKTLLLTLVVVTIVCLDLG--------------------YTLTCLNCPEMF----CGKFQ--I-CRNGEKICFKK-LHQR--RPLSWR-YIR--GCADT--C---PVGKPYEMIE-CCSTDKCNR------
>Naja_atra_Q9YGI4
MKTLLLTLVVVTIVCLDLG--------------------YTLTCLNCPEMF----CGKFQ--I-CRNGEKICFKK-LHQR--RPFSLR-YIR--GCAAT--C---PETKPRDMVE-CCSTDRCNR------
>Naja_sputatrix_Q802B3
MKTLLLTLVVVTIVCLDLG--------------------YTLTCLNCPEMF----CGKFQ--T-CRNGEKICFKM-LQQR--RPFSLR-YIR--GCAAT--C---PGTKPRDMVE-CCSTDRCNR------
>Naja_atra_E2ITZ6
MKTLLLTLVVVTIVCLDLG--------------------YTLTCLICPEKY----CNKVH--T-CLNGEKICFKK-YDQR--KLLGKR-YRR--GCAAT--C---PVRKPREIVE-CCSTDKCNH------
>Naja_sputatrix_Q802B2
MKTLLLTLVVVTIVCLDLG--------------------YTLTCLNCPEVF----CKKFQ--T-CRNGEKICFKK-FDER--KLFGKR-YRR--GCAAT--C---PEAKPREIVQ-CCSTDRCNR------
>Micrurus_corallinus_P58370
MKTLLLTLVVVTIMCLDLG--------------------YTLECKICNFKT----CPTDELRH-CASGETICYKTFWNTH----RGLR-IDR--GCAAT--C---PTVKPGVNII-CCKTDNCN-------
>Bungarus_flaviceps_D5J9P8
MKTLLLNLVVVTIVCLDFG--------------------YTIKCKICQFNT----CRPGELKV-CSGEEIYCFKESWSTA----RGTR-IER--GCTAT--C---PKGSVYGNYVLCCTIDECNI------
>Bungarus_candidus_P81783
MKTLLLTLVVVTIVCLDLG--------------------YTMKCKICNFDT----CRAGELKV-CASGEKYCFKESWREA----RGTR-IER--GCAAT--C---PKGSVYGLYVLCCTTDDCN-------
>Bungarus_multicinctus_P15818
MKTLLLTLVVVTIVCLDLG--------------------YTMKCKICHFDT----CRAGELKV-CASGEKYCFKESWREA----RGTR-IER--GCAAT--C---PKGSVYGLYVLCCTTDDCN-------
>Atractaspis_aterrima_GAME01026808
MKTLLLSLVVVTIVCLDFG--------------------YTLDCYTCPGVALPGICPTVT----CGDGEIFCYKI-KNDS--DMFGMN-IAR--GCTDS--C---PAPEANQKVN-CCTEDKCN-------
>Erythrolamprus_poecilogyrus_A7X3M9
MKAVIL---SLVAAFLYSG--------------------YTLNCRKCDETV----CQLYW--T-CTEAETLCYIL-KNKT--DTMGLQ-AIQ--GCAET--C---PVPEPDQEVK-CCKTDYCNSYF----
>Atractaspis_aterrima_GAMF01050194
MKTLLLALVVVTVVYLDLG--------------------YTLMCRKCTPTV----CDLDG--T-CAEGEKLCYIL-QNDT--DTMGLQ-PIQ--GCDES--C---PIPESNQKVR-CCYTDYCNNYL----
>Atractaspis_aterrima_GAMF01055489
MKTLLLVLVVVAFVCLDSA--------------------HTLRCKSCTGPL----CPGEQ--E-CPAGQNFCFTT-WEIDLLSIPPVKNITK--GCAAT--C---PK-GPNAF---CCASDRCNSW-----
>Atractaspis_aterrima_GAMF01040875
MKTLLLVLVVVAFVCLDSA--------------------HTLRCKSCTGPL----CPGEQ--E-CPAGQNFCFTT-WEIDLLSIPPVRNITK--GCAAT--C---PK-GPNAF---CCASDRCNSW-----
>Atractaspis_aterrima_GAMF01005539
MKTLLLSLVVVAFVCLDSA--------------------HTLICQSCTGPL----CPGEQ--Q-CAAGENFCYTT-GKLNILSIPLVTDITK--GCAAT--C---PK-GPNAF---CCTIDRCNSW-----
>Ahaetulla_prasina_A0A346CLY8
MKTLLLALAVVAFVCPDSV--------------------NPVVCLQCNSKTYWK-CLSPK--N-CPAGENICYFL-WKYE--GTLITDWVR---GCASE--C---PIPKAGETVE-CCKKNECIVKCSEAE
>Ahaetulla_prasina_A0A193CHL5
MKTLLLALAVVAFVCPDSV--------------------NPVVCLQCNSKTYWK-CLSPK--N-CPAGENICYFL-RKYD--GTSLTDWVK---GCAKK--C---PIPKAGETVK-CCMKKGCLYRSFEVE
>Ahaetulla_prasina_A0A346CLZ1
MKTLLLALAVVAFVCPDSV--------------------NPLACPQCDASSAAK-CLLPM--E-CPAGENICYFL-RKYD--GTSLTDWVK---GCAKK--C---PIPKAGETVK-CCMKKGCLYRSFEVE
>Ahaetulla_prasina_A0A346CLY9
MKTLLLALAVVASVCPDSV--------------------NPLACPQCDASSAAK-CLLPM--E-CPAGENICYFL-RKYD--GTSLTDWVK---GCAKK--C---PIPKAGETVK-CCMKKGCLYRSFEVE
>Ahaetulla_prasina_A0A346CLZ0
MKTLLLALAVVASVCPDSV--------------------NPLACPQCDASSAAK-CLLPM--E-CPAGENICYFL-RKYD--GTSLTDWVK---GCAKK--C---PIPKAGETVE-CCKKNECIVKCSEAE
>Ahaetulla_prasina_A0A346CM25
MKTLLLALAVVAFVCPDSV--------------------NPLACPQCDASSAAK-CLLPM--E-CPAGENICYFL-WKYE--GTLITDWVR---GCASE--C---PILKAGETVE-CCKKNECIVKCSEAE
>Ahaetulla_prasina_A0A346CM15
MKTLLLALAVVASVCPDSV--------------------NPLACPQCDASSAAK-CLLPM--E-CPAGENICYFL-WKYE--GTLITDWVR---GCASE--C---PIPKAGETVE-CCKKNECIVKCSEAE
>Rhabdophis_subminiatus_unigene76486
MKTLLLALMVVPLVCQDSV--------------------YP-DCYQCTGENCWYRCLGPR--K-CPIGERICYTL-YKDD-----GKRFYAK--GCARS--C---PSAGPGETVN-CCFYSGCN-------
>Thrasops_jacksonii_A7X3U7
MKTLLLALMVVPLVCQDSV--------------------YP-DCYQCTGENCWYRCLGPR--K-CPIGERICYTL-YKDD-----GKRFYAK--GCARS--C---LSAGPGETVN-CCFYSGCNRLY----
>Thelotornis_mossambicanus_3FTx_06
MKTLLLALVVVAFVCLDSV--------------------YSNHCYQCTGENYWFKCLGVA--P-CPPGENFCYTL-YKKE-----GVRFHVK--GCTSS--C---PTAGPGETVN-CCYYSGCNNL-----
>Thelotornis_mossambicanus_3FTx_07
MKTLLLALVVVAFVCLDSV--------------------YSNHCYQCTGENYWFKCLGVA--P-CPPGENFCYTL-YKKE-----GVRFHVK--GCTSS--C---PTAGPGETVN-CCYYSGCNNL-----
>Rhabdophis_subminiatus_unigene76489
MKTLLLALVVVAFVCLDSV--------------------YP-DCFQCTGENYWYRCSGPK--K-CPYGENFCYTL-YKRE-----GVRFAVK--GCTAS--C---PTTGPGETVN-CCYYSGCN-------
>Thrasops_jacksonii_A7X3U4
MKLCCWPLVVVAFVCLDSV--------------------YP-DCFQCTGENYWYRCSGPK--K-CPYGENFCYTL-YKDD-----GMRFSVK--GCTKS--C---PIAGPGETVN-CCFYSGCNPL-----
>Rhabdophis_subminiatus_unigene24430
MKTLLLALVVVAFVCLDSV--------------------YP-DCFQCTGENYWYRCSGPK--K-CPYGENFCYTL-YKDD-----GMRFSVK--GCTKS--C---PIAGPGETVN-CCFYSGCN-------
>Dispholidus_typus_A7X3U0
MKTLLLALVVVAFMCLDSVS-------------------SINRCFQCTSQNYGSKCLSAK--K-CQRGENTCYTK-YKRH--KKFGMRWTVK--GCSII--C---PTPRPDEIVN-CCYSPECNPLL----
>Thelotornis_mossambicanus_3FTx_08
MKTLLLALVVVAFVCLDSVS-------------------PINRCFQCTSQNYGSKCLNAK--K-CQHGENTCYTK-YKRH--KKFGMKWAVK--GCSII--C---PTPRPGEIVN-CCYSPECNPLL----
>Thelotornis_mossambicanus_3FTx_15
MKTLLLALVVVAFVCLDSVS-------------------PINRCFQCTSQSYGSKCLNAK--K-CQHGENTCYTK-YKRH--KKFGMRWTVK--GCSII--C---PTPRPDEIVN-CCYSPECNPLL----
>Thrasops_jacksonii_A7X3T6
MKTLLLALVVVALVCLDSVS-------------------STQLCFQCNEENYWNKCLSAT--K-CQNGETTCYTK-YKRH--KKFGMRWAVK--GCARA--C---PNPKRDEIVN-CCYSPECNILI----
>Rhabdophis_subminiatus_unigene76481
MKTLLLALVVVALVCLDSVS-------------------STQLCFQCNEENYWNKCLSAT--K-CQNGETTCYTK-YKRH--KKFGMRWAVK--GCARA--C---PNPKRDEIVN-CCYSPECN-------
>Dispholidus_typus_A7X3T2
MKTLLLALVVVAFMCLDSVS-------------------SNQLCFQCNEENYWDKCVSAT--S-CPNGESTCYTK-YKRH--KKFGMRWAVK--GCARA--C---PNPQRDEIVN-CCYSPECNILI----
>Thelotornis_mossambicanus_3FTx_11
MKTLLLALVVVAFVCLDSVS-------------------SNQLCFQCNEENYWDKCLSAT--S-CQNGESTCYTK-YKRH--KKFGMRWAVK--GCARA--C---PNPKRDEIVN-CCYSPECNPLL----
>Thelotornis_mossambicanus_3FTx_09
MKTLLLALVVVAFVCLDSVS-------------------SNQLCFQCNEENYWDKCLSAT--S-CQNGESTCYTK-YKRH--KKFGMRWAVK--GCARA--C---PNPKRDEIVN-CCYSPECNILI----
>Thelotornis_mossambicanus_3FTx_10
MKTLLLALVVVAFVCLDSVS-------------------SNQLCFQCNEENYWDKCLSAT--S-CQNGESTCYTK-YKRH--KKFGMRWAVK--GCARA--C---PNPKRDEIVN-CCYSPECNILI----
>Thelotornis_mossambicanus_3FTx_12
MKTLLLALVVVAFVCLDSVS-------------------SNQLCFQCNEENYWDKCLSAT--S-CQNGESTCYTK-YKRH--KKFGMRWAVK--GCARA--C---PNPKRDEIVN-CCYSPECNILI----
>Thelotornis_mossambicanus_3FTx_13
MKTLLLALVVVAFVCLDSVS-------------------SNQLCFQCNEENYWDKCLSAT--S-CQNGESTCYTK-YKRH--KKFGMRWAVK--GCARA--C---PNPKRDEIVN-CCYSPECNILI----
>Telescopus_dhara_A7X3S5
MKTLLLALAVVAFMCLGSGE-------------------SSHRCFQCNHKTLQG-CATPK--P-CKESYNTCYTV-YVPE--KNGELKWYMK--ACGRM--R---PTARYREIVK-CCNTQECNND-----
>Telescopus_dhara_A7X3S8
MKTLLLALAVVAFMCLGSGE-------------------SSHCCFQCNHKTLQG-CATPK--P-CKESYNTCYTV-YVPE--KNGELKWYMK--ACGRM--C---PTARYREIVK-CCNTQECNND-----
>Boiga_dendrophila_dendrophila_GGUB01000025
MKTLLLAVAVVAFVCLGSA-------DQQTLKKKPRPDPSSTYCFQCTPESIWYKCTKAE--R-CEGLRTKCYTL-YKLD--GNGGEKWAAK--GCAHS--C---PTAGPGERVK-CCFYSGCNKY-----
>Boiga_trigonata_GGUG01000001
MKTLLLTLAVVAFVCLGSA-------NMLG-PGRHPNPLSSR-CFECTAENYWHKCLSTK--Q-CPVGYHICYTL-YKPH--EKFGTKWAVK--GCAKT--C---PTAGSNEIVN-CCLTHECNRIFK---
>Boiga_trigonata_GGUG01000003
MKTLLLTLAVVAFVCLGSA-------NMLG-PGRHPNPLSSR-CFECTAENYWHKCLSTK--Q-CPVGYHICYTL-YKPH--EKFGTKWAVK--GCAKT--C---PTAGSNEIVN-CCLTHECNRIFK---
>Boiga_dendrophila_dendrophila_GGUB01000027
MKTLLLALAVVAFVCLGSA-------DQLGL-ARQPNPFSSR-CFECTAENFWPKCLSTK--Q-CPVGYHMCYTL-FKPH--EKLGTKWAVK--GCAKT--C---PTAGPNEIVN-CCLTHECNRIFK---
>Boiga_dendrophila_gemmicincta_GGUC01000009
MKTLLLALAVVAFVCLGSA-------DQLGL-ARQPNPLSSR-CFECTAENFWPKCLSTK--Q-CPVGYHMCYTL-FKPH--EKLGTKWAVK--GCAKT--C---PTAGPNEIVN-CCLTHECNRIFK---
>Boiga_dendrophila_dendrophila_GGUB01000024
MKTLLLALAVVAFVCLGSA-------DQLGL-KR-PLISYPQYCFQCTRESFWHECSRSE--Q-CPGMHTKCYTL-YKRD--ANGEEKWAAK--GCAYS--C---PTAGPGERVK-CCIIPGCNEY-----
>Boiga_nigriceps_GGUF01000002
MKTLLLALAVVAFVCLGSA-------DQLGL-RR-PLISHSQYCFQCTTESLWHKCSRSE--Q-CPGMHTKCYTL-YKLD--ENGEEKWAAK--GCAYS--C---PTPGPGERVK-CCFYNGCNEY-----
>Boiga_trigonata_GGUG01000005
MKTLLLALAVVAFVSLGSA-------DQPTHRRKPNPDVHSRYCFQCTAKNHLHKCPRAE--R-CTGMETKCYTL-YKPD--RNGGEKWAVK--GCARI--C---PPAGPGERVK-CCNYNGCNKH-----
>Boiga_trigonata_GGUG01000002
MKTLLLTLAVVAFVCLGSA-------DQQTRERKPRPDVHSTYCFQCTTENHWYKCPKAE--R-CTRMETKCYTL-YKVD--GNGEEKWAVK--GCART--C---PTAGPGERVK-CCFYNECNKY-----
>Boiga_irregularis_A0A193CHM0
MKTLLVALAMVAFVCLGSA-------NQQGRGRKPPLDLHSRYCFQCTPENRLDKCPQAK--R-CTGMRTMCYTL-YKRD--ENGEEKWAVK--GCDYS--C---PTAGPDERLK-CCYYNKCNEY-----
>Boiga_nigriceps_GGUF01000003
MKTLLLALAVVAFVCLGSA-------NQQGRGRKPPLDLHSRYCFQCTPENRLNKCPQAK--R-CTGMKTMCYTL-YKRD--ENGEEKWAAK--GCDYS--C---PTAGPDERLK-CCYYNKCNEY-----
>Boiga_irregularis_Brisbane_GGUD01000001
MKTLLLALVVVAFVCLGSA-------NQQGRGRKPPLDLHSRYCFQCTPENRLYKCPQAK--R-CTGMKTMCYTL-YKRD--ENGEEKWAVK--GCDYS--C---PTAGPDERLK-CCYYDKCNEY-----
>Boiga_irregularis_A0A193CHL9
MKTLLLALAVVAFVCLGSA-------NQQGRGRKPPLDLHSRYCFQCTPENRLYKCPQAN--R-CTGMKTMCYTL-YKRD--ENGEEKWAVK--GCDYS--C---PTAGPDERLK-CCYYNKCNEY-----
>Boiga_irregularis_A0A0B8RYX1
MKTLLLALAVVAFVCLGSA-------NQQGHGRKPPLDLHSRYCFQCTPENHSYKCPTAE--K-CPGMRTKCYTL-YKRD---ENEEKWAVK--DCAYT--C---PTAGPDERVK-CCFHNRCNQY-----
>Boiga_irregularis_A0A0B8RSZ3
MKTLLLALAVVAFVCLGSA-------NQQGRGRKPPIDLHSRYCFQCTPENRWYKCPQAT--R-CTGIANKCYTL-YKRD---ENEEKWAVK--NCAYT--C---PTAGPDERVK-CCFYNGCNEY-----
>Boiga_irregularis_A0A0B8RYY9
MKTLLLALAVVAFVCLGSA-------NQQGRGRKPPIDLHSRYCFQCTPENRWYKCPQAT--R-CTGIANKCYTL-YKRD--ENGEEKWAVK--NCAYT--C---PTAGPDERVK-CCFYNGCNEY-----
>Boiga_irregularis_Sulawesi_GGUE01000005
MKTLLLALAVVAFVCLGSA-------NQQGRGRKPPIDLHSRYCFQCTPENRWYKCPQAT--R-CTGIANKCYTL-YKRD--ENGEEKWAVK--NCAYT--C---PTAGPDERVK-CCFYNGCNEY-----
>Boiga_irregularis_A0A0B8RS48
MKTLLLALAVVAFVCLGSA-------NQQGRGRKPPIDLHSRYCFQCTPENRWYKCPQAT--R-CTGIANKCYTL-YKRD---ENGEKWAVK--NCAYT--C---PTAGPDERVK-CCFYNGCNEY-----
>Boiga_irregularis_Brisbane_GGUD01000007
MKTLLLALAVVAFVCLGSA-------NQQGRGRRPPLDLHSTYCFQCTPENHWYKCPRAE--K-CTGIANKCYTL-YKHD--GNGEEKWAAK--GCAYS--C---PTPGPGERVK-CCFYNGCNEY-----
>Boiga_irregularis_A0A193CHL6
MKTLLLALAVVAFVCLGSA-------NQQGRGRKPPLDLHSTYCFQCTPENHWYKCPRAE--K-CTGIANKCYTL-YKRD--GNGEEKWAVK--GCAYT--C---PTAGPDERVK-CCFYNRCNEY-----
>Boiga_dendrophila_dendrophila_GGUB01000002
MKTLLLALAVVAFVCLGSA-------DQQRRRKKP--DLHNTYCFQCTAENHWYKCPSAE--R-CTGISNKCYTL-YKLD--ENGGKKWAVK--GCAFT--C---PTAGPGEKVK-CCLYNGCNKY-----
>Boiga_dendrophila_gemmicincta_GGUC01000002
MKTLLLALAVVAFVCLGSA-------DQQRRKKKP--DLHNTYCFQCTAENHWYKCPSAA--R-CTGISNKCYTL-YKLD--ENGGKKWAVK--GCAFT--C---PTAGPGEKVK-CCLYNGCNEY-----
>Boiga_dendrophila_gemmicincta_GGUC01000001
MKTLLLALAVVAFVCLGSA-------DQQRRKKKP--DLHNTYCFQCTAENHWYKCPSAT--R-CTGGRTMCYTL-YKRD--ENGGEKWAVK--GCDYS--C---PTAGPDERLK-CCYHHECNKY-----
>Boiga_dendrophila_dendrophila_GGUB01000005
MKTLLLAVAVVAFVCLVSA-------DQQTRKKKPRPDLYNRYCFQCTPKNHWYKCPRAE--R-CTGGRTMCYTL-YKRD--ENGEEKWAVK--GCDYS--C---PTAGPDERLK-CCYYNNCNEY-----
>Spilotes_sulphureus_A0A346CIB7
MKTLLLALAVVAFMCLDSVYP--------------------LNCFQCNRETWWK-CSEAK--R-CRLGNK-CYNL-YNSD------GKWTVK--GCAQT--C---PTAGPDERVK-CCYTSECNRY-----
>Spilotes_sulphureus_A0A346CIB0
MKTLLLALAVVAFMCLDSVYP--------------------LNCFQCNRETWWK-CSEAK--R-CRLGNK-CYNL-YNSD------GKWTVK--GCAQT--C---PTAGPDERVK-CCYISECNRY-----
>Spilotes_sulphureus_A0A346CI95
MKTLLLALAVVAFMCLDSVYP--------------------LNCFQCNRETWWK-CSEAK--R-CRLGNK-CYNL-YNSD------GKWTVK--GCAQT--C---PTAGPDERVN-CCRGRDCNND-----
>Coelognathus_radiatus_P83490
----------------------------------QAIGPPYGLCFQCNQKTSSD-CTEAR--R-CSPFHEKCYTL-YQPD--ENWMKSSGLSHFGCGKQ--C---PTAGPEGRVT-CCLTPRCN-------
>Trimorphodon_biscutatus_A7X3S2
MKTLLLALVVVAFMCLGSADEVGLGNEQIDRGRRQAIGPPFTRCSKCNRNWSPP-FPLGL--Y-TVSHVKSCGGH-LSSI--GQCGEDWVVK--GCAKT--C---PTAGPGERVK-CCYSPRCNKN-----
>Trimorphodon_lambda_A0A193CHM4
MKTLLVALVVVAFVCLGSADQVGLGREQIDRGRRQATGPRFTRCSQCKRNRSPQ-CFIED--R-CTPGDFTCYTV-YKPN--GNGGEEWVVK--GCAKT--C---PTARPGERVK-CCYSSRCNRN-----
>Trimorphodon_lambda_A0A193CHM5
MKTLLLALVVVAFMCLGSADEVGLGKEQIDRGRRQAIGPPFTRCSKCNRNRSPH-CFIED--R-CPPHHFTCYTV-YKPN--GNGGEDWVVK--GCAKT--C---PNAGPGERVK-CCYSSRCNKN-----
>Trimorphodon_biscutatus_A7X3S0
MKTLLLALVVLAFVCLGSADQVGLGKEQIDRGRRQAIGPPFTRCSQCNRNRSPQ-CFIED--R-CTPGDFTCYTV-YKPN--GNGGEDWVVK--GCAKT--C---PTAGPGERVK-CCYSPRCNKN-----
>Boiga_trigonata_GGUG01000007
MKTLLLTLAVVAFVCLGSANQLGLGRQLIDWGKGQAVGLPHKRCQQCDRRYSPD-CTYYD--R-CPPYHMTCYTL-YKPD--QNGEMQWAFK--GCSKG--C---PVAGPGESVK-CCTTKGCRNE-----
>Boiga_dendrophila_dendrophila_GGUB01000015
MKTLLLAVAVVAFVCLGSADQLGLGRQQIDWGQGQAKGVYFHSCFQCDQRTFWN-CATPK--T-CMRFHNTCYTL-YKRD--ENGEMKWAVK--RCAKT--C---PTAQYGQIVK-CCNKRDCNND-----
>Telescopus_dhara_A7X3V0
MKTLLLALVVVAFMCLGSADQLGLGSQRIDWEQGQAIGPPHGLCVQCDRKTCKN-CFKSE--R-CQPYNRICYTL-YKPD--ENGEMKWAVK--GCAKT--C---PSAKPGERVK-CCSSPRCNEV-----
>Oxybelis_fulgidus_A0A193CHK9
MKTLLVVLAVVAFVCLGSADQLGLGRQRIDQGRRQAIGPPFGLCFQCNQKTSSD-CFNAK--R-CQPYHRTCYTL-YKSG-----GEEWAVK--GCAKG--C---PTAGPDERVK-CCHTPRCNND-----
>Spilotes_sulphureus_A0A346CIB4
MKTLLLALAVVVLVCLGSANELGLGRQRVDRRRRQAVGAPYGLCFQCNQKSSRD-CLNPK--R-CPYFHRTCYTL-------YNSGGQWTVK--GCAKK--C---PTAGPNERVK-CCGRRDCNND-----
>Spilotes_sulphureus_A0A346CIB5
MKTLLLALVVVAFVCLGSANELGLGRQRVDRRRRQAVGAPYGMCYQCNQKSSRD-CLNPK--R-CPYFHRTCYTL-------YNSGGQWTVK--GCAKK--C---PTAGPNERVK-CCGRRDCNND-----
>Spilotes_sulphureus_A0A346CIA9
MKTLLLALVVVAFVCLGSANELGLGRQRVDRRRRQAVGAPYGMCYQCNQKSSRD-CLNPK--R-CPYFHRTCYTL-------YNSGGQWTVK--GCAKM--C---PTAGPNERVK-CCYKPECNND-----
>Spilotes_sulphureus_A0A346CIB2
MKTLLLALAVVVLVCLGSANELGLGRQRVDRRRRQAVGAPYGLCFQCNQKSSRD-CLNPK--R-CPYFHRTCYTL-------YNSGGQWTVK--GCAKM--C---PTAGPNERVK-CCYKPECNND-----
>Spilotes_sulphureus_A0A346CI94
MKTLLLALAVVVLVCLGSANELGLGRQRVDRRRRQAVGAPYGMCYQCNQKSSRD-CLNPK--R-CPYFHRTCYTL-------YNSGGQWTVK--GCAKK--C---PTAGPNERVK-CCYKPECNND-----
>Trimorphodon_lambda_A0A193CHM1
MKTLLVALVVVAFVCLGSADQLGIGREQIDQGQRQVIGPPYGICFQCNRKSCSD-CFKPK--R-CPIYHTTCYTL-YKPN---GNGEEWAVK--GCAKT--C---PTARPGERVK-CCRTRECNND-----
>Spilotes_sulphureus_A0A346CIB1
MKTLLLALVVVVLVCLGSANQLGLGRQQIDRGRRQAIGPPYGICYQCNRKSCRD-CFNPK--R-CPSYHTMCYTL-YKPN--ENGAEEWAVK--GCARK--C---PTAGPNERVN-CCRGRDCNND-----
>Spilotes_sulphureus_A0A346CIB3
MKTLLLALAVVVLVCLGSANELGLGRQQIDRGRRQAIGPPYGICYQCNRKSCRD-CFNPK--R-CPSYHTMCYTL-YKPN--ENGAEEWAVK--GCARK--C---PTAGPNERVN-CCRGRDCNND-----
>Spilotes_sulphureus_A0A346CI93
MKTLLLALAVVVLVCLGSANQLGLGRQQIDRRQRQAIGPPYGLCFQCDRKTSPD-CSTAK--K-CPWYHTTCYTL-YKPD--DACGEEWAVK--GCARK--C---PTAGPNERVN-CCRGRDCNND-----
>Spilotes_sulphureus_A0A346CIA0
MKTLLLALAVVVLVCLGSANQLGLGRQQIDRRQRQAIGPPYGLCFQCDRKTSPD-CSTAK--K-CPWYHTTCYTL-YKPD--DACGEEWAVK--GCAKT--C---PTAGPYERVK-CCYKPECNND-----
>Spilotes_sulphureus_A0A346CIB6
MKTLLLALAVVVLVCLGSANQLGLGRQQIDRGQRQAIGPPYGLCFQCDRKTSPD-CSTAK--K-CPWYHTTCYTL-YKPD--DACGEEWAVK--GCAKT--C---PTAGPYERVK-CCYKPECNND-----
>Boiga_dendrophila_Q06ZW0
MKTLLLAVAVVAFVCLGSADQLGLGRQQIDWGQGQAVGLPHGFCIQCNRKTWSN-CSIGH--R-CLPYHMTCYTL-YKPD--ENGEMKWAVK--GCARM--C---PTAKSGERVK-CCTGASCNSD-----
>Boiga_irregularis_A0S865
MKTLLLAVAVVAFVCLGSADQLGLGRQQIDWGKGQAKGPPYTLCFECNRETCSN-CFKDN--R-CPPYHRTCYTL-YRPD--GNGEMKWAVK--GCAKT--C---PTAQPGESVQ-CCNTPKCNDY-----
>Boiga_irregularis_A0A0B8RZX5
MKTLLLALAVVAFVCLGSADQLGLGRPRIGWGQGQAVGPPFTLCFECNRETCSN-CFKDN--R-CPPYHRTCYTL-YRPD--GNGEMKWAVK--GWAKK--G---PTAQPGESVQ-CCNTPKCNDY-----
>Boiga_irregularis_A0A0B8RVB7
MKTLLLALAVVAFVCLGSADQLGLGRPRIGWGQGQAVGPPFTLCFECNRETCSN-CFKDN--R-CPPYHRTCYTL-YRPD--GNGEMKWAVK--GCAKK--C---PTAQPGESVQ-CCNTPKCNGY-----
>Boiga_trigonata_GGUG01000006
MKTLLLALVVVAFVCLGSADQLGLGRQLIDWGQGQAVGRAYTLCFKCNPSSD---CSTAH--R-C--YELLCYTL-YKRD--GNGGEKWAAK--GCAKT--C---PTARPGERVK-CCRAPRCNSD-----
>Boiga_cynodon_A0A193CHL1
MKTLLLALVVVAFVCLGSADQLGLGRQRIDWQQGQAVGLPFTLCFECDRKTSSD-CSTAH--R-C--YRGSCYTL-YKPG--ENGGEKWAVK--GCARK--C---PTAGPNERAK-CCSSPRCNSD-----
>Boiga_nigriceps_A0A193CHL8
MKTLLLALAVVALVCLGSADQLGLGRQRIDWGQGQAVGPSFTLCSECNRNTPSR-CSTDH--R-C--YRGWCYTL-YKPD--ENCELKWAVK--GCAEK--C---PTEGPNERVK-CCRSPNCNSDLNDNP
>Boiga_irregularis_Brisbane_GGUD01000016
MKTLLLALAVVAFMCLGSADQLGLGRQRIGWGQGQAVGLPFTLCFKCNRMTSSD-CSTAS--R-C--YRGSCYTL-YKLD--ERLGEKWAVK--GCAET--C---PTAGPNERVK-CCRSPRCNDD-----
>Boiga_nigriceps_GGUF01000004
MKTLLLALAVVAFVCLGSADQLGLGRQRIGWGQGQAVGPPFTLCFECNRKTSSD-CSTAS--R-C--YRGSCYTL-YRPD--ENCELKWAVK--GCAET--C---PTAGPNERVK-CCTSPRCNDD-----
>Boiga_irregularis_A0A0B8RZX6
MKTLLLALAVVAFVCLGSADQLGLGRQRIDWGQGQAVGLPYTLCFKCNRMTSSD-CSTAS--R-C--YRGSCYTL-YRPD--ENCDLKWAVK--GCAET--C---PTAGPNERVK-CCSSPRCNDD-----
>Protobothrops_flavoviridis_U3T794
MKTLLLILGVVAFVYLEPG--------------------YTRKCCIY--PKWTLFCREVQ--I-CPADEGMCFKM-WNST--DRLMERTYVR--GCAAA--C---PNPVGDEEVY-CCVTDNCNK------
>Protobothrops_mucrosquamatus_XP_015678608
MKTLLLILGVVAFVYLEPG--------------------YTRNCCIC--PSWTLSCRSFQ--K-CPADEGMCFKM-WNST--VRVMERTYIR--GCAAA--C---PDPVGDEKVY-CCVTDNCNK------
>Sistrurus_catenatus_edwardsii_A5X2W8
MKTLLLILGVVAFVYLEPG--------------------YTTNCFTC--TTWTLSCREFE--K-CPPDKGTCFKR-WNST--GIAIRRRYTR--GCAAA--C---PNPVGNEKVF-CCVTDNCNK------
>Crotalus_adamanteus_A0A1W7RBD9
MKTLLLILGVVAFVYLEPG--------------------YTTNCYTCPTFI----CREFQ--K-CPPDEGTCFKR-WNST--DKWIGRRYVR--GCAAA--C---PNPVGKEKVF-CCETDNCN-------
>Leioheterodon_madagascariensis_A7X3R6
MKTLLLSLVVVTFVCLDLA--------------------HTRTCYSCTENI----CLQHE--Q-CQDGQDVCYKR-WNTT---YLILTDVVR--GCAKT--C---PTPIEEEEVY-CCLKDNCN-------
>Psammophis_mossambicus_A7X3M3
MKTLPLVLAVVAFVYLDLA--------------------HTLKC--RSGNV----CILGD--D-CSEGENVCFQR-KNGT--GVFGMR-VVR--GCAAS--C---PSPIGGEEVS-CCSTDNCNNSFSRFF
>Psammophis_subtaeniatus_unigene33896
MKTLPLVLVVVAFVYLDLA--------------------HTLKC--CSGTL----CILGD--D-CSEGENVCFQR-KNGT--GLLG---VVR--GCATS--C---PSPIGEEKVS-CCSTDNCN-------
>Psammophis_schokari_unigene503446
MKTLPLVLVVVAFVYLDLA--------------------HTLKC--CSRTL----CILGD--D-CSEGENVCFQR-KNGT--GPLG---VVR--GCATS--C---PSPIGEEKVS-CCSTDNCN-------
>Psammophis_schokari_unigene36960
M-----VLVVVAFVYLDLA--------------------HTLKC--CSRTL----CILGD--D-CSEGENVCFQR-KNGT--GPLG---VVR--GCATS--C---PSPIGEEKVS-CCSTDNCN-------
>Psammophis_schokari_unigene221596
MKTLPLVLVVVAFVYLDLA--------------------HTLKC--CSGTP----CFLGK--D-CSEGENVCFQR-KNGT--GAFGMR-VVR--GCAAS--C---PSPIGGEEVS-CCSTDNCN-------
>Psammophis_schokari_unigene36962
M-----VLVVVAFVYLDLA--------------------HTLKC--CSRTL----CILGD--D-CSEGENVCFQR-KNGT--GAFGMR-VVR--GCAAS--C---PSPIGGEEVS-CCSTDNCN-------
>Psammophis_subtaeniatus_unigene107172
MKTLPLVLVVVAFVYLDLA--------------------HTRSC--CSGPL----CFQRK--P-CPDGENICFRR-KNET--DLLGMR-VVR--GCAPD--C---PAPIGGEEVC-CCSKDNCN-------
>Malpolon_monspessulanus_unigene50403
MKTQLLALVVVAFVCLDLA--------------------HTRSC--CTGLT----CFWGE--P-CPDGENICFKR-KNET--DILGLR-AVR--GCAAA--C---PAPIGEEKVC-CCAKDNCN-------
>Azemiops_feae_M9T2J4
MKTLLLILGVVAFVYLDSG--------------------YSLICDACSKKF----CFLTASEQ-CAEGVDRCYKK-WNGT--ELFATK-FQR--GCAAN--C---TTEEVNDNAC-YCKGDNCNK------
>Vipera_transcaucasiana_3FTx_10
MKTLLLILGVVAFVYLDSG--------------------YSLTCASCSRRK----CRVTPNVQ-CTEGFNQCFKK-WTGS--KGLRTK-YER--GCAAN--C---SNVTGEERVM-YCATDNCNN------
>Vipera_transcaucasiana_3FTx_08
MKTLLLILGVVAFVYLDSG--------------------YSLICASCPSVK----CMVTPNVQ-CTEGFNQCFKK-WNGS--EGLLTK-YER--GCAAN--C---SNVTGEERVM-YCATDNCNN------
>Vipera_transcaucasiana_3FTx_07
MKTLLLILGVVAFVYLDSG--------------------YSLTCASCPSVK----CMVTPNVQ-CTEGSNQCFKK-WTGS--EGLRTK-YER--GCAAN--C---SNVTGEERVM-YCATDNCNN------
>Vipera_transcaucasiana_3FTx_09
MKTLLLILGVVAFVYLDSG--------------------YSLTCASCPSVK----CVWTPNVQ-CTEGSNQCFKK-WTGS--EGLRTK-YER--GCAAN--C---SNVTGEERVM-YCATDNCNN------
>Pseudocerastes_urarachnoides_3FTx_06
MKTLLLILGVVAFVYLEPA--------------------YSLECASCPSPK----CLLTPSVQ-CEEGFTQCFKK-WKGS--EGLLTE-YER--GCAAN--C---STVTGKEKVM-YCATDNCNN------
>Pseudocerastes_urarachnoides_3FTx_05
MKTLLLILGVVAFVYLEPA--------------------YSLICASCPSLK----CVWTPNVQ-CEEGFTQCFKK-WTGS--EGLRTR-YER--GCAAN--C---STVTGKEKVM-YCATDNCNN------
>Sistrurus_catenatus_edwardsii_B4Y143
MKTLLVTVGVVAFVYLEPG--------------------YSLICEACNLPN----CDFLPARP-CPKGFNQCYKK-WNLI---GLSVMNIER--GCTAN--C------TPNAQTK-CCKTNLCNA------
>Protobothrops_mucrosquamatus_XP_015678603
MKTLLLMLGVVAFVYLDSG--------------------YSLKCEQCNLPN----CDFLPDVW-CPKGLDQCYKR-WNET----TKVF--ER--GCTAN--C------IEDEQTR-CCKTNGCNF------
>Crotalus_adamanteus_A0A1W7RBC9
MKTLLLILGVVAFVYLEPG--------------------YSLECEACNQPN----CDFLPSIQ-CPKGFNQCYKK-WNEI---GLSVRTFER--GCTAN--C------TPNAQTQ-CCNTNLCNA------
