# Supplementary material for: Dynamic genetic differentiation drives the widespread structural and functional convergent evolution of snake venom proteinaceous toxins
Source: BMC Biol. 2022 Jan 7;20:4. doi: 10.1186/s12915-021-01208-9 (PMC8742412; doi:10.1186/s12915-021-01208-9)
Supplement: Supplementary file 2 — Additional file 2. 3ftx tree.tre. [file 12915_2021_1208_MOESM2_ESM.tre]

#NEXUS
[ID: 7420195437]
begin taxa;
	dimensions ntax=194;
	taxlabels
		Thelotornis_mossambicanus_3FTx_05
		Micrurus_mipartitus_C0HJR2
		Micrurus_surinamensis_P86096
		Micrurus_frontalis_P86424
		Dendroaspis_polylepis_T2720
		Dendroaspis_angusticeps_GILR01002482
		Dendroaspis_viridis_GHPC01002050
		Dendroaspis_jamesoni_jamesoni_GHPA01000962
		Dendroaspis_jamesoni_kaimosae_P25682
		Dendroaspis_angusticeps_GILR01002080
		Micrurus_altirostris_F5CPD4
		Micrurus_fulvius_U3FVH6
		Dendroaspis_viridis_GHPC01002196
		Walterinnesia_aegyptia_C0HKZ8
		Bungarus_candidus_P81782
		Psammophis_schokari_unigene276500
		Rhabdophis_subminiatus_unigene144234
		Rhabdophis_subminiatus_unigene61055
		Ahaetulla_prasina_A0A346CLY6
		Ahaetulla_prasina_A0A193CHL3
		Ahaetulla_prasina_A0A346CLY7
		Spilotes_sulphureus_A0A346CI88
		Trimorphodon_biscutatus_A7X3Q9
		Thrasops_jacksonii_A7X6I4
		Rhabdophis_subminiatus_unigene497406
		Thelotornis_mossambicanus_3FTx_03
		Dispholidus_typus_A7X6J0
		Thelotornis_mossambicanus_3FTx_00
		Thelotornis_mossambicanus_3FTx_04
		Hypsiglena_sp_A0A098M253
		Dispholidus_typus_A7X3Q4
		Thelotornis_mossambicanus_3FTx_01
		Thelotornis_mossambicanus_3FTx_02
		Spilotes_sulphureus_A0A346CI89
		Boiga_trigonata_GGUG01000004
		Boiga_irregularis_Sulawesi_GGUE01000001
		Boiga_irregularis_Brisbane_GGUD01000006
		Boiga_nigriceps_GGUF01000001
		Telescopus_dhara_A7X3N6
		Boiga_cynodon_GGUA01000001
		Boiga_dendrophila_dendrophila_GGUB01000001
		Boiga_dendrophila_gemmicincta_GGUC01000007
		Heterodon_nasicus_unigene14895
		Heterodon_nasicus_unigene617783
		Heterodon_nasicus_unigene2480
		Heterodon_nasicus_unigene384518
		Erythrolamprus_poecilogyrus_A7X3P2
		Erythrolamprus_poecilogyrus_A7X3P8
		Helicops_leopardinus_unigene312780
		Helicops_leopardinus_unigene57119
		Helicops_leopardinus_unigene312792
		Helicops_leopardinus_unigene1409
		Helicops_leopardinus_unigene488904
		Phalotris_mertensi_A0A182C5Y1
		Phalotris_mertensi_A0A182C5S7
		Helicops_leopardinus_unigene490899
		Helicops_leopardinus_unigene488093
		Helicops_leopardinus_unigene312779
		Helicops_leopardinus_unigene312798
		Helicops_leopardinus_unigene312793
		Helicops_leopardinus_unigene57118
		Rhabdophis_subminiatus_unigene52075
		Walterinnesia_aegyptia_C1IC49
		Bungarus_candidus_Q6IZ95
		Bungarus_fasciatus_A2CKF7
		Bungarus_flaviceps_D5J9Q0
		Bungarus_fasciatus_A2CKF6
		Bungarus_candidus_Q8AY49
		Bungarus_candidus_Q8AY50
		Bungarus_candidus_Q8AY51
		Ophiophagus_hannah_Q2VBN2
		Naja_kaouthia_P82935
		Naja_atra_Q9YGI4
		Naja_sputatrix_Q802B3
		Naja_atra_E2ITZ6
		Naja_sputatrix_Q802B2
		Micrurus_corallinus_P58370
		Bungarus_flaviceps_D5J9P8
		Bungarus_candidus_P81783
		Bungarus_multicinctus_P15818
		Atractaspis_aterrima_GAME01026808
		Erythrolamprus_poecilogyrus_A7X3M9
		Atractaspis_aterrima_GAMF01050194
		Atractaspis_aterrima_GAMF01055489
		Atractaspis_aterrima_GAMF01040875
		Atractaspis_aterrima_GAMF01005539
		Ahaetulla_prasina_A0A346CLY8
		Ahaetulla_prasina_A0A193CHL5
		Ahaetulla_prasina_A0A346CLZ1
		Ahaetulla_prasina_A0A346CLY9
		Ahaetulla_prasina_A0A346CLZ0
		Ahaetulla_prasina_A0A346CM25
		Ahaetulla_prasina_A0A346CM15
		Rhabdophis_subminiatus_unigene76486
		Thrasops_jacksonii_A7X3U7
		Thelotornis_mossambicanus_3FTx_06
		Thelotornis_mossambicanus_3FTx_07
		Rhabdophis_subminiatus_unigene76489
		Thrasops_jacksonii_A7X3U4
		Rhabdophis_subminiatus_unigene24430
		Dispholidus_typus_A7X3U0
		Thelotornis_mossambicanus_3FTx_08
		Thelotornis_mossambicanus_3FTx_15
		Thrasops_jacksonii_A7X3T6
		Rhabdophis_subminiatus_unigene76481
		Dispholidus_typus_A7X3T2
		Thelotornis_mossambicanus_3FTx_11
		Thelotornis_mossambicanus_3FTx_09
		Thelotornis_mossambicanus_3FTx_10
		Thelotornis_mossambicanus_3FTx_12
		Thelotornis_mossambicanus_3FTx_13
		Telescopus_dhara_A7X3S5
		Telescopus_dhara_A7X3S8
		Boiga_dendrophila_dendrophila_GGUB01000025
		Boiga_trigonata_GGUG01000001
		Boiga_trigonata_GGUG01000003
		Boiga_dendrophila_dendrophila_GGUB01000027
		Boiga_dendrophila_gemmicincta_GGUC01000009
		Boiga_dendrophila_dendrophila_GGUB01000024
		Boiga_nigriceps_GGUF01000002
		Boiga_trigonata_GGUG01000005
		Boiga_trigonata_GGUG01000002
		Boiga_irregularis_A0A193CHM0
		Boiga_nigriceps_GGUF01000003
		Boiga_irregularis_Brisbane_GGUD01000001
		Boiga_irregularis_A0A193CHL9
		Boiga_irregularis_A0A0B8RYX1
		Boiga_irregularis_A0A0B8RSZ3
		Boiga_irregularis_A0A0B8RYY9
		Boiga_irregularis_Sulawesi_GGUE01000005
		Boiga_irregularis_A0A0B8RS48
		Boiga_irregularis_Brisbane_GGUD01000007
		Boiga_irregularis_A0A193CHL6
		Boiga_dendrophila_dendrophila_GGUB01000002
		Boiga_dendrophila_gemmicincta_GGUC01000002
		Boiga_dendrophila_gemmicincta_GGUC01000001
		Boiga_dendrophila_dendrophila_GGUB01000005
		Spilotes_sulphureus_A0A346CIB7
		Spilotes_sulphureus_A0A346CIB0
		Spilotes_sulphureus_A0A346CI95
		Coelognathus_radiatus_P83490
		Trimorphodon_biscutatus_A7X3S2
		Trimorphodon_lambda_A0A193CHM4
		Trimorphodon_lambda_A0A193CHM5
		Trimorphodon_biscutatus_A7X3S0
		Boiga_trigonata_GGUG01000007
		Boiga_dendrophila_dendrophila_GGUB01000015
		Telescopus_dhara_A7X3V0
		Oxybelis_fulgidus_A0A193CHK9
		Spilotes_sulphureus_A0A346CIB4
		Spilotes_sulphureus_A0A346CIB5
		Spilotes_sulphureus_A0A346CIA9
		Spilotes_sulphureus_A0A346CIB2
		Spilotes_sulphureus_A0A346CI94
		Trimorphodon_lambda_A0A193CHM1
		Spilotes_sulphureus_A0A346CIB1
		Spilotes_sulphureus_A0A346CIB3
		Spilotes_sulphureus_A0A346CI93
		Spilotes_sulphureus_A0A346CIA0
		Spilotes_sulphureus_A0A346CIB6
		Boiga_dendrophila_Q06ZW0
		Boiga_irregularis_A0S865
		Boiga_irregularis_A0A0B8RZX5
		Boiga_irregularis_A0A0B8RVB7
		Boiga_trigonata_GGUG01000006
		Boiga_cynodon_A0A193CHL1
		Boiga_nigriceps_A0A193CHL8
		Boiga_irregularis_Brisbane_GGUD01000016
		Boiga_nigriceps_GGUF01000004
		Boiga_irregularis_A0A0B8RZX6
		Protobothrops_flavoviridis_U3T794
		Protobothrops_mucrosquamatus_XP_015678608
		Sistrurus_catenatus_edwardsii_A5X2W8
		Crotalus_adamanteus_A0A1W7RBD9
		Leioheterodon_madagascariensis_A7X3R6
		Psammophis_mossambicus_A7X3M3
		Psammophis_subtaeniatus_unigene33896
		Psammophis_schokari_unigene503446
		Psammophis_schokari_unigene36960
		Psammophis_schokari_unigene221596
		Psammophis_schokari_unigene36962
		Psammophis_subtaeniatus_unigene107172
		Malpolon_monspessulanus_unigene50403
		Azemiops_feae_M9T2J4
		Vipera_transcaucasiana_3FTx_10
		Vipera_transcaucasiana_3FTx_08
		Vipera_transcaucasiana_3FTx_07
		Vipera_transcaucasiana_3FTx_09
		Pseudocerastes_urarachnoides_3FTx_06
		Pseudocerastes_urarachnoides_3FTx_05
		Sistrurus_catenatus_edwardsii_A5X2W9
		Protobothrops_mucrosquamatus_XP_015678603
		Sistrurus_catenatus_edwardsii_B4Y143
		Crotalus_adamanteus_A0A1W7RBC9
		;
end;
begin trees;
	translate
		1	Thelotornis_mossambicanus_3FTx_05,
		2	Micrurus_mipartitus_C0HJR2,
		3	Micrurus_surinamensis_P86096,
		4	Micrurus_frontalis_P86424,
		5	Dendroaspis_polylepis_T2720,
		6	Dendroaspis_angusticeps_GILR01002482,
		7	Dendroaspis_viridis_GHPC01002050,
		8	Dendroaspis_jamesoni_jamesoni_GHPA01000962,
		9	Dendroaspis_jamesoni_kaimosae_P25682,
		10	Dendroaspis_angusticeps_GILR01002080,
		11	Micrurus_altirostris_F5CPD4,
		12	Micrurus_fulvius_U3FVH6,
		13	Dendroaspis_viridis_GHPC01002196,
		14	Walterinnesia_aegyptia_C0HKZ8,
		15	Bungarus_candidus_P81782,
		16	Psammophis_schokari_unigene276500,
		17	Rhabdophis_subminiatus_unigene144234,
		18	Rhabdophis_subminiatus_unigene61055,
		19	Ahaetulla_prasina_A0A346CLY6,
		20	Ahaetulla_prasina_A0A193CHL3,
		21	Ahaetulla_prasina_A0A346CLY7,
		22	Spilotes_sulphureus_A0A346CI88,
		23	Trimorphodon_biscutatus_A7X3Q9,
		24	Thrasops_jacksonii_A7X6I4,
		25	Rhabdophis_subminiatus_unigene497406,
		26	Thelotornis_mossambicanus_3FTx_03,
		27	Dispholidus_typus_A7X6J0,
		28	Thelotornis_mossambicanus_3FTx_00,
		29	Thelotornis_mossambicanus_3FTx_04,
		30	Hypsiglena_sp_A0A098M253,
		31	Dispholidus_typus_A7X3Q4,
		32	Thelotornis_mossambicanus_3FTx_01,
		33	Thelotornis_mossambicanus_3FTx_02,
		34	Spilotes_sulphureus_A0A346CI89,
		35	Boiga_trigonata_GGUG01000004,
		36	Boiga_irregularis_Sulawesi_GGUE01000001,
		37	Boiga_irregularis_Brisbane_GGUD01000006,
		38	Boiga_nigriceps_GGUF01000001,
		39	Telescopus_dhara_A7X3N6,
		40	Boiga_cynodon_GGUA01000001,
		41	Boiga_dendrophila_dendrophila_GGUB01000001,
		42	Boiga_dendrophila_gemmicincta_GGUC01000007,
		43	Heterodon_nasicus_unigene14895,
		44	Heterodon_nasicus_unigene617783,
		45	Heterodon_nasicus_unigene2480,
		46	Heterodon_nasicus_unigene384518,
		47	Erythrolamprus_poecilogyrus_A7X3P2,
		48	Erythrolamprus_poecilogyrus_A7X3P8,
		49	Helicops_leopardinus_unigene312780,
		50	Helicops_leopardinus_unigene57119,
		51	Helicops_leopardinus_unigene312792,
		52	Helicops_leopardinus_unigene1409,
		53	Helicops_leopardinus_unigene488904,
		54	Phalotris_mertensi_A0A182C5Y1,
		55	Phalotris_mertensi_A0A182C5S7,
		56	Helicops_leopardinus_unigene490899,
		57	Helicops_leopardinus_unigene488093,
		58	Helicops_leopardinus_unigene312779,
		59	Helicops_leopardinus_unigene312798,
		60	Helicops_leopardinus_unigene312793,
		61	Helicops_leopardinus_unigene57118,
		62	Rhabdophis_subminiatus_unigene52075,
		63	Walterinnesia_aegyptia_C1IC49,
		64	Bungarus_candidus_Q6IZ95,
		65	Bungarus_fasciatus_A2CKF7,
		66	Bungarus_flaviceps_D5J9Q0,
		67	Bungarus_fasciatus_A2CKF6,
		68	Bungarus_candidus_Q8AY49,
		69	Bungarus_candidus_Q8AY50,
		70	Bungarus_candidus_Q8AY51,
		71	Ophiophagus_hannah_Q2VBN2,
		72	Naja_kaouthia_P82935,
		73	Naja_atra_Q9YGI4,
		74	Naja_sputatrix_Q802B3,
		75	Naja_atra_E2ITZ6,
		76	Naja_sputatrix_Q802B2,
		77	Micrurus_corallinus_P58370,
		78	Bungarus_flaviceps_D5J9P8,
		79	Bungarus_candidus_P81783,
		80	Bungarus_multicinctus_P15818,
		81	Atractaspis_aterrima_GAME01026808,
		82	Erythrolamprus_poecilogyrus_A7X3M9,
		83	Atractaspis_aterrima_GAMF01050194,
		84	Atractaspis_aterrima_GAMF01055489,
		85	Atractaspis_aterrima_GAMF01040875,
		86	Atractaspis_aterrima_GAMF01005539,
		87	Ahaetulla_prasina_A0A346CLY8,
		88	Ahaetulla_prasina_A0A193CHL5,
		89	Ahaetulla_prasina_A0A346CLZ1,
		90	Ahaetulla_prasina_A0A346CLY9,
		91	Ahaetulla_prasina_A0A346CLZ0,
		92	Ahaetulla_prasina_A0A346CM25,
		93	Ahaetulla_prasina_A0A346CM15,
		94	Rhabdophis_subminiatus_unigene76486,
		95	Thrasops_jacksonii_A7X3U7,
		96	Thelotornis_mossambicanus_3FTx_06,
		97	Thelotornis_mossambicanus_3FTx_07,
		98	Rhabdophis_subminiatus_unigene76489,
		99	Thrasops_jacksonii_A7X3U4,
		100	Rhabdophis_subminiatus_unigene24430,
		101	Dispholidus_typus_A7X3U0,
		102	Thelotornis_mossambicanus_3FTx_08,
		103	Thelotornis_mossambicanus_3FTx_15,
		104	Thrasops_jacksonii_A7X3T6,
		105	Rhabdophis_subminiatus_unigene76481,
		106	Dispholidus_typus_A7X3T2,
		107	Thelotornis_mossambicanus_3FTx_11,
		108	Thelotornis_mossambicanus_3FTx_09,
		109	Thelotornis_mossambicanus_3FTx_10,
		110	Thelotornis_mossambicanus_3FTx_12,
		111	Thelotornis_mossambicanus_3FTx_13,
		112	Telescopus_dhara_A7X3S5,
		113	Telescopus_dhara_A7X3S8,
		114	Boiga_dendrophila_dendrophila_GGUB01000025,
		115	Boiga_trigonata_GGUG01000001,
		116	Boiga_trigonata_GGUG01000003,
		117	Boiga_dendrophila_dendrophila_GGUB01000027,
		118	Boiga_dendrophila_gemmicincta_GGUC01000009,
		119	Boiga_dendrophila_dendrophila_GGUB01000024,
		120	Boiga_nigriceps_GGUF01000002,
		121	Boiga_trigonata_GGUG01000005,
		122	Boiga_trigonata_GGUG01000002,
		123	Boiga_irregularis_A0A193CHM0,
		124	Boiga_nigriceps_GGUF01000003,
		125	Boiga_irregularis_Brisbane_GGUD01000001,
		126	Boiga_irregularis_A0A193CHL9,
		127	Boiga_irregularis_A0A0B8RYX1,
		128	Boiga_irregularis_A0A0B8RSZ3,
		129	Boiga_irregularis_A0A0B8RYY9,
		130	Boiga_irregularis_Sulawesi_GGUE01000005,
		131	Boiga_irregularis_A0A0B8RS48,
		132	Boiga_irregularis_Brisbane_GGUD01000007,
		133	Boiga_irregularis_A0A193CHL6,
		134	Boiga_dendrophila_dendrophila_GGUB01000002,
		135	Boiga_dendrophila_gemmicincta_GGUC01000002,
		136	Boiga_dendrophila_gemmicincta_GGUC01000001,
		137	Boiga_dendrophila_dendrophila_GGUB01000005,
		138	Spilotes_sulphureus_A0A346CIB7,
		139	Spilotes_sulphureus_A0A346CIB0,
		140	Spilotes_sulphureus_A0A346CI95,
		141	Coelognathus_radiatus_P83490,
		142	Trimorphodon_biscutatus_A7X3S2,
		143	Trimorphodon_lambda_A0A193CHM4,
		144	Trimorphodon_lambda_A0A193CHM5,
		145	Trimorphodon_biscutatus_A7X3S0,
		146	Boiga_trigonata_GGUG01000007,
		147	Boiga_dendrophila_dendrophila_GGUB01000015,
		148	Telescopus_dhara_A7X3V0,
		149	Oxybelis_fulgidus_A0A193CHK9,
		150	Spilotes_sulphureus_A0A346CIB4,
		151	Spilotes_sulphureus_A0A346CIB5,
		152	Spilotes_sulphureus_A0A346CIA9,
		153	Spilotes_sulphureus_A0A346CIB2,
		154	Spilotes_sulphureus_A0A346CI94,
		155	Trimorphodon_lambda_A0A193CHM1,
		156	Spilotes_sulphureus_A0A346CIB1,
		157	Spilotes_sulphureus_A0A346CIB3,
		158	Spilotes_sulphureus_A0A346CI93,
		159	Spilotes_sulphureus_A0A346CIA0,
		160	Spilotes_sulphureus_A0A346CIB6,
		161	Boiga_dendrophila_Q06ZW0,
		162	Boiga_irregularis_A0S865,
		163	Boiga_irregularis_A0A0B8RZX5,
		164	Boiga_irregularis_A0A0B8RVB7,
		165	Boiga_trigonata_GGUG01000006,
		166	Boiga_cynodon_A0A193CHL1,
		167	Boiga_nigriceps_A0A193CHL8,
		168	Boiga_irregularis_Brisbane_GGUD01000016,
		169	Boiga_nigriceps_GGUF01000004,
		170	Boiga_irregularis_A0A0B8RZX6,
		171	Protobothrops_flavoviridis_U3T794,
		172	Protobothrops_mucrosquamatus_XP_015678608,
		173	Sistrurus_catenatus_edwardsii_A5X2W8,
		174	Crotalus_adamanteus_A0A1W7RBD9,
		175	Leioheterodon_madagascariensis_A7X3R6,
		176	Psammophis_mossambicus_A7X3M3,
		177	Psammophis_subtaeniatus_unigene33896,
		178	Psammophis_schokari_unigene503446,
		179	Psammophis_schokari_unigene36960,
		180	Psammophis_schokari_unigene221596,
		181	Psammophis_schokari_unigene36962,
		182	Psammophis_subtaeniatus_unigene107172,
		183	Malpolon_monspessulanus_unigene50403,
		184	Azemiops_feae_M9T2J4,
		185	Vipera_transcaucasiana_3FTx_10,
		186	Vipera_transcaucasiana_3FTx_08,
		187	Vipera_transcaucasiana_3FTx_07,
		188	Vipera_transcaucasiana_3FTx_09,
		189	Pseudocerastes_urarachnoides_3FTx_06,
		190	Pseudocerastes_urarachnoides_3FTx_05,
		191	Sistrurus_catenatus_edwardsii_A5X2W9,
		192	Protobothrops_mucrosquamatus_XP_015678603,
		193	Sistrurus_catenatus_edwardsii_B4Y143,
		194	Crotalus_adamanteus_A0A1W7RBC9
		;
tree con_50_majrule = [&U] (1[&prob=1.00000000e+00,prob_stddev=0.00000000e+00,prob_range={1.00000000e+00,1.00000000e+00},prob(percent)="100",prob+-sd="100+-0"]:1.310599e+00[&length_mean=1.36663166e+00,length_median=1.31059900e+00,length_95%HPD={8.58322300e-01,1.94305100e+00}],(((5[&prob=1.00000000e+00,prob_stddev=0.00000000e+00,prob_range={1.00000000e+00,1.00000000e+00},prob(percent)="100",prob+-…
end;
