# Supplementary material for: Dynamic genetic differentiation drives the widespread structural and functional convergent evolution of snake venom proteinaceous toxins
Source: BMC Biol. 2022 Jan 7;20:4. doi: 10.1186/s12915-021-01208-9 (PMC8742412; doi:10.1186/s12915-021-01208-9)
Supplement: Supplementary file 5 — Additional file 5. CNP alignment.fasta. [file 12915_2021_1208_MOESM5_ESM.fasta]

>Micrurus_altirostris_F5CPE8
mvg--lsrladgg--lllvlallplaldg---------------------------------------------------KPA------------------------------------------------------------------------------------------------------------------------------------PLEK---------------------APMAPARIIPYLRPVGKESRA-----------------------------------------------------------------ALDRMVPPE-------------------------------------------------------------------------------DGDSRRLEGLAKEALGEG--CFGNRIDRIGDVSGMGC-------NRRTPAPKAP----LRILPYLRPIRKE------------------------------
>Aspidelaps_scutatus_intermedius_GHOC01000264
mvg--lsrlaggg-llllllallplaldg-----------------------------------------------KAALHPE---------------------------------------------------------------------------------------------------------------------PQP------------PPGL-------PTAPA---------AL----RILGYPRPASKQSRP-----------------------------------------------------------------SRHRMVHPE--PQ-V-------------------------------------------------GGG----------------------GESAPLQAETNERNPSS--CFGQKSDRIGSASGMGCRSPRRPPPGLPPAPEAL-----RIIRDLRPDSKQSRAA--------------------------
>Micrurus_fulvius_B8K1V9
mvg--lsrltggg--lllvlallplaldg---------------------------------------------------KPL-----------------------------------------------------------------------------------------------------------------------------------------------EEAPT------------APSRIIPFSRPVRKESQA-----------------------------------------------------------------VLDPMVHPE-RPA---------------------------------------------------GSG--------------------DDGDLSRLEGLAKEALGDG--CFGLKLDRIGTSSGLGC-----NPKRPDPAPTAL----ARIIPFSRPVRKESRAALDRMQHPG------------------
>Dendroaspis_polylepis_GHPD01000438
mvg--lsrlsgve--lllvlallppaldg---------------------------------------------------KSP------------------------------------------------------------------------------------------------------------------------------------PQAL-------NKPPP---------APSAPSRLMRDLRPDSKPSRD-----------------------------------------------------------------AWDRMVHPE--PH-V-------------------------------------------------GGG--------------------GSGDARRLKALDKKKTGDG--CFGRKLDRIGSMSGLGC---------PGAKPRQN-----------------------------------------------
>Dendroaspis_jamesoni_jamesoni_GHPA01000957
mvg--lsrlsgvg--lllvlallplaldg---------------------------------------------------KSP------------------------------------------------------------------------------------------------------------------------------------PQAL-------HKTPP---------ALSAPSRLMGALRPDSKQSRA-----------------------------------------------------------------SWDRMVHPE--PH-V-------------------------------------------------GGG--------------------GSGDSRRMKGLDKKKTPDS--CFGHKIDPIHRHSGFGC---PGFRPRPKPTPGAG-----R-----------------------------------------
>Dendroaspis_polylepis_GHPD01001100
mvg--lsrlsgvg--lllvlallplaldg---------------------------------------------------KSP------------------------------------------------------------------------------------------------------------------------------------PQAL-------HKPPP---------APSAPSRLMGALRPDSKQSRA-----------------------------------------------------------------SWDRMVHPE--PH-V-------------------------------------------------GGG--------------------SSGDSRRMKGLDKKSTPDG--CFGHKLDSIGSHSGLGC---PGAGPRPKPTPGAG-----R-----------------------------------------
>Micrurus_fulvius_A0A0F7YYW3
mvg--lsrltggg--lllvlallplaldg---------------------------------------------------KPL-----------------------------------------------------------------------------------------------------------------------------------------------EEAPT------------APSRIIPFSRPVRKESQA-----------------------------------------------------------------VLDPMVHPE-RPA---------------------------------------------------GSG--------------------DDGDSRRLEGPAKEALGDG--CFGQRIDRIGSVSGMGC-----NRVRPDPAPTAL----ARIIPYSRPVRKESRAALDRMVQPEQHSGGGRPID--------
>Bungarus_flaviceps_flaviceps_D5J9S0
mvg--psrlaggglllllllallplaldg---------------------------------------------------KPA--------------------------------------------------------------------------------------------------------------------PP--------------PQAL-------PKDPA---------AASAAERIMRALLPDSKSSRP-----------------------------------------------------------------ATDRMVHPE--HQ-A-------------------------------------------------GGG-----------------------DTRRLQEPAKKGLLIS--CFDRRIDRISHTSDMGCRHRKDPPRAPPAAPSAAPLAVTWLIRDLRADSKQSRAA--------------------------
>Pseudonaja_modesta_R4G312
mvg--lsrlaggg-llllllallplaldg---------------------------------------------------KPA---------------------------------------------------------------------------------------------------------------------P-L------------PQAL-------PEAPA---------GGVMASVTEEQQRL------------------------------------------------------------------------PVSAEESPD--PA-A-----------GRSGSKVAKL----------------------------GSG-----------------------------------------CFGNRLDHIGTASGMGC--NWPNQNRPNPTPAGS-----------------------------------------------
>Pseudonaja_modesta_R4G2J0
mvg--lsrlaggglllllllallplaldg---------------------------------------------------KPA---------------------------------------------------------------------------------------------------------------------P-L------------PQAL-------PEAPA---------GSVMASVTEEQQRL------------------------------------------------------------------------LVAAEESPD--PA-A-----------GRSGSKVAKL----------------------------GSG-----------------------------------------CFGNRLDHIGTSSGMGC--NWPNQNRPNPTPAGS-----------------------------------------------
>Pseudonaja_modesta_R4FIR5
mvg--lsrlaggg---llllallplaldg---------------------------------------------------KPA---------------------------------------------------------------------------------------------------------------------PL-------------PQAL-------PEAPA---------GGVMASVTEEQQRL------------------------------------------------------------------------PVAAEESPD--PA-A-----------GRSGSKVAKL----------------------------GSG-----------------------------------------CFGNRLDHIGTSSGMGC--NWPNQNRPNPTPAGS-----------------------------------------------
>Pseudonaja_modesta_R4G7J9
mvg--lsrlargg-llllllallplalng---------------------------------------------------KPA---------------------------------------------------------------------------------------------------------------------P-L------------PQAL-------PEAPE---------GSVMASRQELTEEQQ-----------------------------------------------------------------------QLPAEVSSG--HA-A-----------GRSGSKI-------------------------------GNG-----------------------------------------CFGVRLDRISNTSGMGC--NWPNQNRPNPTPAGS-----------------------------------------------
>Pseudonaja_modesta_R4FK47
mgg--lsrlaggg-llllllallpvaldg---------------------------------------------------KPA---------------------------------------------------------------------------------------------------------------------PL-------------PQAL-------PEAPE---------GSVMASRQELTEEQQ-----------------------------------------------------------------------QLPAEVSSG--HA-A-----------GRSGSKI-------------------------------GNG-----------------------------------------CFGVRLDRISNTSGMGC--RNPIQNRPKSTPGGS-----------------------------------------------
>Suta_fasciata_R4FIX7
mvg--lsrlaggg--lllllallplaldg---------------------------------------------------KPA---------------------------------------------------------------------------------------------------------------------P-V------------PQAL-------PEAPA---------GGMMAWRRDLTEQQK-----------------------------------------------------------------------PQPMAESPG--PA-A-----------ERSDSKTATK----------------------------GDG-----------------------------------------CFGVRIDRIGSVSGMGC------GGVPKPTPGGS-----------------------------------------------
>Suta_fasciata_R4G7L2
mvg--lsrlaggg--lllllallplaldg---------------------------------------------------KPA---------------------------------------------------------------------------------------------------------------------P-V------------PQAL-------PEAPA---------GGTM-----LTEQQKQ----------------------------------------------------------------------PQPLAESPG--PA-A-----------ERSDSKTATK----------------------------GNG-----------------------------------------CFGVRIDRIGSVSGMGC------GGKPKP----------------------------------------------------
>Suta_fasciata_R4G340
mvg--lsrlaggg--lllllallplaldg---------------------------------------------------KPA---------------------------------------------------------------------------------------------------------------------P-V------------PQAL-------PEAPA---------GGTM-----LTEQQKQ----------------------------------------------------------------------PQPLAESPG--PA-A-----------ERSDSKTATK----------------------------GNG-----------------------------------------CFGVRIDRIGSVSGMGC------GGKPKPTPGGS-----------------------------------------------
>Suta_fasciata_R4G2K8
mvg--lsrlaggg-llplllallplaldg---------------------------------------------------KPA---------------------------------------------------------------------------------------------------------------------P-V------------PQAL-------PEAPA---------GGTM-----LTEQQKQ----------------------------------------------------------------------PQPLEESPG--PA-A-----------ERSDSKTATK----------------------------GNG-----------------------------------------CFGHRIDNIGSVSGMGC------GGKPKPKPGGS-----------------------------------------------
>Suta_fasciata_R4FKD8
mvg--lsrlagggllpllllallplaldg---------------------------------------------------KPA---------------------------------------------------------------------------------------------------------------------P-V------------PQAL-------PEAPA---------GGTMGSRPLLTEQQKQ----------------------------------------------------------------------PQPLAESPG--PA-A-----------ERSDSKTATK----------------------------GNG-----------------------------------------CFGHRIDNIGSVSGMGC------GGKPKPKPGGS-----------------------------------------------
>Hemiaspis_signata_R4G7I3
mvg--lsrlaggg-lllvvlallplaldg---------------------------------------------------KPA---------------------------------------------------------------------------------------------------------------------PL-------------PQAL-------LKAPA---------GGMMASGRELTERQKLQQEHQ-----------------------------------------------------------------PSQTEESLG--PA-A-----------ERSGSETAKL----------------------------GDG-----------------------------------------CFGVRLDRVGSTSGMGC------GGVPNPTPGGS-----------------------------------------------
>Hemiaspis_signata_R4FJV8
mvg--lsrlaggg-lllvvlallplalyg---------------------------------------------------KPA---------------------------------------------------------------------------------------------------------------------P-L------------PQAL-------LKAPA---------GGMMASRRELTERQKLQQEHQ-----------------------------------------------------------------PPQREESSG--PA-A-----------ERSGSETAKL----------------------------GDG-----------------------------------------CFGLPIDRIGSTSGMGC------GGVPNPTPGGS-----------------------------------------------
>Hemiaspis_signata_R4G2H4
mvg--lsrlaggg-llllvlallplaldg---------------------------------------------------KPA---------------------------------------------------------------------------------------------------------------------PL-------------PQAM-------FKAPA---------GGMMASGRELTERQKLQQEHQ-----------------------------------------------------------------PSLTEESLG--PA-A-----------ERSGSETAKL----------------------------GDG-----------------------------------------CFGVPIDHIGSSSGMGC------GGVPKPTPGGS-----------------------------------------------
>Hemiaspis_signata_R4G2X3
mvg--lsrlaggg-llllvlallplaldg---------------------------------------------------KPA---------------------------------------------------------------------------------------------------------------------P-L------------PQAM-------FKAPA---------GGMMASGRALTERQKLQQEHQ-----------------------------------------------------------------PSQTEESSG--PA-A-----------ERSGSETAKL----------------------------GDG-----------------------------------------CFGVPIDHIGSSSGMGC------GGVPKPTPGGS-----------------------------------------------
>Hemiaspis_signata_R4G7I2
mvg--lsrlaggg-llllllallplaldg---------------------------------------------------KPA---------------------------------------------------------------------------------------------------------------------P-L------------PQAL-------LKAPA---------GGMMASGRELTERQKLQQEHQ-----------------------------------------------------------------PPQTEESSG--PA-A-----------ERSGSETAKL----------------------------GDG-----------------------------------------CFGLPIDRIGSTSGMGC------GGVPNPTPGGS-----------------------------------------------
>Hemiaspis_signata_R4G2X5
m----lsrlaggg---llllallplaldg---------------------------------------------------KPA---------------------------------------------------------------------------------------------------------------------PL-------------PQAL-------LKAPA---------GGMMASGRELTERQKLQQEHQ-----------------------------------------------------------------PPQTEESSG--PA-A-----------ERSGSETAKL----------------------------GDG-----------------------------------------CFGLPIDRIGSTSGMGC------GGVPNPTPGGS-----------------------------------------------
>Hemiaspis_signata_R4FJW1
mvg--lsrlaggg-llllvlallplaldg---------------------------------------------------KPA---------------------------------------------------------------------------------------------------------------------P-L------------PQAL-------LKALA---------GGMMASERELTERQKLQQEHQ-----------------------------------------------------------------PSQTEESLG--PA-A-----------ERSGSETAKL----------------------------GDG-----------------------------------------CFGVPIDHIGSSSGMGC------GGVPKPTPGGS-----------------------------------------------
>Hemiaspis_signata_R4FIJ0
mvg--lsrlaggg-llllvlallplaldg---------------------------------------------------KPA---------------------------------------------------------------------------------------------------------------------PL-------------PQAL-------LKAPA---------GGMMASGRELTERQKLQQEHQ-----------------------------------------------------------------PPQTEESSG--PA-A-----------ERSGSETAKL----------------------------GDG-----------------------------------------CFGVPIDHIGSSSGMGC------GGVPNPTPGGS-----------------------------------------------
>Hemiaspis_signata_R4G2H3
mvg--lsrlaggg-llllvlallplaldg---------------------------------------------------KPA---------------------------------------------------------------------------------------------------------------------PL-------------PQAL-------LKAPA---------GGMMASGRELTERQKLQQEHQ-----------------------------------------------------------------PPQTEESSG--PA-A-----------ERSGSETAKL----------------------------GDG-----------------------------------------CFGVPIDHIGSSSGMGC------GGVPKPTPGG------------------------------------------------
>Hemiaspis_signata_R4FIJ3
mvg--lsrlaggg-llllvlallplaldg---------------------------------------------------KPA---------------------------------------------------------------------------------------------------------------------PL-------------PQAL-------LKAPA---------GGMMASGRELTERQKLQQEHQ-----------------------------------------------------------------PPQTEESSG--PA-A-----------ERSGSETAKL----------------------------GDG-----------------------------------------CFGVPIDHIGSSSGMGC------GGVPKPTPGGS-----------------------------------------------
>Acanthophis_wellsi_R4G7E4
mvg--lsrlaggglllllvlallplaldg---------------------------------------------------KPT--------------------------------------------------------------------------------------------------------------------AP--------------PQAL-------RTAPA---------GGMMASRRELTEQPQ-----------------------------------------------------------------------QPLIKDSSG--PA-A-----------ERSGSKTATK----------------------------GNG-----------------------------------------CFGVRLDRIGSVSGMGC------GGVPKPTPGGS-----------------------------------------------
>Acanthophis_wellsi_R4G2D5
mvc--lsrlaggglllllvlallplaldg---------------------------------------------------KPT--------------------------------------------------------------------------------------------------------------------AP--------------PQAL-------RTAPA---------GGMMASRRELTEQPQ-----------------------------------------------------------------------QPLIKDSSG--PA-A-----------ERSGSKTATK----------------------------GNG-----------------------------------------CFGVRLDRIGSVSGMGC------GGVPKPTPGGS-----------------------------------------------
>Denisonia_devisi_R4FIC8
mlg--lsrlvggg---llllallplaldg---------------------------------------------------KPA---------------------------------------------------------------------------------------------------------------------P-L------------PQAL-------PKAPA---------GGIKASRPVLTEQQKQQNQQQNQHQHPLP---------------------------------------------------------PPPMEESSG--PA-A-----------ERSGSETAKI----------------------------GDG-----------------------------------------CFGVPIDHIGSSSGMGC------GGVPK--PGGS-----------------------------------------------
>Denisonia_devisi_R4G7G3
mlg--lsrlaggg-llllllallplaldg---------------------------------------------------KPA---------------------------------------------------------------------------------------------------------------------P-L------------PEAL-------PTAPA---------GGMKASRPLLTEQQKQQNQQQNQHQHPLP---------------------------------------------------------PPPMEESSG--PA-A-----------ERSGSETAKI----------------------------GDG-----------------------------------------CFGVPIDHIGSSSGMGC------GGVPK--PGGS-----------------------------------------------
>Denisonia_devisi_R4G2F4
mlg--lsrlaggr-llllvlallplaldg---------------------------------------------------KPA---------------------------------------------------------------------------------------------------------------------P-L------------PEAL-------PTAPA---------GGMKASRPVLTEQQKQQNQQQNQHQ-HP----------------------------------------------------------LPPMEESSG--PA-A-----------ERSGSETAKI----------------------------GDG-----------------------------------------CFGVPIDHIGSSSGMGC------GGVPK--PGGS-----------------------------------------------
>Denisonia_devisi_R4G2T0
mlg--lsrlaggg-llllvlallplaldg---------------------------------------------------KPA---------------------------------------------------------------------------------------------------------------------PL-------------PEAL-------PTAPA---------GGMKASRPVLTEQQKQQNQQQNQHQHP-----------------------------------------------------------LPPMEESSG--PA-A-----------ERSGSETAKI----------------------------GDG-----------------------------------------CFGVPIDHIGSSSGMGC------GGVPK--PGGS-----------------------------------------------
>Hoplocephalus_bungaroides_R4FIN6
mvg--lsrlaggg--lllllallplaldg---------------------------------------------------KPA--------------------------------------------------------------------------------------------------------------------PP--------------PQAL-------PTAPA---------GGMMASRPVLTEQHQQQQHHQQQHQQPLLPLP------------------------------------------------------PPTMEDSSG--PA-A-----------ERSGSKTAKI----------------------------GDG-----------------------------------------CFGVRLDRIGSTSGMGC------GGVPKPTPGGS-----------------------------------------------
>Hoplocephalus_bungaroides_R4G7J4
mlg--lsrlaggg-lllvVlallplaldg---------------------------------------------------KPA--------------------------------------------------------------------------------------------------------------------PP--------------PQAL-------PTAPA---------GGMMASRPVLTEQQKQQQHQQQQHQ-QPLLPLP-----------------------------------------------------PPTMEDSSG--PA-A-----------ERSGSKTAKI----------------------------GDG-----------------------------------------CFGLPIDRIGSTSGMGC------GSVPKPTPGGS-----------------------------------------------
>Hoplocephalus_bungaroides_R4G2Z8
mvg--lsrlaggg-llllllallpialdg---------------------------------------------------KPA--------------------------------------------------------------------------------------------------------------------PP--------------PQAL-------PTAPA---------GGMMASRPVLTEQQKQQQHHQQQQPLLPLP--------------------------------------------------------PPTMEDSSG--PA-A-----------ERSGSKTAKI----------------------------GDG-----------------------------------------CFGLPIDRIGSTSGMGC------GGVPKPTPGGS-----------------------------------------------
>Hoplocephalus_bungaroides_R4FK10
mvg--lsrlaggg-llllllallpialdg---------------------------------------------------KPA--------------------------------------------------------------------------------------------------------------------PP--------------PQAL-------PTAPA---------GGMMASRPVLTEQQKQQQHHQQQQPLLPLP--------------------------------------------------------PPTMEDSSG--PA-A-----------ERSGSKTAKI----------------------------GDG-----------------------------------------CFGLPIDRIGSTSGMGC------GGVPKPTPG-------------------------------------------------
>Echiopsis_curta_R4FIE0
mlg--lsrlaggg-lllvVlallplaldg---------------------------------------------------KPT--------------------------------------------------------------------------------------------------------------------AP--------------PQAL-------PTAPA---------GGMMASRPMLTEKQRQQHQQPL----------------------------------------------------------------PPTMEESSG--PA-A-----------ERSGSKTAKI----------------------------GNG-----------------------------------------CFGFPLDRIGSVSGMGC------RTFPKPTPGGS-----------------------------------------------
>Echiopsis_curta_R4G2G0
mlg--lsrlaggg-lllvVlallplaldg---------------------------------------------------KPT--------------------------------------------------------------------------------------------------------------------AP--------------PQAL-------PTAPA---------GGMMASRPMLTEKQRQQHQQPL----------------------------------------------------------------PPTMEESSG--PA-A-----------ERSGSKTAKI----------------------------GNG-----------------------------------------CFSFPLDRIGSVSGMGC------RTFPKPTPGGS-----------------------------------------------
>Echiopsis_curta_R4G2F7
mlg--lsrlaggg-lllvVlallplaldg---------------------------------------------------KPT--------------------------------------------------------------------------------------------------------------------AP--------------PQAL-------PTAPA---------GGMMASRPMLTEQQRQQHQHQQ----------------------------------------------------------------PPTMEESWV--PA-A-----------ERSGSKTAKI----------------------------GDG-----------------------------------------CFGLPLDRIGSTSGMGC------GSVPKPTPGGS-----------------------------------------------
>Echiopsis_curta_R4G7G8
mlg--lsrlaggg-lllvVlallplaldg---------------------------------------------------KPT--------------------------------------------------------------------------------------------------------------------AP--------------PQAL-------PTAPA---------GGMMASRPMLTEKQRQQHQHQQ----------------------------------------------------------------PPTMEESSG--PA-A-----------ERSGSKTAKI----------------------------GDG-----------------------------------------CFGLPLDRIGSTSGMGC------GSVPKPTPGGS-----------------------------------------------
>Echiopsis_curta_R4G2F8
mlg--lsrlaggg-lllvVlallplaldg---------------------------------------------------KPT--------------------------------------------------------------------------------------------------------------------AP--------------PQAL-------PTAPA---------GGMMASRPMLTEKQRQQHQQ------------------------------------------------------------------PPTMEESSG--PA-A-----------ERSGSKTAKI----------------------------GDG-----------------------------------------CFGLPLDRIGSTSGMGC------GSVPKPTPGGS-----------------------------------------------
>Echiopsis_curta_R4G2T9
mlg--lsrlaggg-lllvVlallplaldg---------------------------------------------------KPT--------------------------------------------------------------------------------------------------------------------AP--------------PQAL-------PTAPA---------GGMMASRPMLTEQQRQQHQHQQ----------------------------------------------------------------PPTMEESSG--PA-A-----------ERSGSKTAKI----------------------------GDG-----------------------------------------CFGLPLDRIGSTSGMGC------GSVPKPTPGGS-----------------------------------------------
>Echiopsis_curta_R4G2F9
mlg--lsrlaggg-lllvVlallplaldg---------------------------------------------------KPT--------------------------------------------------------------------------------------------------------------------AP--------------PQAL-------PTAPA---------GGMMASRPMLTEQQRQQHQHQQ----------------------------------------------------------------PPTMEESSG--PA-A-----------ERSGSKTAKI----------------------------ADG-----------------------------------------CFGLPLDRIGSTSGMGC------GSVPKPTPGGS-----------------------------------------------
>Brachyurophis_roperi_R4G2E1
mlg--larlaggglllllllallplaldg---------------------------------------------------KPA---------------------------------------------------------------------------------------------------------------------P-L------------PQAL-------PKAPA---------GGTTASRRELTEQQQP----------------------------------------------------------------------PSPAEESSG--PA-A-----------GRSGSKAAKIEL--------------------------DNG-----------------------------------------CFGVRLDRIGTSSGLGC--KNPVENAPTPTPAGS-----------------------------------------------
>Cacophis_squamulosus_R4FIA8
mla--lsrlaggg---llVlallplaldg---------------------------------------------------KPA--------------------------------------------------------------------------------------------------------------------PP--------------PQAL-------RKAPA---------GGMTASRRELTEEQQ-----------------------------------------------------------------------PPPAEESSG--PA-A-----------ERSGSKAAKIEL--------------------------DNG-----------------------------------------CFGVRLDRIGTSSGLGC--KNPVGNVPTPTPEGS-----------------------------------------------
>Cacophis_squamulosus_R4G2R3
mva--lsrlaggg---llVlallplaldg---------------------------------------------------KPA--------------------------------------------------------------------------------------------------------------------PP--------------PQAL-------RKAPA---------GGMTASRRELTEEQQ-----------------------------------------------------------------------PPPAEESSG--PA-A-----------ERSGSKAAKIEL--------------------------DNG-----------------------------------------CFGVRLDRIGTSSGLGC--KNPVGNVPTPTPEGS-----------------------------------------------
>Cacophis_squamulosus_R4FJI5
mla--lsrlaggg---llllallplaldg---------------------------------------------------KPA--------------------------------------------------------------------------------------------------------------------PP--------------PQAL-------LKAPA---------GGTTASRLELTEEQQ-----------------------------------------------------------------------PPPAEESSG--PA-A-----------ERSGSKAAKIEL--------------------------DNG-----------------------------------------CFGVRLDRIGTSSGLGC--KNPVGNVPTPTPEGS-----------------------------------------------
>Cacophis_squamulosus_R4G2E7
mla--lsrlaggg-llllVlallplaldg---------------------------------------------------KPA--------------------------------------------------------------------------------------------------------------------PP--------------PQAL-------RKAPA---------GGTTASRLELTEEQQ-----------------------------------------------------------------------PPPAEESSG--PA-A-----------ERSGSKAAKIEL--------------------------DNG-----------------------------------------CFGVRLDRIGTSSGLGC--KNPVGNVPTPTPEGS-----------------------------------------------
>Oxyuranus_scutellatus_scutellatus_P83228
mvg--lsrlaggglllllllallplaldg---------------------------------------------------KPA---------------------------------------------------------------------------------------------------------------------PL-------------PQAL-------PEALA---------GGTTALRRDVTEEQQQ----------------------------------------------------------------------QLVAEESSG--PA-A-----------GRSDPKI-------------------------------GDG-----------------------------------------CFGLPLDHIGSVSGLGC--NRPVQNRPKQIPGGS-----------------------------------------------
>Micrurus_tener_A0A194APA7
mvg--lsrltggg--lllVlallplaldg---------------------------------------------------KPA--------------------------------------------------------------------------------------------------------------------PP--------------PQAL-------HKAPA---------GGTTASRRELTEQQQRPEGSSSGPAAGRSGSKAGNA--------------------------------------------------APTPPKGKGAAAA-AAASAASRLMRDLRPDSKQSRAAWGRMVHPDHHAGGG-------------GGG----------------GGGGGGGVSRRLKGLAKKGLAKG--CFGLKLDRIGSMSGLGC----------------------------------------------------------------
>Suta_fasciata_R4G7L3
mvg--lsrlagggllpllllallplaldg---------------------------------------------------KPA---------------------------------------------------------------------------------------------------------------------PV-------------PQAL-------PEAPA---------GGTTAWRRDLTEQQPPPAEESSGPAAGRSGSKAGQA--------------------------------------------------APTPPKGKG---A-AVSAAASRLLRDLRRDVKESRPTSGRLAYPEYPAGGGGGGG---------GGGQSRDTWGRLAYPEYPAGGGGGGGAWRRAKRPPKKGRTFKS-CFGLPLDRIGTKSGLGC----------------------------------------------------------------
>Homalopsis_buccata_unigene56791
---------------------------dg---------------------------------------------------KPA------------------------------------------------------------------------------------------------------------------------------------PQPL-------RKAPS---------GGTTALRRELTEQPEASSAPAAGGGRGGGGGGGRSSSKATSNA-------------------------------------------APTQPKSKGAAAAAAAASAASRLMRDLRPDGKQSRPAWGRMVQGEHHAAGG-------------GGG----------------GGGGGGGGSRRLKGQTKKLPRSG--CFGLKLDRIGAMSGMGC----------------------------------------------------------------
>Homalopsis_buccata_unigene56604
---------------------------dg---------------------------------------------------KPA------------------------------------------------------------------------------------------------------------------------------------PQPL-------RKAPS---------GGTTALRRELTEQPEAASGPAAGGGRGGGGGGGGRSSS------------------------------------------KATSNAAPTQPKSKGAAAAAAAASAASRLMRDLRPDGKQSRPAWGRMVQGEHHAAGG-------------GGG----------------GGGGGGGGSRRLKGQTKKLPRSG--CFGLKLDRIGAMSGMGC----------------------------------------------------------------
>Homalopsis_buccata_unigene56698
---------------------------dg---------------------------------------------------KPA------------------------------------------------------------------------------------------------------------------------------------PQPL-------RKAPS---------GGTTALRRELTEQPEASSGPAAGGGRGGGGGGGGRSSS------------------------------------------KATSNAAPTQPKSKGAAAAAAAASAASRLMRDLRPDGKQSRPAWGRMVQGEHHAAGG-------------GGG----------------GGGGGGGGSRRLKGQTKKLPRSG--CFGLKLDRIGAMSGMGC----------------------------------------------------------------
>Homalopsis_buccata_unigene46467
---------------------------dg---------------------------------------------------KPA------------------------------------------------------------------------------------------------------------------------------------PQPL-------RKAPS---------GGTTALRRELTEQPEASSGPAAGGGRGGGGGGGRSSSK------------------------------------------ATSNA-APTQPKSKGAAAAAAAASAASRLMRDLRPDGKQSRPAWGRMVQGEHHAAGG-------------GGG----------------GGGGGGGGSRRLKGQTKKLPRSG--CFGLKLDRIGAMSGMGC----------------------------------------------------------------
>Psammophis_subtaeniatus_unigene19589
----------aggttallrrelteqqpee-----------------------------------------------------------------------------------------------------------------------------------------------------------------------------------------------------SSGPA-------------------AARSGSKAGNA-----------------------------------------------------------------APTPPKGKG-AAA-AAASAASRLMRDLRPDSKQSRAAWGRMVHPEHHAGGG-------------GGG----------------GGGGGGGGSRRLKGLGKKGLGKG--CFGLKLDRIGSLSGLGC----------------------------------------------------------------
>Rhabdophis_tigrinus_tigrinus_D1MZV3
m-f--asrlaalg------llllalvldg---------------------------------------------------KPA--------------------------------------------------------------------------------------------------------------------PP--------------PQPL-------RKAPA---------GGTTALQRQLTEQQQQQQQAEGSSGPAAGGGGGRSGSKTANA--------------------------------------------APTAPKSKG-----AAASAASRLLRDLRPDGKQSRAAWGRMVHPEHHAG---------------GGG------------------GGGGGGSRRLKGLPKKGLGSG--CFGLKLDRIGSMSGLGC----------------------------------------------------------------
>Heterodon_nasicus_unigene19
---------------------------dg---------------------------------------------------KPA---------------------------------------------------------------------------------------------------------------------P--------------PQPL-------HKAPP---------GGTTALRRDLTEQPEGSSGPAAGGGGGGGGRSGSKT--------------------------------------------------SNAAPTQPKSKAA-AAAAAASRLMRDVRPDSKQSRAAWGRNAHPEHHA----------------GGG----------------GGGGGGGGSRRLKGVVKKALGKG--CFGLKLDRIGSMSGLGC----------------------------------------------------------------
>Philodryas_chamissonis_AJB84508
mva---srlaagg---llllallalaldg---------------------------------------------------KPA---------------------------------------------------------------------------------------------------------------------P--------------PQPL-------RKAPA---------GGTTAWRRELTEQPEGASRPAAGGGGGGGRSGSKAANA------------------------------------------------APTAPKSKG-GAA-AAAAAAARLMRDLRPDSKQARAAWGRMVHPEHHAGG--------------GGG----------------GGGGVGGASRRLKGVAKKGLGKG--CFGLKLDRIGSMSGLGC----------------------------------------------------------------
>Philodryas_olfersii_Q09GK2
mva---srlaagg---llllallalaldg---------------------------------------------------KPA---------------------------------------------------------------------------------------------------------------------P--------------PQPL-------RKAPA---------GGTTAWRRELTEQPEGASRPAAGGGGGGGRSGSKAANA------------------------------------------------APTAPKSKG-GAA-AAAAAAARLMRDLRPDSKQARAAWGRMVHPEHHAG---------------GGG----------------GGGGGGGASRRLKGVAKKGLGKG--CFGLKLDRIGSMSGLGC----------------------------------------------------------------
>Calloselasma_rhodostoma_BAN04688
m-f--vsrlaasg---llllalltlsldg---------------------------------------------------KPM-----QGWPRPG-----PPIPPVEAQKWSPESAPRPPIPLEGEQKWPGPKVPPVEAQKWLQGRPRSPTPSLEAQKWLQGRPRSPTPPLEAQKWLQGRPRSPIPPLEAQKWLQGRPRSP-T------------PGLL-----QPHESPA---------GGTTALREELSPGPEAASGPAAAGA-DGGRSGS-----------------------------------------------------KAPAAKGRG--AS-E-TSAASRPMRDLRTDGKQARQKWNRLLHLDHHAGGGGGGGGGGGGGGGIGGG----------------GGGGGGGGARRLKVPAKKGAGKG--CFGLKLDRIGTRSGLGC----------------------------------------------------------------
>Vipera_ammodytes_ammodytes_A0A1J0CZN1
m-f--vsrlaasg---llllsllalsldg---------------------------------------------------KPL-----------------------------------------------------------------------------------------------KQKWLGPESPPMEQRWPGPKVPPLEQKWLG-------PEIPPLEQRRPPEIPPLEQNWL---GPEIPPLEQNWLGPESPPMEQ-----------------------------------------------------------------NWRGPLQPEGPPL---------------MEPHEARQKWARMVHHEQQR----------------GGG---------------------GGGWR-----DENQPPKGSNCFGHRIDRIGSVSGLGC----NKVDDHDKGEGGH-----------------------------------------------
>Vipera_ammodytes_ammodytes_A0A1I9KNP4
m-f--vsrlaasg---llllsllalsldg---------------------------------------------------KPL-----------------------------------------------------------------------------------------------KQKWLGPESPPMEQRWPGPKVPPLEQKWLG-------PEIPPLEQRRPPEIPPLEQNWL---GPEIPPLEQNWLGPESPPMEQ-----------------------------------------------------------------NWRGPLQPEGPPL---------------MEPHEARQKWARMVHHEQQR----------------GGG---------------------GGGWR-----DENQPPKGSNCFGHRIDRIGSVSGLGC----NKVDDHDKGEEGH-----------------------------------------------
>Azemiops_feae_K4IT20
m-f--vsrlaacg---llllalpalslde---------------------------------------------------KPV------QYLPPH-----PHYPPLLEESQKPGVYYPPLLESDN---------------------------------WWPKPPHQGPRPPRPRPKPLLEESQKPPGVYYPPLLESDNWWP-K------------PPHQGPRPPRPRPKPS-----QSLTDDTTALREELSLRPEAASGPAAAGV-GDGWRSDSKAAA-----------------------------------------------TPQKLAKGRG--AA-A---TSARLMRDLRTDGKQWRQKWGRMVPPKGE-----------------SVG----------------VRGVGGGGSRRLKGLAKKGAAKG--CFGLPLDRIGSTSGLGC----------------------------------------------------------------
>Azemiops_feae_K4J3K2
m-f--vsrlaacg---llllalpalslde---------------------------------------------------KPV------QYLPPH-----PHYPPLLEESQKPGVYYPPLLESDNWWPKPPHQGPRPPRPRPKPLLEESPRTLLESDNWWPKPPHQGPRPPRPRPKPLLEESQKPPGVYYPPLLESDNWWP-K------------PPHQGPRPPRPRPKPS-----QSLTDDTTALREELSLRPEAASGPAAAGV-GDGWRSDSKAAA-----------------------------------------------TPQKLAKGRG--AA-A---TSARLMRDLRTDGKQWRQKWGRMVPPKGE-----------------SVG----------------VRGGGGGGSRRLKGLAKKGAAKG--CFGLPLDRIGSTSGLGC----------------------------------------------------------------
>Tropidolaemus_subannulatus_Waglerin_03
m-f--vsrlaagg---llllallalsldgKPVQEETQSLQGRPCIHPCYNPHNRPRPRWSPEEEQQLSSERSPLALSLDEKPVQEETQSLQRPRL-----PRSPLEEEEQLSSERSPQ----------------------------------------------------------TLSLGGKPDLRPCYPPCHNPHRPRP-K------------PRVVVQQLSSPHESPA---------GGTTALREELSPGPEAASGPAAAK-----------APA-----------------------------------------------APLRRAKGKGASAS-A----SAQPVFDWSEAGKK----WRRNGDPELQAD---------------GGG----------------------GGARRLKGLAKKAGGKG--CFGLKLDRIGSTSGLGC----------------------------------------------------------------
>Tropidolaemus_subannulatus_Natriuretic_00
m-f--vsrlaagg---llllallalsldf---------------------------------------------------KPVQEETQSLQRPRL-----PRSPL--EEQLDSERSPQ----------------------------------------------------------TLSLGGKPDLRPCYPPCH--HRPRP-K------------PRVVVQQLSSPHESPA---------GGTTALREELSPGPEAASGPAAAK-----------APA-----------------------------------------------APLRRAKGKG--AS-A----SARPMRLDRADGKQARQNWGRMVQPDHHAV---------------GGG----------------------GGARRLKGLAKKAGGKG--CRGLKLDRIGSTSGLGC----------------------------------------------------------------
>Tropidolaemus_subannulatus_Waglerin_00
m-s--seswa------------ldlslde---------------------------------------------------KPVQEETQSLQRPRL-----PRSPLEEEEQLSSERSPQ----------------------------------------------------------TLSLGGKPDLRPCYPPCHNPHRPRP-K------------PRVVVQQLSSPHESPA---------GGTTALREELSPGPEAASGPAAAK-----------APA-----------------------------------------------APLRRAKGKG--AS-A----SARPMRDLRADGKQARQNWGRMVQPDHHAV---------------GGG----------------------GGARRLKGLAKKAGGKG--CFGLKLDRIGSTSGLGC----------------------------------------------------------------
>Tropidolaemus_subannulatus_Waglerin_02
m-f--vsrlaagg---llllallalsldg---------------------------------------------------KPVQEETQSLQRPRL-----PRSPLEEEEQLSSERSPQ----------------------------------------------------------TLSLGGKPDLRPCYPPCH--HRPRP-K------------PRVVVQQLSSPHESPA---------GGTMALREELTPGPEAASGPAAAK-----------APA-----------------------------------------------APLRRAKGKG--AS-A----SARPMRDLRADGKQARQNWGRMVQPDHHAV---------------GGG----------------------GGARRLKGLAKKAGGKG--CFGLKLDRIGSTSGLGC----------------------------------------------------------------
>Tropidolaemus_subannulatus_Waglerin_01
m-f--vsrlaagg---llllallalsldgKPVQEETQSLQGRPCIHPCYNPNNRPRPRSPLEEEQQLSSERSPLALSLDEKPVQEETQSLQRPRL-----PRSPLEEEEQLSSERSPQ----------------------------------------------------------TLSLGGKPDLRPCYPPCHNPHRPRP-K------------PRVVVQQLSSPHESPA---------GGTTALREELSPGPEAASGPAAAK-----------APA-----------------------------------------------APLRRAKGKG--AS-A----SARPMRDLRADGKQARQNWGRMVQPDHHAV---------------GGG----------------------GGARRLKGLAKKAGGKG--CFGLKLDRIGSTSGLGC----------------------------------------------------------------
>Bothrops_jararaca_Q6LEM5
m-v--lsrlaasg---llllallalsvdg---------------------------------------------------KPVQQWAQ-SW--PGPNIPPLKVQQWAQGGWPRPGPEIPPLTVQQWAQNW--------------PHPQIPPLTVQQWAQ-GRAPGPPIPPLTVQQWAQGRAPHPPIPPAPLQKWAPLQKWA--------------PLLQ------PHESPA---------SGTTALREELSLGPEAASGVPSAGAEVGRSGSKAPAA-------------------------------------------------PHRLSKSKG--AA-A-T----RPMRDLRPDGKQARQNWGRMAHHDHHAA-A-------------GGG------------------GGGGGGARRLKGLAKKGAAKG--CFGLKLDRIGTMSGLGC----------------------------------------------------------------
>Bothrops_jararaca_Q9PW56
m-v--lsrlaasg---llllallalsvdg---------------------------------------------------KPVQQWAQGGWPRPGPEIPPLKVQQWAQGGWPRPGPEIPPLTVQQWAQNWPH--------------PQIPPLTVQQWAQWGRPPGPPIPPLTVQQWAQARPPHPPIPPAPLQKWAPVQKWA--------------PLLQ------PHESPA---------SGTTALREELSLGPEAASGVPSAGAEVGRSGSKAPAA-------------------------------------------------PHRLSKSKG--AA-A-TSAASRPMRDLRPDGKQARQNWGRMVHHDHHAAV--------------GGG-----------------GGGGGGGARRLKGLAKKGAAKG--CFGLKVDRIGTMSGLGC----------------------------------------------------------------
>Bothrops_insularis_P68515
m-v--lsrlaasg---llllallalsvdg---------------------------------------------------KPVQQWAQGGWPRPGPEIPPLKVQQWAQGGWPRPGPEIPPLTVQQWAQNW--------------PHPQIPPLTVQQWAQLGPPPRPQIPPLEVQQWAQGRAPHPPIPPAPLQKWAPVQKWA--------------PLLQ------PHESPA---------SGTTALREELSLGPEAASGVPSAGAEVGRSGSKAPAA-------------------------------------------------PHRLSKSKG--AA-A-TSAASRPMRDLRPDGKQARQNWGRMVHHDHHAAVG-------------GGG------------------GGGGGGARRLKGLAKKGAAKG--CFGLKLDRIGTMSGLGC----------------------------------------------------------------
>Lachesis_muta_muta_Q27J49
m-f--vsrlaasg---llllallavsldg---------------------------------------------------KPVQQWSHKGWPPRPQIPPLVVQQWSQKPWPPGHHIPP--------------------------------------------------------VVVQEWPPGHHIPPLVVQQWSQKKWPP-GHHIPPLVVQKWDPPPISPPLLKPHESPA---------GGTTALREELSLGPEAALDTPPAGPDVGPRGSKAPAA-------------------------------------------------PHRLPKSKG--AS-A-TSAASRPMRDLRTDGKQARQNWGRMMNPDHHAV---------------GGG-------------------GGGGGARRLKGLAKKRVGDG--CFGLKLDRIGSMSGLGC----------------------------------------------------------------
>Sistrurus_catenatus_edwardsii_B0VXV8
m-f--vsrlaasg---llllallavsldg---------------------------------------------------KPV-----------------------------------------------------------------------QQWSQN--WPGPKVPPLVVQQWSQNWPH-PQIPPLVVQNWK----SP--------------TQLQ------PRESPA---------GGTTALREELSLGPDAALDTPPAGP-DVGPRGSK-AAA------------------------------------------A-----PQRLSKSKG--AS-A-TSTASRPMRDLRTDGKQARQNWGRMLNPDHHSAPG-------------GGG------------------GGGGGGARRLKGLAKKRAGSG--CFGLKLDRIGSMSGLGC----------------------------------------------------------------
>Crotalus_durissus_collilineatus_BAE73273
m-f--vsrlaasg---llllallavsldg---------------------------------------------------KPL-----------------------------------------------------------------------Q-------------------QWSHRWPH-PEIPPLVVQNWK----SP--------------TQLQ------ARESPA---------GGTTALREELSLGPEAALDTPPAGP-DGGPRGSKAAAA------------------------------------------A-----PQRLSKSKG--AS-A-TSAAS---RDLRTDGKQARQNWGRLVSPDHHSA-A-------------GGG------------------GGGGGGARRLKGLAKKRAGNG--CFGLKLDRIGSMSGLGC----------------------------------------------------------------
>Crotalus_durissus_collilineatus_Q2PE51
m-f--vsrlaasg---llllallavsldg---------------------------------------------------KPL-----------------------------------------------------------------------Q-------------------QWSQRWPH-LEIPPLVVQNWK----SP--------------TQLQ------ARESPA---------GGTTALREELSLGPEAALDTPPAGP-DGGPRGSKAAAA------------------------------------------A-----PQRLSKSKG--AS-A-TSAAS---RDLRTDGKQARQNWGRLVSPDHHSA-A-------------GGG------------------GGGGGGARRLKGLAKKRAGNG--CFGLKLDRIGSMSGLGC----------------------------------------------------------------
>Crotalus_durissus_terrificus_Q90Y12
m-f--vsrlaasg---llllallavsldg---------------------------------------------------KPL-----------------------------------------------------------------------Q-------------------QWSQRWPH-LEIPPLVVQNWK----SP--------------TQLQ------ARESPA---------GGTTALREELSLGPEAALDTPPAGP-DGGPRGSKAAAA------------------------------------------A-----PQRLSKSKG--AS-A-TSAAS---RDLRTDGKQARQNWGRLVSPDHHSA-A-------------GGG------------------CGGGGGARRLKGLAKKRAGNG--CFGLKLDRIGSMSGLGC----------------------------------------------------------------
>Gloydius_intermedius_ALB06110
m-f--vsrlaasg---llllalmalsldg---------------------------------------------------KPV-------EQWSQGRPPRPPIPPLVVQQWSQGRPPRPPIPPLVVQQWSQGRPPRPPIP-----------PLVVQQWSQGRPPRPPIPPLVVQQWSQGRPPRPHIPPLVVQKWDPPPISP--------------PLLL-----QPHESPA---------GGTTALREELSLGPEAASGPAAAGADGGRSGSKAPAA-------------------------------------------------PHRLSKSKG--AS-A-TSAASRPMRDLRTDGKQARQNWGRMVNPDHHAV---------------GGG--------------------GGGGTRRLKGLAKKGVAKA--CFGHKLDRIGSMSGLGC----------------------------------------------------------------
>Gloydius_blomhoffii_P01021
m-f--vsrlaasg---llllalmalsldg---------------------------------------------------KPV-------QQWSQGRPPGPPIPRLVVQQWSQGLPPGPPIPRLVVQQWSQGLPPGPPIP-----------PLVVQQWSQGLPPRPKIPPLVVQQWSQGLPPRPKIPPLVVQKWDPPPVSP--------------PLLL-----QPHESPA---------GGTTALREELSLGPEAASGPAAAGADGGRSGSKAPAA-------------------------------------------------LHRLSKSKG--AS-ATSASASRPMRDLRTDGKQARQNWARMVNPDHHAV---------------GGC----------------CCGGGGGGARRLKGLVKKGVAKG--CFGLKLDRIGTMSGLGC----------------------------------------------------------------
>Protobothrops_elegans_M5A7M5
m-v--lsrlaasg---llllallalsldg---------------------------------------------------KPV--------------------------------------------------------------------------HQMKPGRPPPISPLSVQQWMPGGRPPHHIPPLLVQQWSQG--SPRSEIPPVGVQNWARPKVP-PVGVQPHESPA---------GGTTAFREELSLGPEAASGPAA----------------------------------------------------------------PHRLPKSKG--AS-A-TSVASRPMRDLRTDGKPERQKWGRMMQPHHHHHHHHAAA---------GGG-----------------GGGGGGGARRLKGLGKKAVGEG--CFGLKLDRIGSTSGLGC----------------------------------------------------------------
>Protobothrops_flavoviridis_P0C7P5
m-f--vsrlaasg---llllallalsldg---------------------------------------------------KPV--------------------------------------------------------------------------HQSKPGRSPPISPLSAQQWMPEGRPPHPIPPLSVQQWSQGRPRSEV------------PPVV----VQPHESPA---------GGTTAFREELSPGPEAASGPAA----------------------------------------------------------------PHRLPKSKG--AS-A-TSAASRPMRDLRTDGKQERQKWGRMVQPDHHAAP--------------GGG------------------GGGGGGARRMKGLAKKAMGKG--CFGHKLDRIGSTSGLGC----------------------------------------------------------------
>Protobothrops_flavoviridis_A0A077L7H9
m-f--vsrlaasg---llllallalsldg---------------------------------------------------KPV--------------------------------------------------------------------------HQSKPGRSPPISPLSVQQWMPGGRPPHHIPPLSVQQWSQGRPRSEV------------PPVV----VQPHESPA---------GGTTAFREELSLGPEAASGPAA----------------------------------------------------------------PHRLPKSKG--AS-A-TSAASRPMRDLRTDGKQERQKWGRMVQPDHHAA---------------PGG----------------GGGGGGGGARRMKGLAKKAMGKG--CFGHKLDRIGSTSGLGC----------------------------------------------------------------
>Bitis_atropos_Natriuretic_01
m-f--asrlaasg---llllsllalsldg---------------------------------------------------KPA----------------------------------------------------------------------------------------------PQWPPRPPIPPMKQYWPPRPPIPPMKQNWPHPQIP---PMKQKWQKPLQPEIPAPMEPHQLSAGGTTALQQDLSPRAEAASGPAAVAGGGGGGGGSKAAVALLRAPKAKAAAAAAAALQQDLSPRAEAASGPAAAAAAGGGGGGGGSKAPVALPRAPK--AK-AAAAAASRLMRDLRPDGKQALQNWNRMDDDHHHHTHHHHHPGSA------GGG----------------GGGGGGGAARRLK--AKKGAAKG--CFGLKLDRIGSMSGLGC----------------------------------------------------------------
>Echis_ocellatus_A8YPR6
m-f--vsrlaasg---llllsllalsldg---------------------------------------------------KPLPQRQPHHIQPMEQKWLAPDAPPLEQKWLAPDAPPLEQKWLAPAAPPLEQKWLAPDAPPMEQKWLAPDAPPMEQKWLAPDAPPMEQKWLAPDAPPMEQKWLAPDAAPLEQKWLAPDAPPMEQKWLA-------PDAPPMEQKWQPQIPSLMEQRQLSSGGTTALRQELSPRAEAASGPAVVGGGGGGGGGSKAALA------------------------------------------------LPKPPKAKG--AA-A-A--TSRLMRDLRPDGKQASQKWGRLVDHDHDHHHHHHPGSSV------GGG-----------------GGGGGGGARRLKGLAKKGVAKG--CFGLKLDRIGSMSGLGC----------------------------------------------------------------
