# Supplementary material for: Dynamic genetic differentiation drives the widespread structural and functional convergent evolution of snake venom proteinaceous toxins
Source: BMC Biol. 2022 Jan 7;20:4. doi: 10.1186/s12915-021-01208-9 (PMC8742412; doi:10.1186/s12915-021-01208-9)
Supplement: Supplementary file 6 — Additional file 6. CNP tree.tre. [file 12915_2021_1208_MOESM6_ESM.tre]

#NEXUS
[ID: 3496960928]
begin taxa;
	dimensions ntax=89;
	taxlabels
		F5CPE8_Micrurus_altirostris
		T0265_Aspidelaps_scutatus_intermedius
		B8K1V9_Micrurus_fulvius
		T0440_Dendroaspis_polylepis
		T0959_Dendroaspis_jamesoni_jamesoni
		T1102_Dendroaspis_polylepis
		A0A0F7YYW3_Micrurus_fulvius
		D5J9S0_Bungarus_flaviceps_flaviceps
		R4G312_Pseudonaja_modesta
		R4G2J0_Pseudonaja_modesta
		R4FIR5_Pseudonaja_modesta
		R4G7J9_Pseudonaja_modesta
		R4FK47_Pseudonaja_modesta
		R4FIX7_Suta_fasciata
		R4G7L2_Suta_fasciata
		R4G340_Suta_fasciata
		R4G2K8_Suta_fasciata
		R4FKD8_Suta_fasciata
		R4G7I3_Hemiaspis_signata
		R4FJV8_Hemiaspis_signata
		R4G2H4_Hemiaspis_signata
		R4G2X3_Hemiaspis_signata
		R4G7I2_Hemiaspis_signata
		R4G2X5_Hemiaspis_signata
		R4FJW1_Hemiaspis_signata
		R4FIJ0_Hemiaspis_signata
		R4G2H3_Hemiaspis_signata
		R4FIJ3_Hemiaspis_signata
		R4G7E4_Acanthophis_wellsi
		R4G2D5_Acanthophis_wellsi
		R4FIC8_Denisonia_devisi
		R4G7G3_Denisonia_devisi
		R4G2F4_Denisonia_devisi
		R4G2T0_Denisonia_devisi
		R4FIN6_Hoplocephalus_bungaroides
		R4G7J4_Hoplocephalus_bungaroides
		R4G2Z8_Hoplocephalus_bungaroides
		R4FK10_Hoplocephalus_bungaroides
		R4FIE0_Echiopsis_curta
		R4G2G0_Echiopsis_curta
		R4G2F7_Echiopsis_curta
		R4G7G8_Echiopsis_curta
		R4G2F8_Echiopsis_curta
		R4G2T9_Echiopsis_curta
		R4G2F9_Echiopsis_curta
		R4G2E1_Brachyurophis_roperi
		R4FIA8_Cacophis_squamulosus
		R4G2R3_Cacophis_squamulosus
		R4FJI5_Cacophis_squamulosus
		R4G2E7_Cacophis_squamulosus
		P83228_Oxyuranus_scutellatus_scutellatus
		A0A194APA7_Micrurus_tener
		R4G7L3_Suta_fasciata
		unigene56791_Homalopsis_buccata_p2
		unigene56604_Homalopsis_buccata_p3
		unigene56698_Homalopsis_buccata_p4
		unigene46467_Homalopsis_buccata_p4
		unigene19589_Psammophis_subtaeniatus_p3
		D1MZV3_Rhabdophis_tigrinus_tigrinus
		unigene19_Heterodon_nasicus_p3
		AJB84508_Philodryas_chamissonis
		Q09GK2_Philodryas_olfersii
		BAN04688_Calloselasma_rhodostoma
		A0A1J0CZN1_Vipera_ammodytes_ammodytes
		A0A1I9KNP4_Vipera_ammodytes_ammodytes
		K4IT20_Azemiops_feae
		K4J3K2_Azemiops_feae
		Tropidolaemus_subannulatus_Waglerin_3
		Tropidolaemus_subannulatus
		Tropidolaemus_subannulatus_Waglerin_0
		Tropidolaemus_subannulatus_Waglerin_2
		Tropidolaemus_subannulatus_Waglerin_1
		Q6LEM5_Bothrops_jararaca
		Q9PW56_Bothrops_jararaca
		P68515_Bothrops_insularis
		Q27J49_Lachesis_muta_muta
		B0VXV8_Sistrurus_catenatus_edwardsii
		BAE73273_Crotalus_durissus_collilineatus
		Q2PE51_Crotalus_durissus_collilineatus
		Q90Y12_Crotalus_durissus_terrificus
		ALB06110_Gloydius_intermedius
		P01021_Gloydius_blomhoffii
		BAN04687_Protobothrops_elegans
		P0C7P5_Protobothrops_flavoviridis
		BAP39952_Protobothrops_flavoviridis
		Bitis_atropos_1
		CAP17272_Echis_ocellatus
		A8YPR6_Echis_ocellatus
		CAP17271_Echis_ocellatus
		;
end;
begin trees;
	translate
		1	F5CPE8_Micrurus_altirostris,
		2	T0265_Aspidelaps_scutatus_intermedius,
		3	B8K1V9_Micrurus_fulvius,
		4	T0440_Dendroaspis_polylepis,
		5	T0959_Dendroaspis_jamesoni_jamesoni,
		6	T1102_Dendroaspis_polylepis,
		7	A0A0F7YYW3_Micrurus_fulvius,
		8	D5J9S0_Bungarus_flaviceps_flaviceps,
		9	R4G312_Pseudonaja_modesta,
		10	R4G2J0_Pseudonaja_modesta,
		11	R4FIR5_Pseudonaja_modesta,
		12	R4G7J9_Pseudonaja_modesta,
		13	R4FK47_Pseudonaja_modesta,
		14	R4FIX7_Suta_fasciata,
		15	R4G7L2_Suta_fasciata,
		16	R4G340_Suta_fasciata,
		17	R4G2K8_Suta_fasciata,
		18	R4FKD8_Suta_fasciata,
		19	R4G7I3_Hemiaspis_signata,
		20	R4FJV8_Hemiaspis_signata,
		21	R4G2H4_Hemiaspis_signata,
		22	R4G2X3_Hemiaspis_signata,
		23	R4G7I2_Hemiaspis_signata,
		24	R4G2X5_Hemiaspis_signata,
		25	R4FJW1_Hemiaspis_signata,
		26	R4FIJ0_Hemiaspis_signata,
		27	R4G2H3_Hemiaspis_signata,
		28	R4FIJ3_Hemiaspis_signata,
		29	R4G7E4_Acanthophis_wellsi,
		30	R4G2D5_Acanthophis_wellsi,
		31	R4FIC8_Denisonia_devisi,
		32	R4G7G3_Denisonia_devisi,
		33	R4G2F4_Denisonia_devisi,
		34	R4G2T0_Denisonia_devisi,
		35	R4FIN6_Hoplocephalus_bungaroides,
		36	R4G7J4_Hoplocephalus_bungaroides,
		37	R4G2Z8_Hoplocephalus_bungaroides,
		38	R4FK10_Hoplocephalus_bungaroides,
		39	R4FIE0_Echiopsis_curta,
		40	R4G2G0_Echiopsis_curta,
		41	R4G2F7_Echiopsis_curta,
		42	R4G7G8_Echiopsis_curta,
		43	R4G2F8_Echiopsis_curta,
		44	R4G2T9_Echiopsis_curta,
		45	R4G2F9_Echiopsis_curta,
		46	R4G2E1_Brachyurophis_roperi,
		47	R4FIA8_Cacophis_squamulosus,
		48	R4G2R3_Cacophis_squamulosus,
		49	R4FJI5_Cacophis_squamulosus,
		50	R4G2E7_Cacophis_squamulosus,
		51	P83228_Oxyuranus_scutellatus_scutellatus,
		52	A0A194APA7_Micrurus_tener,
		53	R4G7L3_Suta_fasciata,
		54	unigene56791_Homalopsis_buccata_p2,
		55	unigene56604_Homalopsis_buccata_p3,
		56	unigene56698_Homalopsis_buccata_p4,
		57	unigene46467_Homalopsis_buccata_p4,
		58	unigene19589_Psammophis_subtaeniatus_p3,
		59	D1MZV3_Rhabdophis_tigrinus_tigrinus,
		60	unigene19_Heterodon_nasicus_p3,
		61	AJB84508_Philodryas_chamissonis,
		62	Q09GK2_Philodryas_olfersii,
		63	BAN04688_Calloselasma_rhodostoma,
		64	A0A1J0CZN1_Vipera_ammodytes_ammodytes,
		65	A0A1I9KNP4_Vipera_ammodytes_ammodytes,
		66	K4IT20_Azemiops_feae,
		67	K4J3K2_Azemiops_feae,
		68	Tropidolaemus_subannulatus_Waglerin_3,
		69	Tropidolaemus_subannulatus,
		70	Tropidolaemus_subannulatus_Waglerin_0,
		71	Tropidolaemus_subannulatus_Waglerin_2,
		72	Tropidolaemus_subannulatus_Waglerin_1,
		73	Q6LEM5_Bothrops_jararaca,
		74	Q9PW56_Bothrops_jararaca,
		75	P68515_Bothrops_insularis,
		76	Q27J49_Lachesis_muta_muta,
		77	B0VXV8_Sistrurus_catenatus_edwardsii,
		78	BAE73273_Crotalus_durissus_collilineatus,
		79	Q2PE51_Crotalus_durissus_collilineatus,
		80	Q90Y12_Crotalus_durissus_terrificus,
		81	ALB06110_Gloydius_intermedius,
		82	P01021_Gloydius_blomhoffii,
		83	BAN04687_Protobothrops_elegans,
		84	P0C7P5_Protobothrops_flavoviridis,
		85	BAP39952_Protobothrops_flavoviridis,
		86	Bitis_atropos_1,
		87	CAP17272_Echis_ocellatus,
		88	A8YPR6_Echis_ocellatus,
		89	CAP17271_Echis_ocellatus
		;
tree con_50_majrule = [&U] (1[&prob=1.00000000e+00,prob_stddev=0.00000000e+00,prob_range={1.00000000e+00,1.00000000e+00},prob(percent)="100",prob+-sd="100+-0"]:2.306460e-01[&length_mean=2.39062232e-01,length_median=2.30646000e-01,length_95%HPD={9.07973600e-02,3.96176700e-01}],(3[&prob=1.00000000e+00,prob_stddev=0.00000000e+00,prob_range={1.00000000e+00,1.00000000e+00},prob(percent)="100",prob+-sd…
end;
