# Supplementary material for: Dynamic genetic differentiation drives the widespread structural and functional convergent evolution of snake venom proteinaceous toxins
Source: BMC Biol. 2022 Jan 7;20:4. doi: 10.1186/s12915-021-01208-9 (PMC8742412; doi:10.1186/s12915-021-01208-9)
Supplement: Supplementary file 8 — Additional file 8. CRISP alignment.fasta (FASTA 42 kb) [file 12915_2021_1208_MOESM8_ESM.fasta]

>Pseudonaja_textilis_XP_026568636
miafill-slatalqqsfgNVDFNSESTRRQEKQKEIVDLHNSLRRSVSPTATNMLKMEWYPEAASSAERWANNCSLHHSPNSSRVLEGIQCGENLYKSSHPHAWSRAIQSLYDEYKYLTYDIGANPPGSLIGPYTQIVWYNSYRIGCAVNYCPSSAYNYFYVCQYCPLGNIKGSIATPYKSGPPCADCPLACDNGLCTNPCKYVDSFWNCESLVNRTGCHIGLIRTHCPATCFCQNKII
>Gloydius_intermedius_A0A0M4AL12
mivfivlpilaavlqqssgSVDFDSESPRKPEIQNEIVDLHNSLRRSVNPTASNMLKMEWSFNAAQNAKRWADRCTFAYSPQNLRTVGKLKCGENLFMSSHPFPWTRVIQFWYDENKNFKYGVGANPPNAIIGHYTQVVWYKSYLVGCAAARCPSSSYNYLYVCHYCPAGNIIGKIATPYKSGPPCGDCPSACDNGLCTNPLKYEDRFSNCNDLVKQLSCQNNNIKSSCPASCFCHNEIK
>Echis_coloratus_A0A0A1WD40
miafivllslaavlqqssgTVDFASESTNKREKQKEILDKHNALRRSVRPTARNMLQMEWSSNAAQNAKRWADRCSFAHSPQHLRTVGKLKCGENLFMSSHPSPWTRVIQIWYDEYKNFKYGVGANPPNAVIGHYTQVVWYKSYLVGCAAARCPSSSYNYFYVCHYCPAGNIVGKIATPYKSGRPCGDCPSACVNGLCTNPCRHENTFSNCNDLVKHYSCQNNNMKSNCPGSCFCRNEIK
>Trimeresurus_gracilis_F2Q6F5
-------------------TVDFASESANKRESQKEILDKHNALRRSVRPTARNMLQMEWSLNAAQNAKRWADRCSFAHSPQNLRTVGKLRCGENLFMSSHPVPWTRVIQSWYDENKNFKYGVGASPPNAVIGHYTQIVWYRSYLLGCAAARCPSSSYKYYYVCHYCPAGNIIGKIATPYTSGPPCGDCPSACVNGLCTNPCKYENMYTNCDSLAQHSSCQNNNMKSNCPASCFCHNEIK
>Protobothrops_mucrosquamatus_XP_015678372
miafvallcfaavlqqssgTVDFASESANKRETQKEILDKHNALRRSVRPTARNMLQMEWNFNAAQNAKRWADRCSFDHSPRHLRTVGKLKCGENLFMSSHPFPWTRVIQSWYDENKNFKHGVGANPPNAVIGHYTQIVWYRSYLLGCAAARCHSSSYNYYYVCHYCPAGNIIGKIATPYKSGPPCEDCPSACVNGLCTNPCKHIDRYTNCDSLVQQIGCQNNNMKSDCPASCFCHNEIK
>Protobothrops_flavoviridis_P0CB15
-------------------TVDFASESANERETQKEILDKHNALRRSVRPTARNMLQMEWNFNAAQNATRWADRCSFAHSPQHLRTVGELKCGENLFMSSHPFPWTRVIQSWYDENKNFKYGVGANPPNAVIGHYTQIVWYKSYLLGCAAARCPSSSYNYYYVCHYCPAGNIIGKIATPYKSGPPCGDCPSACVNGLCTNPCKHVDRYSNCNSLVQQISCQSNNMNTDCPASCFCHNEIK
>Malpolon_monspessulanus_unigene224413
miafvvllslaaglqqsfgNADFAPESSNKRENQKEIVDKHNALRRSVRPTASNMLQMEWNSNAAQNAKRWADRCSFVHSPPRLRTVGKLRCGENLFMSSHPYSWTRVIQTWYDEDKNFKYGVGASPPGSVIGHFTQIVWYRSYLIGCAAARCSSSIYKHFYVCHYCPAGNIVGSIATPYKSGPTCADCPSACVNGLCTNPCNVQNKYSNCNSLVKEMGCQNEFVKKNCLASCFCRNKII
>Demansia_vestigiata_A6MFK9
miafivllslaavlqqssgTVDFASESSNKGENQKQIVKKHNALRRSVKPPARNMLQMEWNSRAAQNAKRWAERCSFTHSPPSLRTVGKLRCGENLLQSSQPLPWSKVVQAWYDENKNFVYGIGAKPPGSVVGHYTQVVWYKSRLLGCASVKCSPTK--YLYVCQYCPAGNIIGSQATPYKSGPRCADCPSACVKGLCTNPCKREDDYSNCKSLAEKNKCMEEWMKSKCPASCFCHNKII
>Thelotornis_mossambicanus_CRiSP_02
miafivllsvaavlqqspgNADLASESSNKRENQKEIVDKHNALRRSVRPTAKNMLQMEWNSNAAQNAKRWADRCSFNHSPQHLRTVGKLSCGENLFMSSHPQSWARVIQAWYNEYKNFKYGVGANPPGSVIGHYTQIVWYKSHLVGCASARCSSSRFNYFYVCQYCPAGNIVGSIATPYKTGPPCGDCPSACVNGLCTNPCTHGNNFSNCNSLAKERGCQTAWMKSNCAASCFCRTEII
>Opheodrys_aestivus_A0A098LWY0
miafivllsvaavlqqspgNADFTSESSNKRENQKEIVDKHNALRRSVRPTARNMLQMEWNSNAAQNAKRWADRCSFNHSPRHLRTVGKLSCGENLFMSSHPRSWTSVIQAWYDEYKNFKYGVGANPRGSVIGHYTQIVWYKSYLVGCASARCSSSRFNYFYVCHYCPAGNIVGSIATPYKSGPPCGDCPSACVNGLCTNPCKDENKFSNCQSLAKQMGCQSAWIKSNCPASCFCHNKII
>Pantherophis_guttatus_A0A098LYM0
miafivllsvaavlqqspgNADFASESSNKRENQKEIVDKHNALRRSVRPTARNMLQMEWNSNATQNAKRWADRCSFNHSPQHLRTVGKLSCGENLFMSSHPHSWTRVIQAWYNEYKKFRYGVGANPPGSVIGHYTQIVWYKSYLVGCAAARCTSSRFNYFYVCHYCPAGNIVGSIATPYKSGPPCGDCPSACVNGLCTNPCKYENRFSNCESLAKQMGCQSAWIKSNCPASCFCRNEII
>Heterodon_nasicus_unigene595830
mialivllslaavlqqssgNVDFASESSNKRETQKEIVDKHNDLRRSVRPTARNMLQMEWNSNAAQNAKRWADRCSFAHSPPHLRIVGKLNCGENLFMSSHLYTWRRVIQSWYDEYKNFKYGVGANPPGSVIGHFTQIVWYKSHLLGCAVARCSSSSFNYFYVCHYCPAGNIVGSIATPYKSGPTCGDCPSACVNGLCTNPCKHEDTFSNCKTLAKQMGCQGDWIKSKCPASCFCRTEII
>Suta_fasciata_R4G344
miafivllslaavlqqssgTVDFASESSNQKDYQKEIVDKHNALRRSVKPTARNMLQMKWNSRAAQNAKRWADRCTFAHSPPHTRTVGKLRCGENIFMSSQPSSWSVIVQAWYDEVKKFVYGIGANPPGSVIGHYTQIVWYKSRFLGCASAKCSSTE--YFYVCQYCPAGNMEGSIATPYKSGPTCGDCPSACVNGLCTNPCEHNDDFTNCKDLAKESKCQTEWIKSKCPATCFCHTEII
>Hydrophis_hardwickii_Q8UW25
miafivllslaavlqqssgTVDFASESSNKKDYRREIVDKHNALRRSVKPTARNMLQMKWNSRAAQNAKRSADRCTFAHSPEHTRTVGKFRCGENIFMSSQPFAWSGVVQDWYDEIKNVVDGIGAKPPGSVIGHYTQIVWYKSHLLGCASAKCSSTK--YLYVCQYCPAGNISSSIATPYKSGPSCGDCPSACVNGLCTNPCEYEDTFSNCKALAKKTKCKTEWIKSKCPATCFCHNKII
>Hydrophis_hardwickii_Q8UW11
miafivllslaavlqqssgTVDFASESSNKKDYQREIVDKHNALRRSVKPTARNMLQMKWNSHAAQNAKRSADRCTFAHSPEHTRTVGKFRCGENIFMSSQPFAWSGVVQAWYDEIKNFVYGIGAKPPGSVIGHYTQIVWYKSHLLGCASAKCSSTK--YLYVCQYCPAGNIRSSIATPYKSGPSCGDCPSACVNGLCTNPCEYEDAYTNCNDLVKERKCQTEWIKSQCPATCFCHNKII
>Pseudechis_porphyriacus_Q8AVA3
miafivllslaavlqqssgTVDFASESSNKKNYQKEIVDKHNALRRSVKPTARNMLQMKWNSHAAQNAKRWADRCTFAHSPPNTRTVGKLRCGENIFMSSQPFPWSGVVQAWYDEIKNFVYGIGAKPPGSVIGHYTQVVWYKSHLIGCASAKCSSSK--YLYVCQYCPAGNIRGSIATPYKSGPPCADCPSACVNRLCTNPCNYNNDFSNCKSLAKKSKCQTEWIKKKCPASCFCHNKII
>Pseudechis_papuanus_A0A1D8BAX5
miafivllslaavlqqssgTVDFASESSNKKNYQKEIVDKHNALRRSVKPTARNMLQMKWNSRAAQNAKRWANRCTFAHSPPNKRTVGKLRCGENIFMSSQPFPWSGVVQAWYDEIKNFVYGIGAKPPGSVIGHYTQVVWYKSHLIGCASAKCSSSK--YLYVCQYCPAGNIRGSIATPYKSGPPCADCPSACVNKLCTNPCKHNNDFSNCKSLAEKSKCQTEWIKKKCPASCFCHNKII
>Pseudechis_australis_Q8AVA4
miafivllslaavlqqssgTADFASESSNKKNYQKEIVDKHNALRRSVKPTARNMLQMKWNSRAAQNAKRWANRCTFAHSPPNKRTVGKLRCGENIFMSSQPFPWSGVVQAWYDEIKNFVYGIGAKPPGSVIGHYTQVVWYKSYLIGCASAKCSSSK--YLYVCQYCPAGNIRGSIATPYKSGPPCADCPSACVNKLCTNPCKRNNDFSNCKSLAKKSKCQTEWIKKKCPASCFCHNKII
>Pseudonaja_modesta_R4FIS5
miafivllslaavlqqssgTVDFASESSNENDYQREIVDKHNDLRRSVKPTARNMLQMKWNSLAAQNAKRWANRCTYAHSPPHTRTVGKLRCGENIFMSSQPFPWSGIVQAWYDEVKKFVYGIGPNPPSSVTGHYTQVVWYKSHLLGCASAKCSPTK--YLYVCQYCPAGNIEGSIATPYKSGPPCGDCPSACDNGLCTNPCKHNDDFSNCKTLVQQHKCQSEWIKSKCPATCFCHTEII
>Pseudonaja_modesta_R4G2J3
miafivllslaavlqqssgTVDFASESSNENDYQREIVDKHNDLRRSVKPTARNMLQMKWNSLAAQNAKRWANRCTYAHSPPHTRTVGKLRCGENIFMSSQPFPWSGIVQAWYDEVKKFVYGIGPNPPNSVTGHYTQVVWYKSHLLGCASAKCSPTK--YLYVCQYCPAGNIEGSIATPYKSGPPCGDCPSACDNGLCTNPCKHNDDFSNCKTLVQQHKCQSEWIKSKCPATCFCHTEII
>Oxyuranus_microlepidotus_Q3SB06
miafivllslaavlqqssgTVDFASESSNKKDYRKEIVDKHNDLRRSVKPTARNMLQMKWNSRAAQNAKRWANRCTFAHSPPYTRTVGKLRCGENIFMSSQPFAWSGVVQAWYDEVKKFVYGIGAKPPSSVIGHYTQVVWYKSHLLGCASAKCSSTK--YLYVCQYCPAGNIIGSIATPYKSGPPCGDCPSACDNGLCTNPCKHNNDFSNCKALAKKSKCQTEWIKSKCPATCFCRTEII
>Oxyuranus_scutellatus_Q3SB07
miaftvllslaavlqqssgTVDFASESSNKKDYRKEIVDKHNDLRRSVKPTARNMLQMKWNSRAAQNAKRWANRCTFAHSPPYTRTVGKLRCGENIFMSSQPFAWSGVVQAWYDEVKKFVYGIGAKPPSSVIGHYTQVVWYKSHLLGCASAKCSSTK--YLYVCQYCPAGNIIGSIATPYKSGPPCGDCPSACDNGLCTNPCKHNNDFSNCKALAKKSKCQTEWIKSKCPATCFCRTEII
>Pseudonaja_modesta_R4G7K2
miafivllslaavlqqssgTVDFASESSNKTNYQKEIVDKHNDLRRSVKPTARNMLQMKWNSLAAKNAKRWANRCTFAHSPPYTRTVGKLRCGENIFMSSQPFAWSGVVQAWYDEVKKFVYGIGAKPPSSVTGHYTQVVWYKSHLLGCASAKCSPTK--YLYVCQYCPAGNIKGSIATPYKSGPPCGDCPSACDNGLCTNPCKHNDDLSNCKTLVKKHKCQTEWIKSKCPATCFCRTEII
>Pseudonaja_textilis_Q3SB05
miaflvllslaavlqqssgTVDFASESSNKNDYQKEIVDKHNDLRRSVKPTARNMLQMKWNSRAAQNAKRWANRCTFAHSPPYTRTVGKLRCGENIFMSSQPFAWSGVVQAWYDEVKKFVYGIGAKPPSSVTGHYTQVVWYKSHLLGCASAKCSSTK--YLYVCQYCPAGNIVGSIATPYKSGPPCGDCPSACDNGLCTNPCKHNDDLSNCKTLVKKHKCQTEWIKSKCPATCFCRTEII
>Drysdalia_coronoides_F8J2D4
miafivllslaavlqqssgTVDFASESSNKKDYRKEIVDKHNALRRSVKPTARNMLQMEWNSHAAQNAKRWADRCTFAHSPPHTRTVGQLRCGENIFMSSQPFAWSGVVQAWYDEVKKFVYGIGAKPPGSVIGHYTQVVWYKSHLLGCASAKCSSTK--YLYVCQYCPAGNIRGSIATPYKSGPTCGDCPSACVNGLCTNPCKYEDAFTNCNELAKETKCKTEWIKSKCPATCFCHTEII
>Auselaps_superbus_A8S6B6
miafivllslaavlqqssgTVDFASESSNKKDYRKEIVDKHNALRRSVKPTARNMLRMEWNSRAAQNAKRWADRCTFAHSPPHTRTVGKLRCGENIFMSTQPFAWSGVVQAWYDEVKKFVYGIGAKPPGSVIGHYTQVVWYKSHLLGCASAKCSSTK--YLYVCQYCPAGNIRGSIATPYKSGPACGDCPSACVNGLCTNPCKYEDAFTNCKALAKKTKCKTEWIKSKCPATCFCHNKII
>Echiopsis_curta_R4G2G1
miafivllslaavlqqssgTVDFASESSNRKDYRKEIVDKHNALRRSVKPTARNMLQMKWNSRAAQNAKRWADRCTFAHSPSHTRTVGKLRCGENIFMSSQPFAWSGVVQAWYDEVKKFVYGIGAKPRGSVIGHYTQVVWYKSHLLGCASAKCSSTK--YLYVCQYCPAGNIRGSIATPYKSGPPCGDCPSACVNGLCTNPCKYEDDFSNCKALAKNSKCQTAWIKSKCPSACFCHNKII
>Hoplocephalus_stephensii_Q3SB03
miafivllslaavlqqssgTVDFASESSNKKDYQKEIVDKHNALRRSVKPTARNMLRMKWNSRAAQNAKRWADRCTFAHSPPHTRTVGKLRCGENIFMSSQPFAWSGVVQAWYDEVKKFVYGIGAKPPGSVIGHYTQVVWYKSHLLGCASAKCSSTK--YLYVCQYCPAGNIRGSIATPYKSGPPCADCPSACVNGLCTNPCKHEDDFSNCKALAKNSKCQTAWIKSKCPATCFCHNKII
>Notechis_scutatus_Q3SB04
miafivllslaavlqqssgTVDFASESSNKKDYQKEIVDKHNALRRSVKPTARNMLRMEWNSHAAQNAKRWADRCTFAHSPPHTRTVGKLRCGENIFMSSQPFAWSGVVQAWYDEVKKFVYGIGAKPPGSVIGHYTQVVWYKSHLLGCASAKCSSTK--YLYVCQYCPAGNIRGSIATPYKSGPTCGDCPSACVNGLCTNPCKYEDDFSNCKALAKNSKCQTEWIKSKCPAACFCHNKII
>Tropidechis_carinatus_B5G6G2
miafivllslaavlqqssgTVDFASESSNKKDYRKEIVDKHNALRRSVKPTARNMLRMEWNSRAAQNAKRWADRCTFAHSPPHTRTVGKLRCGENIFMSSQPFAWSGVVQAWYDEVKKFVYGIGAKPPGSVIGHYTQVVWYKSHLLGCASAKCSSTK--YLYVCQYCPAGNIRGSIATPYKSGPTCGDCPSACVNGLCTNPCKYEDDFSNCKALAKNSKCQTAWIKSKCPAACFCHNKII
>Parasuta_nigriceps_H8PG95
miafivllslaavlqqssgTVDFASESSNKKDYRKEIVDKHNALRRSVKPTARNMLQMKWNSRAAQNAKRWADRCTFAHSPPHTRTVGKLRCGENIFMSTQPFAWSGVVQAWYDEVKKFVYGIGAKPPGSVIGHYTQVVWYKSHLLGCASAKCSPTK--YLYVCQYCPAGNIKGSIATPYKSGPPCGDCPSACVKGLCTNPCKHNDDFSNCKDLAKKTKCKTEWIKSKCPATCFCRNKII
>Cryptophis_nigrescens_B5G6G3
miafivllslaavlqqssgTVDFASESSNKKDYRKEIVDKHNALRRSVKPTARNMLQMKWNSHAAQNAKRWADRCTFAHSPPHTRTVGKLRCGENIFMSSQLFAWSGVVQAWYNEVKNFVYGIGAKPPGSVIGHYTQVVWYKSHLLGCASAKCSSTK--YLYVCQYCPAGNIKGSIATPYKSGPACGDCPSACVNGLCTNPCKYNDDFSNCKALAKKSKCKTEWIKSKCPATCFCHNKII
>Micrurus_paraensis_A0A2D4K348
miafivllslaavlqqssgTVDFAFESSNKRENQKQIVDKHNALRRSVKPTARNMLQMEWNSNAAQNAQRWADRCSFAHSPPHL-TVGNFSCGENLFMSSQPYAWSRVIQSWYDEHKNFVYGVGAKPPGSVTGHYTQVVWYRSNLLGCAATRCSSSK--YIFICHYCPAGNIIGSIATPYKSGPPCGDCPTACNNGLCTNPCKYKDDASNCQSLAKRDKCQTEWVKSKCPASCFCHTEII
>Micrurus_paraensis_A0A2D4K3A3
miafivllslaavlqqssgTVDFAFESSNKRENQKQIVDKHNALRRSVKPTARNMLQMEWNSNAAQNAQRWADRCSFAHSPPHL-TVGNFSCGENLFMSSQPYAWSRVIQSWYDEHKNFVYGVGAKPPGSVTGHYTQVVWYRSNLLGCAATRCSSSK--YIFICHYCPAGNIIGSIATPYKSGPPCGDCPTACNNGLCTNPCKYADFYRNCKSIVNRYGCQNALVRTYCRATCSCHNEII
>Micropechis_ikaheca_A0A024AX20
miafivllslaavlqqssgTADFASESSIKRENQKQIVDKHNALRRSVRPTARNMLQMEWNSHAAQNAKRWADRCSFSHSPPHLRTVGKFRCGENIFMSSQPFAWSKVIQAWYDENKKFVYGVGANPPGSVIGHYTQVVWYKSYLLGCAFAKCSSSK--YLYVCQYCPAGNIRDSIATPYKSGPPCGDCPSACVNGLCTNPCKHENDLSNCPSLVKKDRCQTEWIKSKCSASCFCHTEII
>Micropechis_ikaheca_A0A024AXG9
miafivllslaavlqqssgTADFASESSIKRENQKQIVDKHNALRRSVRPTARNMLQMEWNSHAAQNAKRWADRCSFSHSPPHLRTVGKFRCGENIFMSSQPFAWSKVIQAWYDENKKFVYGVGANPPGSVIGHYTQVVWYKSYLLGCAFAKCSSSK--YLYVCQYCPAGNIRDSIATPYKSGPPCGDCPSACVNGLCTNPCKHENDLSNCPSLVKKDRCQTEWIKSKCSASCFCHTEII
>Micropechis_ikaheca_A0A024AYC5
miafivllslaavlqqssgTVDFASESSIKRENQKQIVDKHNALRRSVRPTARNMLQMEWNSHAAQNAKRWADRCSFSHSPPHLRTVGKFRCGENIFMSSQPFAWSKVIQAWYDENKKFVYGVGANPPGSVIGHYTQVVWYKSYLLGCAFAKCSSSK--YLYVCQYCPAGNIRDSIATPYKSGPPCGDCPSACVNGLCTNPCKHENDLSNCPSLVKKDRCQTEWIKSKCSASCFCHTEII
>Dendroaspis_viridis_GHPC01000560
miafivllslaavlhqssgIVDFASESSNKRENQKQIVDKHNALRRSVRPTAKNMLQMEWNSDAAKNAKSWAEKCSFAHSPPRLRTVGKFSCGENLFMSSQPYAWSNVIQSWYDENKKFVYGVGANPPGSVIGHFTQIVWYKSHLLGCGAARCSSSK--YLYVCQYCPAGNIIGSIATPYKSGPPCGDCPSACVNGLCTNPCKYEDVFSNCQSLVKQTGCQTEWMKSKCSASCFCHTEIK
>Vermicella_annulata_R4G7L7
miafivllslaavlqqssgSVDFASESSNKREIQKQIVDKHNALRRSVKPTARNMLQMEWNSRAAQNAQRWAHSCSFDHSPPHTRTVGKLSCGENIFMSSQPFAWSRIIQAWYDENKEFVYGIGAKPPGSVIVHYTQIVWYKSHLLGCASARCSSSK--YLYVCQYCPAGNIRGSTATPYKSGPPCGDCPSACVNGLCTNPCKYKDDLSNCKSLARNSRCQTEWIKSKCPASCFCHTEII
>Brachyurophis_roperi_R4G2Q3
miafivllslaavlqqssgTVDFASESSNKTGYQKQIVDKHNALRRSVKPTARNMLQMEWNSRAAQNAKRWADKCSFAHSPPHRRTVGKLRCGENIFMSSQPFAWSRVIQAWYDENKKFVYGTGAKPPGSVIGHYTQIVWYKSHLLGCASARCSSSK--YLYVCQYCPAGNIRGSIATPYKSGPPCGDCPSACVNGLCTNPCKYENDFSNCKSLARKTKCQTEWTKSKCPASCFCRTEII
>Laticauda_semifasciata_Q8JI38
miafivllslaavlqqssgTVDFASESSNKRENQKEIVDKHNALRRSVRPTARNMLQMEWNSDAAQNAQRWADRCSFAHSPSHLRTVGKFSCGENLFMSSQPYAWSRVIQSWYDENKNFIYDVGANPPGSVIGHYTQIVWYKSHLLGCAAARCSSSK--YLYVCQYCPAGNIIGSIATPYKSGPPCGDCPSACVNGLCTNPCKHENEFTNCQSLVKQTGCQNTWIQSKCPASCFCRTEII
>Bungarus_candidus_F2Q6G2
miafvvllslaavlqqssgTVDFASESSNKRENQKQIVDKHNALRRSVRPTARNMLQMEWNSNAAQNAKRWADRCTFAHSPPHLRTVGKFSCGENLFMSSQPYAWSKVIQSWYDENKKFVYGVGANPPGSVIGHYTQIVWYKSHLLGCAVTRCSSSK--YIYVCQYCPAGNIIGSTATPYKSGPPCGDCPSACVNGLCTNPCKYNDDYTNCKSLAKQDRCQTEWIKSKCGASCFCRTEII
>Bungarus_candidus_F2Q6G3
miafvvllslaavlqqssgTVDFASESSNKRENQKQIVDKHNALRRSVRPTARNMLQMEWNSNAAQNAKRWADRCTFAHSPPHLRTVGIFSCGENLFMSSQPYAWSKVIQSWYDENKKFVYGVGANPPGSVIGHYTQIVWYKSHLLGCAVTRCSSSK--YIYVCQYCPAGNIIGSTATPYKSGPPCGDCPSACVNGLCTNPCKYNDDYTNCKSLAKQDRCQTEWIKSKCGASCFCRTEII
>Naja_kaouthia_P84808
miafivllslaavlqqssgTVDFASESSNKRENQKQIVDKHNALRRSVRPTARNMLQMEWNSNAAQNAKRWADRCSFAHSPPHLRTVGKIGCGENLFMSSQPYAWSRVIQSWYDENKKFVYGVGANPPGSVIGHYTQIVWYNSHLLGCGAAKCSSSK--YLYVCQYCPAGNIIGSIATPYKSGPPCGDCPSACVNGLCTNPCKHHNVFSNCQSLAKQNACQTEWMKSKCAASCFCRTEII
>Naja_atra_Q7ZZN8
miafivllslaavlqqssgTVDFASESSNKRENQKQIVDKHNALRRSVRPTARNMLQMEWNSNAAQNAKRWADRCSFAHSPPHLRTVGKIGCGENLFMSSQPYAWSRVIQSWYDENKKFVYGVGANPPGSVIGHYTQIVWYNSHLLGCGAAKCSSSK--YLYVCQYCPTGNIIGSIATPYKSGPPCGDCPSACVNGLCTNPCKHHNVFSNCQSLAKQNACQTEWMKSKCAASCFCRTEII
>Ophiophagus_hannah_V8NKT2
miafifllslaavlqqssgTVDFASESSNKRENQKQIVDKHNALRRSVKPTARNMLQMEWNSNAAQNAKRWADRCSFAHSPPHLRTVGKFSCGENLFMSSQPYAWSRVIQSWYDENKKFVYGVGANPPGSVIGHYTQIVWYKSHLLGCAAARCSSSK--YLYVCQYCPAGNIRGSIATPYKSGPPCGDCPSACVNGLCTNPCKYKDDFSNCQSLAKQTKCQTEWIKSKCPASCFCRTEII
>Ophiophagus_hannah_C1JZW4
miaftll-slaavlqqssgTVDFASESSNKRENQKQIVDKHNALRRSVKPTARNMLQMEWNSNAAQNAKRWADRCSFAHSPPHLRAVGKFSCGENLFMSSQPYAWSRVIQSWYDENKKFVYGVGANPPGSVIGHYTQIVWYKSHLLGCAAARCSSSK--YLYVCQYCPAGNIRGSIATPYKSGPPCGDCPSACDNGLCTNPCKYKDDFSNCQSLAKQTKCQTEWIKSKCPASCFCHNKII
>Daboia_russelii_F2Q6F3
-------------------SVDFDSESPRKPEIQNEIVEFHNSLRRSVNPTASNMLKMEWYPEAAANAERWAFRCILDHSPYNSRVIGGIKCGENIYMSSNPIKWIEIIRKWHDEKKNFIYGKGANPSNAVVGHYTQVVWYKSYRIGCAAAYCPSSAYKYFYVCQYCPAGNIVGRTATPYKSGQPCGDCPSACDNGLCTNPCRREDVFTNCIDMAKGRSCQDNYMKLNCPAACFCRNEIK
>Atheris_nitschei_F2Q6E2
miafivlpilaavlqqssgSVDFDSESPRKPEIQNEIVEFHNSLRRSVNPTASNMLKMEWYPEAAANAERWAFRCILDHSPYNSRVIGGIKCGENIYMSSNPIKWIEIIRKWHDEKKNFIYGKGANPSNAVVGHYTQVVWYKSYRIGCAAAYCPSSAYKYFYVCQYCPAGNIVGRTATPYKSGQPCGDCPSACDNGLCTNPCRREDVFTNCIDMAKGRSCQDNYMKLNCPAACFCHNEIK
>Tropidolaemus_subannulatus_CRiSP_00
miafivlpilavvlqqssgSVDFDSESPRNPEIQNKIIDLHNSLRRSVNPTASNMLKMEWYPEAATNAERWAYRCIEEHSSRNSRVVEEINCGENIYMSSNPMKWTEIIHAWYGEYKNFKYGAGADPSNAVIGHYTQMVWYKSYRAGCAAAYCPSSEYSYFYVCQYCPEGNIIGKSAFPYTSGPPCGDCPSACDYGLCTNPCTEKDMYINCNSLVQQSGCQDKRMQSYCPASCFCQNKII
>Echis_coloratus_P0DMT4
-------------------NVDFDSESPRKPEIQNEIIDLHNSLRRSVNPTASNMLRMEWYPEAAANAERWAFRCTLNHSPRDSRVIDGIKCGENIYMSPYPIKWTAIIHKWHDEKKNFVYGIGASPANAVIGHYTQIVWYKSYRGGCAAAYCPSSAYKYFYVCQYCPAGNIIGKTATPYKSGPPCGDCPSACDNGLCTNPCTREDEFINCNDLVKQ-GCQTDYLKSNCAASCFCHSEIK
>Echis_coloratus_A0A0A1WCN2
miafivfpilaavlqqssgNVDFDSESPRKPEIQNEIIDLHNSLRRSVNPTASNMLRMEWYPEAAANAERWAFRCTLNHSPRDSRVIDGIKCGENIYMSPYPIKWTAIIHKWHDEKKNFVYGIGASPANAVIGHYTQIVWYKSYRGGCAAAYCPSSAYKYFYVCQYCPAGNIIGKTATPYKSGPPCGDCPSACDNGLCTNPCTREDEFINCNDLVKQ-GCQTDYLKSNCAASCFCHSEIK
>Daboia_russelii_F2Q6F2
miafivlpilaavlqqssgSVDFDSESPRRPEIQNEIVDLHNSLRRSVTPTASNMLKMEWYPEAAANAERWAFRCILNHSPYNSRVIGGIKCGENIYMSPYPMKWTAIIHEWHKEKKDFVYGQGASPANAVVGHYTQIVWYKSYRSGCAAAYCPSSEYNYFYVCQYCPAGNIIGKIATPYTSGPPCGDCPSACDNGLCTNPCSHHDEFTNCKDLVKQ-GCHSNYLKTKCPASCFCHNEII
>Vipera_ammodytes_ammodytes_A0A1I9KNM0
miafivlpilaavlqqssgSVDFDSESPRKPEIQNEIIDLHNSLRRSVNPTASNMLKMEWYPEAAANAERWAFRCTYDHSPRNSRVIGGIECGENIYMSTSPMKWTAIIHEWHGEEKDFVYGQGASPANAVVGHYTQIVWYKSYRSGCAAAYCPSSEYNYFYVCQYCPAGNIEGKTATPYTSGPPCGDCPSACDNGLCTNPCTHEDKFTNCKDLVKQ-GCNNNYLKTNCPASCSCHNEII
>Vipera_berus_B7FDI1
miaflvlpilaavlqqssgNVDFDSESPRKPEIQNEIIDLHNSLRRSVNPTASNMLKMEWYPEAAANAERWAFRCILSHSPRDSRVIGGIKCGENIYMSTSPMKWTAIIHEWHGEEKDFVYGQGASPANAVVGHYTQIVWYKSYRSGCAAAYCPSSEYKYFYVCQYCPAGNMQGKTATPYTSGPPCGDCPSACDNGLCTNPCTHEDKFTNCKDLVKQ-GCNNNYLKTNCPASCSCHNEII
>Vipera_berus_nikolskii_B7FDI0
------------------gNVDFDSESPRKPEIQNEIIDLHNSLRRSVNPTASNMLKMEWYPEAAANAERWAFRCILSHSPRDSRVIGGIKCGENIYMSTSPMKWTAIIHKWHGEEKDFVYGQGASPANAVVGHYTQIVWYKSYRSGCAAAYCPSSEYKYFYVCQYCPAGNMQGKTATPYTSGPPCGDCPSACDNGLCTNPCTHEDKFTNCKDLVKQ-GCNNNYLKTNCPASCSCHNEII
>Bothrops_moojeni_A0A2H4N3D5
miafivllilaavlqqssgSVDFDSESPRKPEIQNEIVDLHNSLRKSVNPTASNMLKMEWYPEAAANAERWAFRCIERHSLPNSRVIRGIKCGENIYMSPIPLKWTEIIHAWHDEYKNFKYGTGAEPPTAVIGHYTQIVWYKSYLAGCAAAYCPSSSYKYFYVCQYCPAGNMRGKTATPYKSGPPCGDCPSACDDGLCTNPCTKEDKFTNCDSMVQSSGCQDRQMQSECPATCFCQNKII
>Bothrops_atrox_A0A1L8D673
miafivllilaavlqqssgSVDFDSESPRKPEIQNEIVDLHNSLRKSVNPTASNMLKMEWYPEAAANAERWAFRCIERHSLPNSRVIRGIKCGENIYMSPIPLKWTEIIHAWHDEYKNFKYGTGAEPPTAVIGHYTQIVWYKSYLAGCAAAYCPSSSYKYFYVCQYCPAGNMRGKTATPYKSGPPCGDCPSACDDGLCTNPCTKEDTFTNCDSMVQLSGCQDRQMQSECPATCFCQNKII
>Deinagkistrodon_acutus_F2Q6G1
-------------------SVDFDSESPRKPEIQNEIVDLHNSLRRSVNPTASNMLKMEWYPEAAANAERWAYRCIEEHSSRDSRVLEGIKCGENIYMSPNPMKWTEIIHAWHGEYKDFKYGVGADPPNAVTGHYTQIVWYKSHHFGCAAAYCPLSKYSHFYVCQYCPAGNIIGKIATPYTSGPPCGDCPSACDNGLCTNPCAQEDKYTNCKSLLQQDSCQDAGMQSKCSASCFCQNKII
>Deinagkistrodon_acutus_F2Q6G0
-------------------SVDFDSESPRKPEIQNEIVDLHNSLRRSVNPTASNMLKMEWYPEAAANAERWAYRCIEEHSSRDSRVLEGIKCGENIYMSPNPMKWTEITHAWHGEYKDFKYGVGADPPNAVTGHYTQIVWYKSHHLVCCC-LCPLSKYSYFYVCQYCPAGNIIGKIATPYTSGPPCGDCPSACDNGLCTNPCTQEDKYTNCKSLLQQDSCQDAGMQSKCSASCFCQNKII
>Azemiops_feae_F2Q6E3
miafivlpilaavlqqssgSVDFDSESPRKPEIQNEIVDLHNSLRRSVNPTASNMLKMEWYPEAAANAERWAFRCNEDHSPRDSRVLGGIKCGENIYMSTNPSKWTEIIHAWHGENKHFVFGVGANPPNAVIGHYTQIVWYKSYRIGCAAAYCPSSEYSYFYVCQYCPAGNMRGKTATPYKSGPTCGDCPSACDKGLCTNPCTVENKYTNCNSLVQQSSCQDEEIQSDCPATCFCQNKII
>Cerrophidion_godmani_F2Q6F6
miafivlpilaavlqqssgNVDFDSESPRKPEIQNKIVDLHNSLRRSVNPTASNMLKMEWYPEAAANAERWAYRCIESHSPRNSRVLGGIKCGENIYMSSIPITWNEIIHAWHGEYKDFIFGVGANPPNAVTGHYTQIVWYKSYRIGCAAAYCPSSEYSYFYVCQYCPAGNIRGKTATPYKSGPPCGDCPSACDDGLCTNPCTREDKYTNCNSLVQKSGCQDTWMQSNCPAICFCQNKII
>Agkistrodon_piscivorus_A0A194APP6
miafivlpilaavlqqssgSVDFDSESPRKPEIQNQIVDLHNSLRRSVNPTASNMLKMEWYPEAAANAERWAYRCIESHSPRNSRVLGGIKCGENIYMSSIPIKWTEIIHAWHGENKNFKYGIGADPPNAVIGHFTQIVWYKSYLVGCAATYCPSSEYSYFYVCQYCPAGNIIGKIATPYKSGPPCGDCPSACVNGLCTNPCKHEDVYSNCNDLMKQLSCQNNNMNSNCPASCFCHNEIK
>Agkistrodon_piscivorus_Q7ZTA0
miafivlpilaavlqqssgSVDFDSESPRKPEIQNQIVDLHNSLRRSVNPTASNMLKMEWYPEAAANAERWAYRCIESHSPRNSRVLGGIKCGENIYMSSIPIKWTEIIHAWHGENKNFKYGIGADPPNAVIGHFTQIVWYKSYLVGCAAAYCPSSEYSYFYVCQYCPAGNIIGKIATPYKSGPPCGDCPSACVNGLCTNPCTKEDKYTNCKSLVQQYGCQDKQMQSECSAICFCQNKII
>Agkistrodon_piscivorus_A0A194AMN4
miafivlpilaavlqqssgSVDFDSESPRKPEIQNQIVDLHNSLRRSVNPTASNMLKMEWYPEAAANAERWAYRCIESHSPRNSRVLGGIKCGENIYMSSIPIKWTEIIHAWHGENKNFKYGIGADPPNAVIGHFTQIVWYKSYLVGCAAAYCPSSEYSYFYVCQYCPAGNIIGKIATPYKSGPPCGDCPSACVNGLCTNPCTKEDKYTNCKSLVQQYGCQDKQMQSECSAICFCQNKII
>Calloselasma_rhodostoma_F2Q6F0
miafivlpilaavlqqssgSVDFDSESPRKPEIQNKIVDLHNFLRRSVNPTASNMLKMEWYPEAAANAERWAYRCIESHSPRDSRVLEGIKCGENIYMSPVPMKWTEIIHGWHGENKDFKYGIGADPPNAVTGHYTQVVWYKSYRIGCAAAYCPSSKYSYFYVCQYCPAGNIIGKTATPYKSGPPCGDCPSACDNGLCTNPCTKEDKYTNCKSLVQQIGCQNERMQSDCSAICFCQNKII
>Crotalus_viridis_F2Q6F1
-------------------SVDFDSESPRKPEIQNKIVDLHNFLRRSVNPTASNMLKMEWYPEAAANAERWAYRCIESHSPRDSRVLEGIKCGENIYMSPVPMKWTEIIHAWHGENKDFKYGIGADPPNAVIGHYTQVVWYKSYRIGCAAAYCPSSEYSYFYVCQYCPAGNIIGKTATPYKSGPPCGDCPSACDNGLCTNPCTKEDKYTNCKSLVQQAGCQNERMQSDCSAICFCQNKII
>Crotalus_atrox_Q7ZT99
miafivlpilaavlqqssgSVDFDSESPRKPEIQNKIVDLHNFLRRSVNPTASNMLKMEWYPEAAANAERWAYRCIESHSPRDSRVLGGIKCGENIYMSPVPIKWTEIIHAWHGENKNFKYGIGAVPPNAVTGHFSQVVWYKSYRIGCAAAYCPSSKYSYFYVCQYCPAGNIIGKTATPYKSGPPCGDCPSACDNGLCTNPCTKEDKYTNCKSLVQQAGCQDKQMQSDCPAICFCQNKII
>Crotalus_oreganus_helleri_T1E6W3
miafivlpilaavlqqssgSVDFDSESPRKPEIQNKIVDLHNFLRRSVNPTASNMLKMEWYPEAAANAERWAYRCIESHSPRNSRVLEGIKCGENIYMSPVPIKWTEIIHAWHGENKDFKYGIGADPPNAVIGHYTQVVWYKSYRIGCAAAYCPSSKYSYFYVCQYCPAGNIIGKTATPYKSGPPCGDCPSACDNGLCTNPCTKEDKYTNCKSLVQQAGCQDKQMQSDCPAICFCQNKII
>Crotalus_oreganus_helleri_T1DP88
miafivlpilaavlqqssgSVDFDSESPRKPEIQNKIVDLHNFLRRSVNPTASNMLKMEWYPEAAANAERWAYRCIESHSPRDSRVLEGIKCGENIYMSPVPIKWTEIIHAWHGENKDFKYGIGADPPNAVIGHYTQVVWYKSYRIGCAAAYCPSSKYSYFYVCQYCPAGNIIGKTATPYKSGPPCGDCPSACDNGLCTNPCTKEDKYTNCKSLVQQAGCQDKQMQSDCPAICFCQNKII
>Crotalus_adamanteus_F8S0Y4
miafivlpilaavlqqssgSVDFDSESPRKPEIQNKIVDLHNSLRRSVNPTASNMLKMEWYPEAADNAERWAYRCIDSHSPRDSRVLGGIKCGENIYISPVPIKWTEIIHAWHGENKNFKYGIGADPPNAVTGHFTQIVWYKSYHVGCAAAYCPSSEYSYFYVCQYCPAGNIRGKTATPYKSGPPCGDCPSACDNGLCTNPCTKEDKYSNCKSLVQQAGCQDKQMQSDCSAICFCQNKII
>Crotalus_adamanteus_A0A0F7Z2U7
miafivlpilaavlqqssgSVDFDSESPRKPEIQNKIVDLHNSLRRSVNPTASNMLKMEWYPEAADNAERWAYRCIDSHSPRDSRVLGGIKCGENIYISPVPIKWTEIIHAWHGENKNFKYGIGADPPNAVTGHFTQIVWYKSYHVGCAAAYCPSSEYSYFYVCQYCPAGNIRGKTATPYKSGPPCGDCPSACDNGLCTNPCTKEDKYSNCKSLVQQAGCQDKQMQSDCSAICFCQNKII
>Crotalus_horridus_F2Q6E9
-------------------SVDFDSESPRKPEIQNEIVDLHNSLRRSVNPTASNMLKMEWYPEAAANAERWAYRCIESHSPRDSRVLEGIKCGENIYMSPAPIKWTEIIHGWHGENKNFKYGIGAEPSNAVTGHFTQIVWYKSYRVGCAAAYCPSSKYSYFYVCQYCPAGNIRGKTATPYKSGPPCGDCPSACDNGLCTNPCTKEDKYSNCNSLVQQAGCQDKQMQSDCSAICFCQNKII
>Crotalus_horridus_T1D6R8
miafivlpilaavlqqssgSVDFDSESPRKPEIQNKIVDLHNFLRRSVNPTASNMLKMEWYPEAAANAERWAYRCIESHSPRDSRVLEGIKCGENIYMSPVPIKWTEIIHGWHGENKNFKYGIGAEPSNAVTGHFTQIVWYKSYRVGCAAAYCPSSKYSYFYVCQYCPAGNIRGKTATPYKSGPPCGDCPSACDNGLCTNPCTKEDKYSNCKSLVQQAGCQDKQMQSDCSAICFCQNKII
>Crotalus_horridus_F2Q6E8
-------------------SVDFDSESPRKPEIQNEIVDLHNSLRRSVNPTASNMLKMEWYPEAAANAERWAYRCIESHSPRDSRVLEGIKCGENIYMSPVPIKWTEIIHGWHGENKNFKYGIGAEPSNAVTGHFTQIVWYKSYRVGCAAAYCPSSKYSYFYVCQYCPAGNIRGKTATPYKSGPPCGDCPSACDNGLCTNPCTKEDKYSNCKSLVQQAGCQDKQMQSDCSAICFCQNKII
>Crotalus_horridus_A0A0K8S072
miafivlpilaavlqqssgSVDFDSESPRKPEIQNEIVDLHNSLRRSVNPTASNMLKMEWYPEAAANAERWAYRCIESHSPRDSRVLEGIKCGENIYMSPVPIKWTEIIHGWHGENKNFKYGIGAEPSNAVTGHFTQIVWYKSYRVGCAAAYCPSSKYSYFYVCQYCPAGNIRGKTATPYKSGPPCGDCPSACDNGLCTNPCTKEDKYSNCKSLVQQAGCQDKQMQSDCSAICFCQNKII
>Crotalus_horridus_F2Q6E6
-------------------SVDFDSESPRKPEIQNEIVDLHNSLRRSVNPTASNMLKMEWYPEAAANAERWAYRCIESHSPRDSRVLEGIKCGENIYVSPVPIKWTEIIHGWHGENKNFKYGIGAEPSNAVTGHFTQIVWYKSYRVGCAAAYCPSSKYSYFYVCQYCPAGNIRGKTATPYKSGPPCGDCPSACDNGLCTNPCTKEDKYSNCKSLVQQAGCQDKQMQSDCSAICFCQNKII
>Crotalus_horridus_F2Q6E7
-------------------SVDFDSESPRKPEIQNEIVDLHNSLRRSVNPTASNMLKMEWYPEAAANAERWAYRCIESHSPRDSRVLEGIKCGENIYMSPVPIKWTEIIHGWHDENKNFKYGIGAEPSNAVTGHFTQIVWYKSYRVGCAAAYCPSSKYSYFYVCQYCPAGNIRGKTATPHKSGPPCGDCPSACDNGLCTNPCTKEDKYTNCKSLVQQAGCEDKQMQSDCSAICFCQNKII
>Crotalus_horridus_F2Q6E5
-------------------SVDFDSESPRKPEIQNEIVDLHNSLRRSVNPTASNMLKMEWYPEAAANAERWAYRCIESHSPRDSRVLEGIKCGENIYMSPVPIKWTEIIHGWHGENKNFKYGIGAEPSNAVTGHFTQIVWYKSYRVGCAAAYCPSSKYSYFYVCQYCPAGNIRGKTATPYKSGPPCGDCPSACDNGLCTNPCTKEDKYTNCKSLVQQAGCEDKQIQSDCSAICFCQNKII
>Sistrurus_miliarius_barbouri_A0A194AS36
miafivlpilaavlqqssgSVDFDSESPRKPEIQNKIVDLHNSLRRSVNPTASNMLKMEWYPEAAANAERWAYRCIESHSPRDSRVLEGIQCGENIYMSSVPMKWTEIIHTWHGENKNFKYGIGADPPNAVTGHYSQVVWYKSYRAGCAAAYCPSLEYSYFYVCQYCPAGNIIGKTATPYKSGPPCGDCPSACDNGLCTNPCTKEDKYTNCKSLLQQVSCQDKKMQSDCSAICFCQNKII
>Sistrurus_miliarius_barbouri_A0A194AQ87
miafivlpilvavvqqssgSVDFDSESPRKPEIQNKIVDLHNSLRRSVNPTASNMLKMEWYPEAAANAERWAYRCIESHSPRDSRVLEGIQCGENIYMSSVPMKWTEIIHTWHGENKNFKYGIGADPPNAVTGHYSQVVWYKSYRAGCAAAYCPSLEYSYFYVCQYCPAGNIIGKTATPYKSGPPCGDCPSACDNGLCTNPCTKEDKYTNCKSLLQQVSCQDKKMQSDCSAICFCQNKII
>Sistrurus_catenatus_edwardsii_B0VXV6
mialivlpilaavlqqssgSVDFDSESPRKPEIQNKIVDLHNSLRRSVNPTASNMLKMEWYSEAAANAERWAYRCIESHSPRDSRVLEGIKCGENIYMSSVPMKWTEIIHIWHGENKNFKYGIGADPPNAVTGHYTQIVWYKSYRAGCAAAYCPSLEYSYFYVCQYCPAGNIRGKTATPYKSGPPCGDCPSACDNGLCTNPCPKK-ISTQLPRFGPQAGCQDKQMQSDCSATCFCQNKII
>Sistrurus_tergeminus_A0A194ASQ9
mialivlpilaavlqqssgSVDFDSESPRKPEIQNKIVDLHNSLRRSVNPTASNMLKMEWYSEAAANAERWAYRCIESHSPRDSRVLEGIKCGENIYMSSVPMKWTEIIHIWHGENKNFKYGIGADPPNAVTGHYTQIVWYKSYRAGCAAAYCPSLEYSYFYVCQYCPAGNIRGKTATPYKSGPPCGDCPSACDNGLCTNPCTKEDKYTNCKSLVQQAGCQDKQMQSDCSATCFCQNKII
>Sistrurus_tergeminus_A0A194ATN9
mialivlpilaavlqqssgSVDFDSESPRKPEIQNKIVDLHNSLRRSVNPTASNMLKMEWYSEAAANAERWAYRCIESHSPRDSRVLEGIKCGENIYMSSVPMKWTEIIHIWHGENKNFKYGIGADPPNAVTGHYTQIVWYKSYRVGCAAAYCPSLEYSYFYVCQYCPAGNIRGKTATPYKSGPPCGDCPSACDNGLCTNPCTKEDKYTNCKSLVQQAGCQDKQMQSDCSATCFCQNKII
>Sistrurus_tergeminus_A0A194APW7
miafivlpilaavlqqssgSVDFDSESPRKPEIQNKIVDLHNSLRRSVNPTASNMLKMEWYPEAAANAERWAYRCIESHSPRDSRVLEGIKCGENIYMSSVPMKWTEIIHIWHSENKNFKYGIGADPPNAVTGHYTQIVWYKSYRAGCAAAYCPSLEYSYFYVCQYCPAGNIRGKTATPYKSGPPCGDCPSACDNGLCTNPCTKEDKYTNCKSLVQQAGCQDKQMQSDCSATCFCQNKII
>Sistrurus_tergeminus_A0A194ARS4
miafivlpilaavlqqssgSVDFDSESPRKPEIQNKIVDLHNSLRRSVNPTASNMLKMEWYPEAAANAERWAYRCIESHSPRDSRVLEGIKCGENIYMSSVPMKWTEIIHIWHGENKNFKYGIGADPPNAVTGHYTQIVWYKSYRVGCAAAYCPSLEYSYFYVCQYCPAGNIRGKTATPYKSGPPCGDCPSACDNGLCTNPCTKEDKYTNCKSLVQQAGCQDKQMQSDCSATCFCQNKII
>Gloydius_blomhoffii_Q8JI40
miafivlpilaavlqqssgNVDFDSESPRKPEIQNEIVDLHNSLRRSVNPTASNMLKMEWYPEAAANAERWAYRCIEDHSSPDSRVLEGIKCGENIYMSPIPMKWTDIIHIWHDEYKNFKYGIGADPPNAVSGHFTQIVWYKSYRAGCAAAYCPSSEYSYFYVCQYCPAGNMRGKTATPYTSGPPCGDCPSACDNGLCTNPCTQEDVFTNCNSLVQQSNCQHNYIKTNCPASCFCHNEIK
>Trimeresurus_gracilis_F2Q6F4
miafivlpilaavlqqssgSVDFDSESPRKPEIQNEIVDLHNSLRRSVNPTASNMLKMEWYPEAAANAERWAYGCIEEHSPRDSRVIEGIKCGENIYMSTNPRKWTEIIHAWHDEYKDFKYGIGADPSNAVIGHYTQIVWYKSYRIGCAAAYCPSLEYSYFYVCQYCPVGNIIGKTATPYTSGPPCGDCPSACDNGLCTNPCTEENMFTNCDSMVQKRSCQDNYIKSKCPASCFCQNKII
>Bothriechis_schlegelii_F2Q6E4
miafivlpilaavlqqssgSVDFDSESPRKPEIQNEIVDLHNSLRRSVNPTASNMLKMEWYPEAAANAERWAYGCIEEHSPRDSRVIEGIKCGENIYMSTNPRKWTEIIHAWHDEYKDFKYGIGADPSNAVIGHYTQIVWYKSYRIGCAAAYCPSLEYSYFYVCQYCPAGNIIGKTATPYTSGPPCGDCPSACDNGLCTNPCTEENMFTNCDSMIQKRSCQDNYIKSKCPASCFCQNKII
>Ovophis_okinavensis_T2HPR8
miafivlpilaavlqqssgSVDFDSESPRKPEIQNEIVDLHNSLRRSVNPTASNMLKMEWYPEAAANAERWAYRCIEEHSPRDSRVIEGIKCGENIYMSTNPRKWIEIIHAWHDEYKDFKYGIGADPSNAVIGHYTQIVWYKSYRAGCAAAYCPSLEYSYFYVCQYCPAGNIVGKTATPYKSGPPCGDCPSACDNGLCTNPCTEENKFINCNSMVQKSSCQDNYIKSICPASCFCQNKII
>Trimeresurus_stejnegeri_F2Q6F8
miafivlpilaavlqqssgNVDFDSESPRKPEIQNEIVDLHNSLRRSVNPTASNMLRMEWYPEAADNAERWAYRCIESHSSYESRVIEGIKCGENIYMSPYPMKWTDIIHAWHDEYKDFKYGVGADPPNAVTGHYTQIVWYKSYRIGCAAAYCPSSPYSYFFVCQYCPAGNFIGKTATPYTSGTPCGDCPSDCDNGLCTNPCTRENEFTNCDSLVQQSSCQDNYMKTNCPASCFCQNKII
>Trimeresurus_stejnegeri_F2Q6F7
miafivlpilaavlqqssgNVDFDSESPRKPEIQNEIVDLHNSLRRSVNPTASNMLRMEWYPEAADNAERWAYRCIESHSSYESRVIEGIKCGENIYMSPYPMKWTDIIHAWHDEYKDFKYGVGADPPNAVTGHYTQIVWYKSYRIGCAAAYCPSSPYSYFFVCQYCPAGNFIGKTATPYTSGTPCGDCPSDCDNGLCTNPCTQENKFTNCNTMVQQSSCQDNYMKTNCPASCFCQNKII
>Trimeresurus_stejnegeri_P60623
------lpilaavlqqssgNVDFDSESPRKPEIQNEIVDLHNSLRRSVNPTASNMLRMEWYPEAADNAERWAYRCIESHSSYESRVIEGIKCGENIYMSPYPMKWTDIIHAWHDEYKDFKYGVGADPPNAVTGHYTQIVWYKSYRIGCAAAYCPSSPYSYFFVCQYCPAGNFIGKTATPYTSGTPCGDCPSDCDNGLCTNPCTRENKFTNCNTMVQQSSCQDNYMKTNCPASCFCQNKII
>Trimeresurus_stejnegeri_F2Q6F9
miafivlpilaavlqqssgNVDFDSESPRKPEIQNEIVDLHNSLRRSVNPTASNMLRMEWYPEAADNAERWAYRCIESHSSYESRVIEGIKCGENIYMSPYPMKWTDIIHAWHDEYKDFKYGVGADPPNAVTGHYTQIVWYKSYRIGCAAAYCPSSPYSYFFVCQYCPAGNFIGKTATPYTSGTPCGDCPSDCDNGLCTNPCTRENKFTNCNTMVQQSSCQDNYMKTNCPASCFCQNKII
>Protobothrops_flavoviridis_Q8JI39
miafivlpilaavlqqssgNVDFDSESPRKPEIQNEIIDLHNSLRRSVNPTASNMLKMEWYPEAAANAERWAYRCIESHSSRDSRVIGGIKCGENIYMATYPAKWTDIIHAWHGEYKDFKYGVGAVPSDAVIGHYTQIVWYKSYRAGCAAAYCPSSKYSYFYVCQYCPAGNIIGKTATPYKSGPPCGDCPSDCDNGLCTNPCTRENEFTNCDSLVQKSSCQDNYMKSKCPASCFCQNKII
>Protobothrops_flavoviridis_T2HP25
miafivlpilaavlqqssgNVDFDSESPRKPEIQNEIIDLHNSLRRSVNPTASNMLKMEWYPEAAANAERWAYRCIESHSSRDSRVIGGIKCGENIYMATYPAKWTDIIHAWHGEYKDFKYGVGAVPSNAVVGHYTQIVWYKSYRAGCAAAYCPSSKYSYFYVCQYCPAGNIIGKTATPYKSGPPCGDCPSDCDNGLCTNPCTRENEFTNCDSLVQKSSCQDNYMKSKCPASCFCQNKII
>Protobothrops_flavoviridis_A0A077L7I7
miafivlpilaavlqqssgNVDFDSESPRKPEIQNEIIDLHNSLRRSVNPTASNMLKMEWYPEAAANAERWAYRCIESHSSRDSRVIGGIKCGENIYMATYPAKWTDIIHAWHGEYKDFKYGVGAVPSNAVVGHYTQIVWYKSYRAGCAAAYCPSSKYSYFYVCQYCPAGNIIGKTATPYKSGPPCGDCPSDCDNGLCTNPCTRENEFTNCDSLVQKSSCQDNYMKSKCPASCFCQNKII
>Protobothrops_jerdonii_Q7ZZN9
miafivlpilaavlqqssgNVDFDSESPRKPEIQNEIIDLHNSLRRSVNPTASNMLKMEWYPEAAANAERWAYGCIESHSSRDSRVIEGIKCGENIYMSPYPMKWTDIIHAWHGEYKDFKYGVGAVPSDAVVGHYTQIVWYKSYRIGCAAAYCPSAEYSYFYVCQYCPAGNMIGKTATPYTSGPPCGDCPSDCDNGLCTNPCRQENKFTNCDSLVRQSSCQDNYMKTNCPASCFCHNEII
>Protobothrops_elegans_A0A077LA61
miafivlpilaavlqqssgNVDFDSESPRKPEIQNEIIDLHNSLRRSVNPTASNMLKMEWYPEAAANAERWAYRCIESHSSRDSRVIGGIKCGENIYMSPYPAKWTDIIHAWHGEYKNFKYGVGAVPSNAVTGHYTQIVWYKSYRGGCAAAYCPSSKYRYFYVCQYCPAGNMIGKTATPYTSGPPCGDCPSDCDNGLCTNPCRRENDFTNCDSLVQQSSCQDNYMKTNCFASCFCHNEII
>Protobothrops_mucrosquamatus_XP_015678374
miafivlpilaavlqqssgNVDFDSESPRKPEIQNEIIDLHNSLRRSVNPTASNMLKMEWYPEAAANAERWAYRCIESHSSRDSRVIGGIKCGENIYMSPYPAKWTDIIHAWHGEYKDFKYGVGAVPSNAVTGHYTQIVWYKSYRGGCAAAYCPSSKYRYFYVCQYCPAGNMIGKTATPYTSGPPCGDCPSDCDNGLCTNPCTQENTYSNCNSLVQQSSCQDNNMKTKCPASCFCQNKII
>Protobothrops_mucrosquamatus_P79845
miafivlpilaavlhqssgNVDFDSESPRKPEIQNEIIDLHNSLRRSVNPTASNMLKMEWYPEAAANAERWAYRCIESHSSRDSRVIGGIKCGENIYMSPYPAKWTDIIHAWHGEYKDFKYGVGAVPSNAATGHYTQIVWYKSYRGGCAAAYCPSSKYRYFYVCQYCPAGNMIGKTATPYTSGPPCGDCPSDCDNGLCTNPCTQENTYSNCNSLVQQSSCQDNNMKTKCPASCFCQNKII
>Malpolon_monspessulanus_unigene50323
miafvvllslvavlqqssgNVDFNSESPRRREKQKEIVDLHNSLRRSVRPSASNMLKMEWYPEAASNAERWAYNCIIGHSSESSRIIEGIKCGENIYMSTNPRTWSSIIQSWYDEYKNFVYGVGANPPGSVIGHYTQIVWYKSYRIGCAASYCPNAYYKYFYVCQYCPGGNRRDIANTPYKVGSPCGDCPSACDNGLCTNPCKVEDVFINCNSLAKQSSCQSDYMKTNCPATCSC-----
>Psammophis_schokari_unigene52739
miafvvllsltvvlqqssgNVDFNSELPSRREKQEEIVDLHNSFRRTVSPPASNMLKMGWYPEAASNAQRWADNCVIDHSSESSRIINGIKCGENIAWSTNPRSWSEIIHSWHGEYKNFVYGVGANPPGSVIGHYTQIVWYKSYLIGCAAAYCPKNYYKYFYVCQYCPAGNRIDIANTPYKVGPPCGDCPSACDNGLCTNPCTVEDVFINCKSMVEQSGCQSDYIKENCPATCTCRNKII
>Psammophis_schokari_unigene489742
miafvvllsltvvlqqssgNVDFNSELPSRREKQEEIVDLHNSFRRTVSPPASNMLKMGWYPEAASNAQRWADNCVIDHSSESSRIINGIKCGENIAWSTNPRSWSEIIHSWHGEYKNFVYGVGANPPGSVIGHYTQIVWYKSYRIGCAAVHCPENYYQYFYVCQYCLGGNRRDIANTPYKVGPPCGDCPSACDNGLCTNPCKVEDEFINCKSMVEQSGCQSDYIKENCPATCTCRNKII
>Psammophis_schokari_unigene503591
miafvvllslavvlqqssgNVDFNSELPSRREKQEEIVDLHNSFRRTVSPPASNMLKMGWYPEAASNAQRWADNCVIDHSSESSRIINGIKCGENIAWSTNPRSWSEIIHSWHGEYKNFVYGVGANPPGSVIGHYTQIVWYKSYRIGCAAVHCPENYYQYFYVCQYCLGGNRRDIANTPYKVGPPCGDCPSACDNGLCTNPCKVEDEFINCKSMVEQSGCQSDYIKENCPATCTCRNKI-
>Psammophis_subtaeniatus_unigene338504
miafvvvlslavvlqqssgNVDFNSELPSRRQKQKEIVDLHNSFRRTVSPPASNMLKMGWYPEAASNAQRWADNCVIDHSSESSRIINGIKCGENIAWSTNPRSWSEIIHSWHGEYKNFVYGVGANPPGSVIGHYTQIVWYKSYRIGCAAVHCPQNYYQYFYVCQYCLGGNRRDIANTPYKVGPPCGDCPSACDNGLCTNPCTVEDVFTNCKSMVEQSGCQSAYIKENCPATCTCRNKII
>Psammophis_subtaeniatus_unigene337213
miafvvllslavvlqqssgIVDFNSELPSRRQKQKEIVDLHNSFRRTVSPPASNMLKMGWYPEAASNAQRWADNCVIDHSSESSRIINGIKCGENIAWSTNPRSWSEIIHSWHGEYKNFVYGVGANPPGSVIGHYTQIVWYKSYRIGCAAVHCPQNYYQYFYVCQYCLGGNRRDIANTPYKVGPPCGDCPSACDNGLCTNPCTVEDVFTNCKSMVEQSGCQSAYIKENCPATCTCRNKII
>Psammophis_subtaeniatus_unigene43611
miafvvllslavvlqqssgTVDFNSELPRNRKRQKEIVDKHNSFRRTVSPSASNMLKMGWYPEAASKAHRWAYNCVIGHSSESSRIINGIKCGENIAWSTNPWSWSGIMKAWHDEYKNFVFGVGANPPGSVIGHYTQIVWYKSYRIGCAAAYCPNNYYKYFYVCQYCPGGNRRDIANTPYKVGPSCGDCPSACDNGLCTNPCTVEDVFINCKSLVAQRGCQSAYIKENCPATCTCRNKII
>Psammophis_schokari_unigene52719
miafvvllslavvlqqssgNVDFDSQSPRNRKTQKEIVDTHNSFRRTVSPSASNMLKMEWYPEAASNAERWAYNCIIGHSSPSSRIINGIKCGENIAWSTNPWSWSGIMKAWHDEYKNFVYGVGANPPGSVIGHYTQIVWYKSYLIGCAAAYCPNNDYKYFYVCQYCPAGNRIDIANTPYKLGPSCGDCPSACDNGLCTNPCTVEDVFINCKSMVEQSGCQSDYIKENCPATCTCRNKII
>Psammophis_schokari_unigene52858
miafvvllslavvlqqssgNVDFDSQSPRNRKTQKEIVDTHNSFRRTVSPSASNMLKMEWYPEAASNAERWAYNCIIGHSSPSSRIINGIKCGENIAWSTNPWSWSGIMKAWHDEYKNFVYGVGANPPGSVIGHYTQIVWYKSYLIGCAAAYCPNNDYKYFYVCQYCPAGNRIDIANTPYKLGPSCGDCPSACDNGLCTNPCTVEDVFINCKSMVEQSGCQSDYIKENCPATCTCRNKII
>Psammophis_schokari_unigene52701
miafvvllslavvlqqssgNVDFDSQSPRNRKTQKEIVDTHNSFRRTVSPSASNMLKMEWYPEAASNAERWAYNCIIGHSSPSSRIINGIKCGENIAWSTNPWSWSGIMKAWHDEYKNFVYGVGANPPGSVIGHYTQIVWYKSYLIGCAAAYCPNNDYKYFYVCQYCPAGNRIDIANTPYKLGPSCGDCPSACDNGLCTNPCTVEDVFINCKSMVEQSGCQSDYIKENCPATCTCRNKII
>Psammophis_subtaeniatus_unigene43695
miafvvllsvavvlqqssgNVDFDSESPRNQKTQKEIVDTHNSFRRTVSPSASNMLKMEWYPEAASNAERWAYNCIIGHSSESSRIINGIKCGENIAWSTNPWSWSGIMKAWHDEYKNFVFGVGANPPGSVIGHYTQIVWYKSYRIGCAAAYCPNNYYKYFYVCQYCPGGNRRDIANTPYKVGPSCGDCPSACDNGLCTNPCTVEDVFINCKSLVEQSGCQSAYIKENCPATCTCRNKII
>Rhabdophis_tigrinus_AAZ75605
mivfill-slaavlrqsfgNVDFNSESPRNPGKQQEIVNIHNSFRRSVRPTARNMLKMEWYSEAASNAERWAYQCAYDHSPRSSRILNGIQCGENIFMASDPWAWTGIIQDWYDEYRNFVYGVGANPPDSVTGHYTQIVWYKSYLVGCAAAYCPSSLYNYFYVCQYCPAGNIQGSTSTPYASGPTCADCPSNCDNGLCTNPCTHKDDYNNCNSLV--SDCQSDWDKSHCPATCFCKNKII
>Rhabdophis_subminiatus_unigene61121
mivfill-slaavlrqsfgNVDFNSESPRNPGKQQEIVNIHNSFRRSVRPTARNMLKMEWYSEAASNAERWAYQCAYDHSPRSSRILNGIQCGENIFMASDPWAWTGIIQDWYDEYRNFVYGVGANPPDSVTGHYTQIVWYKSYLVGCAAAYCPSSLYNYFYVCQYCPAGNIQGSTSTPYASGPTCADCPSNCDNGLCTNPCTHKDDYNNCNSLV--SDCQSDWDKSHCPATCFCKNKII
>Rhabdophis_tigrinus_Q8JGT9
mivfill-slaavlrqsfgNVDFNSESPRNPGKQQEIVNIHNSFRRSVRPTARNMLKMEWYSEAASNAERWAYQCAYDHSPRSSRILNGIQCGENIFMASDPWAWTSIIQDWYDEYRNFVYGVGANPPDSVTGHYTQIVWYKSYLVGCAAAYCPSSLYNYFYVCQYCPAGNIQGSTSTPYASGPTCADCPSNCDNGLCTNPCTHKDDYNNCNSLV--SDCQSDWDKSHCPATCFCKNKII
>Pseudoferania_polylepis_Q2XXQ2
mivfill-slaavlqqfvaDVNFESESPRRTEKQTEIVDMHNSFRRSVNPTARNMLKMEWYPEAADNAERWAYQCIYDHSANSERVIGGIQCGENIYKSSNPRAWTEIIQSWYDEIQNFEYGVGANPPGSVIGHYTQIVWYKSYRIGCAAAYCPSYPYNYFYVCQYCPTGNMEGLTATPYTSGPTCADCPSHCDDGLCTNPCPITNTFTNCDSLLQQNSCEDSYIKTNCGASCFGQDK--
>Pseudoferania_polylepis_Q2XXQ3
mivfill-slaavlqqfvaDVNFESESPRRTEKQTEIVDMHNSFRRSVNPTARNMLKMEWYPEAADNAERWAYQCIYDHSANSERVIGGIQCGENIYKSSNPRAWTEIIQSWYDEIQNFEYGVGANPPGSVIGHYTQIVWYKSYRIGCAAAYCPSYPYNYFYVCQYCPTGNMEGLTATPYTSGPTCADCPSHCDDGLCTNPCPITNTFTNCDSLLQQNSCEDSYIKTNCGASCFCQDKII
>Homalopsis_buccata_unigene8950
mivfill-glaavlqqsvaDVNFESESPRRTEKQTEIVDMHNSFRRSVNPTARNMLKMEWYPEAADNAERWAYQCIYDHSAKYERVIGGIQCGENIFKSSNPRAWSEMIQDWYDEYKNFVYGVGANPPGSMIGHYTQIVWYKSYRIGCAAAYCPSYPYNYFYVCQYCPAGNMEGLTATPYTSGPTCADCPSHCDNGLCTNPCPILNKFTNCDSLLQQNSCEDSYITTNCAASCFCQDKII
>Cerberus_rynchops_D8VNS1
mivfill-slaavlqqsvaDVDFQSESPRRIEKQTEIVDMHNSFRRSVNPTARNMLKMEWYPEAADNAERWAYQCIYDHSANYERVIGGIQCGENIYKSSNPRAWSEMIQDWYDEYKNFVYGVGANPPGSMIGHYTQIVWYKSYRIGCAAAYCPSYPYNYFYVCQYCPVGNMEGLTATPYTSGPTCADCPSHCDDGLCTNPCPINNVFTNCDSLLQQSSCEDSYITTNCGASCFCQDKII
>Phalois_mertensi_A0A182C5S6
mivfill-slaavlqqsfgLVDFDSESPRRSNIQRVIVDTHNSYRRSVRPTASNMLKMKWYPKAAVNAERWASLCVYDHSQNSDRVIDGIQCGENIYKSPIPISWTEIMQIWYDEYKEFVYGVGANPPGSVIGHYTQMVWYKSYRIGCAASYCLSSKYNYFYVCQYCPSGNFEGRIATPYKSGPTCGDCPSACDNKLCTNPCLRQNDFTNCPELVQQNSCQDDWTRSKCPASCLCKNKII
>Heterodon_nasicus_unigene75728
mivfill-slvavlqqsfg-VDFNSESPRIPEKQTEIVEMHNSYRRSVSPTASNMLKMEWYDEAAANAERWAARCSFDHSPESSRILEGIQCGENIYMSSNPKTWAQILTSWYDEYRFFIFGVGANPRGSMIGHYTQIVWYKSYRVGCAAYYCPSSKYNYFYVCQYCPAGNFAGRTATPYKSGPTCGDCPSACDNGLCTNPCLHEDALTNCNQLVKDFTCQHDFVKSNCPASCSCHN---
>Heterodon_nasicus_unigene19772
mivfill-slvavlqqsfg-VDFNSESPRIPEKQTEIVETHNSYRRSVSPTASNMLKMEWYDEAAANAERWAYRCAFDHSPESSRILEGIQCGENIYMSSNPKTWAQILTSWYDEYRFFIFGVGANPRGSVIGHYTQIVWYKSYRVGCAAYYCPSSKYNYFYVCQYCPAGNFAGRTATPYKSGPTCGDCPSACDNGLCTNPCLHEDALTNCNQLVKDFTCQHDFVKSNCPASCSCHNEII
>Heterodon_nasicus_unigene75633
mivfill-slvavlqqsfg-VDFNSESPRIPEKQTEIVETHNSYRRSVSPTASNMLKMEWYDEAAANAERWAAGCSYGHSPNSARILDGIQCGENIYMSSNPRTWAEILKSWYDEYRFFIFGVGANPRGSVIGHYTQIVWYKSYRVGCAAYYCPSSKYNYFYICQYCPAGNFAGRTATPYKSGPTCGDCPSACDNGLCTNPCLLQDVYTNCNELMEDYGCQDDFVMSNCPATCSCHNKII
>Hypsiglena_sp_A0A098M249
mivfill-slaavlqqsfgYVDFNSQSPRRPEIQRKIVNTHNNYRRSVSPTASNMLRMEWYSEAAANAERWAYQCYYDHSPNSDRILDGIQCGENIYMSSNPVEWDEIMQSWYDEHTNFIFGVGANPRGSVTGHYTQIVWYKSYRIGCAAYYCPSSLYNYFYVCQYCPAGNFEGRTATPYKSGPTCGDCPSACDNGLCTNPCTTEDKFTNCKELVQQAGCQDDYYKTNCPASCFCPNKII
>Hypsiglena_sp_A0A098M252
mivfill-slaavlqqsfgY------SPRRPEIQRKIVNTHNNYRRSVSPTASNMLRMEWYSEAAANAERWAYQCYYGHSPNSDRILDGIQCGENIYMSSNPVGWAEIMQSWYDEHTNFIFGVGANPRGSVTGHYTQIVWYKSYRIGCAAYYCPSSLYNYFYVCQYCPAGNFEGRTATPYKSGPTCGDCPSACDNGLCTNPCTTEDKFTNCKELVQQAGCQDDYYKTNCPASCFCPNKII
>Hypsiglena_sp_A0A098M199
mivfill-slaavlqqsfgYVDFNSQSPRRPEIQRKIVNTHNNYRRSVSPTASNMLRMEWYSEAAANAERWAYQCYYGHSPNSDRILDGIQCGENIYMSSNPVGWAEIMQSWYDEHTNFIFGVGANPRGSVTGHYTQIVWYKSYRIGCAAYYCPSSLYNYFYVCQYCPAGNFEGRTATPYKSGPTCGDCPSACDNGLCTNPCTTEDKFTNCKELVQQAGCQDDYYKTNCPASCFCPNKII
>Helicops_leopardinus_unigene59504
mivfill-slaavlqqsfgLVDFNSESPRRPEIQNVIVDTHNSYRRSVSPTASNMLKMEWYPEAAANAERWAYQCVYDHSQNSERVLDGIQCGENIYKSSNPRAWTEIMQSWYNEYRNFEFGYGANPPGSVIGHYTQIVWYKSYRIGCAAAYCPSYPYNYFYVCQYCPGGNVEGRTATPYTSGPTCGDCPSACDNGLCTNPCLREDVFINCKDLVRQSSCQGDYIKTNCPATCFCKNKII
>Borikenophis_portoricensis_A0A346CLV8
mivfill-slaavlqqsfgLVDFNSESPRRPEIQRVIVDMHNSYRRSVNPTASNMLKMEWYSEAASNAERWAYQCAYDHSLNSERVLEGIQCGENIYMSSELMEWTEIMQSWYDEYQNFIFGVGANPLGSVIGHYTQIVWYKSYRIGCALAYCPSSLYNYFYVCQYCPAGNFAGRTATPYKRGPTCGDCPSACDNGLCTNPCLHKNEYTNCNELVQQNSCQDDWTKSKCTATCFCKNKII
>Borikenophis_portoricensis_A0A346CLV9
mivfill-slaavlqqsfgLVDFNSESPRRPEIQRVIVDMHNSYRRSVNPTASNMLKMEWYSEAASNAERWAFQCAYDHSLNSERVLEGIQCGENIYMSSELMEWTEIMQSWYDEYQNFIFGVGANPLGSVIGHYTQIVWYKSYRIGCALAYCPSSLYNYFYVCQYCPAGNFAGRTATPYKRGPTCGDCPSACDNGLCTNPCLHKNEYTNCNELVQQNSCQDDWTKSKCTATCFCKNKII
>Borikenophis_portoricensis_A0A346CLW0
mivfill-slaavlqqsfgLVDFNSESPRRPEIQRVIVDMHNSYRRSVNPTASNMLKMEWYSEAASNAERWAYQCAYDHSLNSERVLEGIQCGENIYMSSDLMEWTEIMQSWYDEYQNFIFGVGANPLGSVIGHYTQIVWYKSYRIGCALAYCPSSLYNYFYVCQYCPAGNFAGRTATPYKRGPTCGDCPSACDNGLCTNPCLHKNEYTNCNELVQQNSCQDDWTKSKCTATCFCKNKII
>Borikenophis_portoricensis_A0A346CLV7
mivfill-slaavlqqsfgLVDFNSESPRRPEIQRVIVDMHNSYRRSVNPTASNMLKMEWYSEAASNAERWAFQCAYDHSLNSERVLEGIQCGENIYMSSDLMEWTEIMQSWYDEYQNFIFGVGANPLGSVIGHYTQIVWYKSYRIGCALAYCPSSLYNYFYVCQYCPAGNFAGRTATPYKRGPTCGDCPSACDNGLCTNPCLHKNEYTNCNELVQQNSCQDDWTKSKCTATCFCKNKII
>Philodryas_chamissonis_A0A0B4SXI8
mivfill-slaavlqqsfgLVDFNSESPRRPEIQRVIVDTHNSYRRTVSPTASNMLRMEWYAEAAANAERWASLCAYDHSQNSDRVLDGIQCGENIYMSSNPRSWTEIMQLWYDEYKNFFFGVGANPPGSVIGHYIQIVWYKSSRVGCAAYYCPSSLYNYFYVCQYCPAGNFAGRTATPYNSGPTCGDCPSACDNGLCTNPCLRQNEFPNCDELVQQSSCQDDWIKSNCAATCFCKNKII
>Philodryas_olfersii_Q09GJ9
mivfill-slaavlqqsfgLVDFNSESPRRPEIQRVIVDTHNSYRRTVSPTASNMLRMEWYAEAAANAERWASLCAYDHSQNSDRVLDGIQCGENIYMSSNPRSWTEIMQSWYDEYKNFDFGYGANPPGSVIGHYTQIVWYKSYRIGCAAYYCPSSLYNYFYVCQYCPAGNFAGRTATPYNSGPTCGDCPSACDNGLCTNPCSEKNEFTNCNELVQQSSCQDDWIKSNCAATCFCKNKII
>Micrurus_paraensis_A0A2D4K359
miifill-slaavlqqsfgNVDFNSESTRRKQKQKEIVDLHNSFRRSVSPTASNMLKMKWYPEAASNAERWTNNCILDHSPETLRILEGIQCGENIYMSGNPRAWTEIIQLWHDKYKNFVYGIGANPPGSITGHYTQIVWYKSYRIGCAVNYCPSSEYEYFYVCQYCPSGNFQGSTATPYKLGPPCGDCPSACDNGLCTNPCKYADFYRNCKSIVNRYGCQNALVRTYCRATCSCHNEII
>Ahaetulla_prasina_A0A346CLY3
mivfill-slaavlqqsfgKVDFNSESTRRREKQREIVDMHNSFRRSVSPTASNMLKMDWYDEAATSAEYWASVCAYDHSPDSSRTLNGILCGENIYMSSNPRAWSEVIQSWYDEYKDFIYGVGANPPGSVTGHYTQIVWYNSYLLGCAASYCPSSPYNYFYVCQYCPIGNLRGSTATPYKSGPTCGDCPSACDNGLCTNPCTYKNEYTNCKSLAEQSSCQDDWIQTKCPATCFCPDKII
>Ahaetulla_prasina_A0A346CM05
mivfill-slaavlqqsfgKVDFNSESTRRREKQREIVDMHNSFRRSVSPTASNMLKMDWYDEAATSAEYWASVCAYDHSPDSSRTLNGILCGENIYMSSNPRAWSEVIQSWYDEYKDFIYGVGANPPGSVTGHYTQIVWYNSYLLGCAASYCPSSPYNYFYVCQYCPIGNLRGSTATPYKSGPTCGDCPSACDNGLCTNPCTYKNEYTNCKSLAEQSSCQDDWIQTKCPATCFYPDKII
>Naja_atra_Q7T1K6
miafsll-cfaavlqqsfgNVDFNSESTRRKKKQKEIVDLHNSLRRRVSPTASNMLKMEWYPEAASNAERWANTCSLNHSPDNLRVLEGIQCGESIYMSSNARTWTEIIHLWHDEYKNFVYGVGANPPGSVTGHYTQIVWYQTYRAGCAVSYCPSSAWSYFYVCQYCPSGNFQGKTATPYKLGPPCGDCPSACDNGLCTNPCTIYNKLTNCDSLLKQSSCQDDWIKSNCPASCFCRNKII
>Naja_kaouthia_P84805
miafsll-claavlrqsfgNVDFNSESTRRKKKQKEIVDLHNSLRRRVSPTASNMLKMEWYPEAASNAERWANTCSLNHSPDNLRVLEGIQCGESIYMSSNARTWTEIIHLWHDEYKNFVYGVGANPPGSVTGHYTQIVWYQTYRAGCAVSYCPSSAWSYFYVCQYCPSGNFQGKTATPYKLGPPCGDCPSACDNGLCTNPCTIYNKLTNCDSLLKQGSCQDDWIKSNCPASCFCRNKII
>Aspidelaps_scutatus_intermedius_GHOC01000106
miafsll-cfaavlqqsfgNVDFNSESTRRKNKQKEIVDLHNSLRRSVSPTASNMLKMEWYPEAASSAERWANNCILDHSPDYLRVLEGIQCGENIYMSSNARAWTEIIQLWHDEYKHFVYGIGANPPGSMIGHYTQIVWYKSYRVGCAVNYCPSAEYNYFYVCQYCPSGNFEGKIATPYKSGPTCGDCPSACDNGLCTNPCTIKNEFTNCDTLVKESSCQDDWIKKNCPATCFCKNKII
>Ophiophagus_hannah_Q7ZT98
miaftll-slaavlqqsfgNVDFNSESTRRQKKQKEIVDLHNSLRRSVSPTASNMLKMQWYPEAASNAERWASNCNLGHSPDYSRVLEGIECGENIYMSSNPRAWTEIIQLWHDEYKNFVYGVGANPPGSVTGHYTQIVWYKTYRIGCAVNYCPSSEYSYFYVCQYCPSGNMRGSTATPYKSGPTCGDCPSACDNGLCTNPCTLYNEYTNCDSLVKQSSCQDEWIKSKCPASCFCHNKII
>Thelotornis_mossambicanus_CRiSP_01
mfvfill-slaavlqqsfgNVDFNSESPRIKAKQKEIVDKHNAYRRSVSPTASNMLRMEWYSEAASNAERWAYRCVLDHSPKSSRILNGIKCGENIYMSSIPMTWIDIIKLWHDEYKNFIYGVGANPPGSVIGHYTQIVWYKSYRVGCAAAYCPSSSYNYFYVCQYCPTGNF-GSTATPYKSGPTCGDCPSACDNGLCTNPCSDEDVFTNCKSLVEQSNCQDDYIRKNCIATCFCPNKIK
>Thelotornis_mossambicanus_CRiSP_03
mfvfill-slaavlqqsfgNVDFNSESPRIKAKQKEIVDKHNAYRRSVSPTASNMLRMEWYSEAASNAERWAYRCVLDHSPKSSRILNGIKCGENIYMSSIPMTWIDIIKLWHDEYKNFIYGVGANPPGSVIGHYTQIVWYKSYRVGCAAAYCPSSSYNYFYVCQYCPTGNF-GSTATPYKSGPTCGDCPSACDNGLCTNPCTREDVFTNCKSLVEQSNCQDDYIRKNCIATCFCPNKIK
>Diholidus_typus_Q2XXQ4
mfvfill-slaavlqqsfgNVDFNSESPRIKAKQREIVDKHNAFRRSVRPTASNMLRMEWYSEAASNAERWAYRCVLDHSPETSRILNGIQCGENIYMSSIPRTWIDIIKLWHDEYKNFIYGVGANPPGSIIGHYTQIVWYKSYRIGCAASYCPSSSYDYFYVCQYCPTGNFGGLTATPYKSGPTCGDCPSACDNGLCTNPCSREDVFTNCKSLVAKSNCQDDYIRKNCLATCFCPNK--
>Diholidus_typus_Q2XXQ5
mfvfill-slaavlqqsfgNVDFNSESPRIKAKQREIVDKHNAFRRSVRPTASNMLRMEWYSEAASNAERWAYRCILDHSPKTSRILNGIKCGENIYMSSIPMTWIDIIKLWHDEYKNFIYGVGANPPGSVIGHYTQIVWYKSYRVGCAASYCPSSSYNYFYVCQYCPAGNFAGLTATPYKSGPTCGDCPSACDNGLCTNPCSREDVFMNCKSLVAQSNCQDDYIRKNCPATCFCPNK--
>Diholidus_typus_Q2XXQ6
mfvfill-slaavlqqsfgNVDFNSESPRIKAKQREIVDKHNAFRRSVRPTASNMLRMEWYSEAASNAERWAYRCILDHSPKTSRILNGIKCGENIYMSSIPMTWIDIIKLWHDEYKNFIYGVGANPPGSVIGHYTQIVWYKSYRVGCAASYCPPSSYNYFYVCQYCPAGNFAGLTATPYKSGPTCGDCPSACDNGLCTNPCSREDVFMNCKSLVAQSNCQDDYIRKNCPATCFCPNK--
>Trimorphodon_biscutatus_Q2XXP4
mivfill-slaavleqsfgNVDFNSESPRRPEKQKEIVDRHNSFRRSVRPTASNMLKMEWYSEAASNAERWAYRCNLGHSPDSSRILDGIKCGENIYMSSNPRAWTEILQLWYDEYKNFVYGVGANPPGSVTGHFSQMVWYKSYRIGCAAAYCPSSGYSYFYVCQYCPIGNIEGSTATPYKSGPTCGDCPSACDNGLCTNPCLREDKFTNCKSLVQQNSCQHDWTRKNCPATCFCHN---
>Spilotes_sulphureus_A0A346CIA6
mivfill-slaavlqqsfgDVDFDSESPRRQDKQKEIVDMHNSFRRSVSPTASNMLKMEWYSEAASNAERWAYRCVLNHSPDSSRILEGIQCGENIYKSSNPRAWTEIIQLWHDEDKHFIYGVGANPQGSVIGHYTQIVWYKSYRIGCAASYCPSSEYSYFYVCQYCPGGNLRGSTATPYKSGPTCGDCPSACDNGLCTNPCLHQNKFTNCKSLVQQSNCQDDWIKSNCPASCFCHNEII
>Boiga_trigonata_CRiSP_00
mivfill-slaavmqqsfgNVDFNSESPRRKNKQKEIVDMHNSFRRSVRPTASNMLKMEWYSEAASNAERWAYRCILGHSSDSSRILGGIQCGENIYMSSIPLTWAKIIQSWYDEYKNFVYGVGANPPGSVIGHYTQIVWYKSHLIGCAAAYCPSSSYSYFYVCQYCPAGNFAGLTATPYKSGPTCGNCPSACDNGLCTNPCLRNDVFTNCKSLVAQSNCQDDWIKENCPATCFCRTEII
>Boiga_irregularis_A0A0B8RZW7
mivfill-slaavlqqsfgNVDFNSESPRRKNKQKEIVDMHNSFRRSVSPTARNMLKMEWYSEAASNAERWAYKCILDHSPDSSRILDGIQCGENIYMSSNPRAWTEIIQSWYDEYKNFVYGVGANPQGSVIGHYTQIVWYKSYRIGCAASYCPSSSYSYFYVCQYCPAGNWNGLTATPYKLGPTCGDCPSACDNGLCTNPCLYKDTFTNCKSLVEQSNCQDDWIRENCPATCFCRTEII
>Boiga_irregularis_Sulawesi_CRiSP_00
mivfill-slaavlqqsfgNVDFNSESPRRKNKQKEIVDMHNSFRRSVSPTARNMLKMEWYSEAASNAERWAYKCILDHSPDSSRILDGIQCGENIYMSSNPRAWTEIIQSWYDEYKNFVYGVGANPQGSVIGHYTQIVWYKSYRIGCAASYCPSSSYSYFYVCQYCPAGNWNGLTATPYKLGPTCGDCPSACDNGLCTNPCLYKDTFTNCKSLVEQSNCQDDWIRENCPATCFCRTEII
>Boiga_irregularis_A0A0B8RYV8
mivfill-slaavlqqsfgNVDFNSESPRRKNKQKEIVDMHNSFRRSVSPTARNMLKMEWYSEAASNAERWAYKCILDHSPDSSRILDGIQCGENIYMSSNPRAWTEIIQSWYDEYKNFVYGVGANPQGSVIGHYTQIVWYKSYRIGCAASYCPSSSYSYFYVCQYCPAGNWNGLTATPYKLGPTCGDCPSACDNGLCTNPCLYKDTFTNCKSLVEQSNCQDDWIRENCPATCFCHTEII
>Boiga_irregularis_Brisbane_CRiSP_00
mivfill-slaavlqqsfgNVDFNSESPRRKNKQKEIVDMHNSFRRSVSPTARNMLKMEWYSEAASNAERWAYKCILDHSPDSSRILDGIQCGENIYMSSIPLAWTEIIQSWYDEYKNFVYGVGANPPGSVIGHYTQIVWYKSYRIGCAASYCPSSSYSYFYVCQYCPAGNWNGLTATPYKLGPTCGDCPSACDNGLCTNPCLYKDTFTNCKSLVEQSNCQDDWIRENCPATCFCRTEII
>Boiga_irregularis_A0A0B8RS09
mivfill-slaavlqqsfgNVDFNSESPRRKNKQKEIVDMHNSFRRSVSPTARNMLKMEWYSEAASNAERWAYKCILDHSPDSSRILDGIQCGENIYMSSIPLAWTEIIQSWYDEYKNFVYGVGANPQGSVIGHYTQIVWYKSYRIGCAASYCPSSSYSYFYVCQYCPAGNWNGLTATPYKLGPTCGDCPSACDNGLCTNPCLYKDTFTNCKSLVEQSNCQDDWIRENCPATCFCHTEII
>Boiga_irregularis_A0A0B8RV95
mivfill-slaavlqqsfgNVDFNSESPRRKNKQKEIVDMHNSFRRSVSPTARNMLKMEWYSEAASNAERWAYKCILDHSPDSSRILDGIQCGENIYMSSIPLAWTEIIQSWYDEYKNFVYGVGANPQGSVIGHYTQIVWYKSYRIGCAASYCPSSSYSYFYVCQYCPAGNWNGLTATPYKLGPTCGDCPSACDNGLCTNPCLYKDTFTNCKSLVEQSNCQDDWIRENCPATCFCRTEII
>Boiga_irregularis_A0A2Z4N9X2
mivfill-slaavlqqsfgNVDFNSESPRRKNKQKEIVDMHNSFRRSVSPTARNMLKMEWYSEAASNAERWAYKCILDHSPDSSRILDGIQCGENIYMSSIPLAWTEIIQSWYDEYKNFVYGVGANPRGSVIGHYTQIVWYKSYRIGCAASYCPSSSYSYFYVCQYCPAGNWNGLTATPYKLGPTCGDCPSACDNGLCTNPCLYKDTFTNCKSLVEQSNCQDDWIRENCPATCFCHTEII
>Boiga_nigriceps_CRiSP_00
mivfill-slaavlqqsfgNVDFNSESPRRKNKQKEIVDMHNSFRRSVSPTARNMLKMEWYSEAASNAERWAYKCILDHSPDSSRILDGIQCGENIYMSSIPLAWTEIIQSWYDEYKNFVYGVGANPRGSVIGHYTQIVWYKSYRIGCAASYCPSSSYSYFYVCQYCPAGNWNGLTATPYKLGPTCGDCPSACDNGLCTNPCLYKDTFTNCKSLVEQSNCQDDWIRENCPATCFCRTEII
>Boiga_dendrophila_dendrophila_CRiSP_00
mivfill-slaavlqqsfgNVDFNSESPRRKNKQKEIVDMHNSFRRSVNPTASNMLKMEWYSEAASNAERWAYRCILDHSSDPSRILGGIQCGENIYMSSIPLAWTEIIQLWYDEYKNFIYGVGANPPGSVIGHYTQIVWYKSYRIGCAAVYCPSSEYSYFYVCQYCPTGNWNGLTATPYKSGPTCGDCPSACDNGLCTNPCLRKNELTNCKSLVEQSNCQDDWIRGNCPATCFCHTEII
>Boiga_dendrophila_gemmicincta_CRiSP_00
MIVFILL-slaavlqqsfgNVDFNSESPRRKNKQKEIVDMHNSFRRSVNPTASNMLKMEWYSEAASNAERWAYRCILDHSSDPSRILGGIQCGENIYMSSIPLAWTEIIQLWYDEYKNFIYGVGANPPGSVIGHYTQIVWYKSYRIGCAAAYCPSSEYSYFYVCQYCPTGNWNGLTATPYKSGPTCGDCPSACDNGLCTNPCSYNNKFTNCKSLVEQSNCQDDWIRENCPATCFCHTEII
