# Supplementary material for: Dynamic genetic differentiation drives the widespread structural and functional convergent evolution of snake venom proteinaceous toxins
Source: BMC Biol. 2022 Jan 7;20:4. doi: 10.1186/s12915-021-01208-9 (PMC8742412; doi:10.1186/s12915-021-01208-9)
Supplement: Supplementary file 9 — Additional file 9. CRISP tree.tre. [file 12915_2021_1208_MOESM9_ESM.tre]

#NEXUS
begin taxa;
	dimensions ntax=157;
	taxlabels
	Agkistrodon_piscivorus_A0A194AMN4
	Agkistrodon_piscivorus_A0A194APP6
	Agkistrodon_piscivorus_Q7ZTA0
	Ahaetulla_prasina_A0A346CLY3
	Ahaetulla_prasina_A0A346CM05
	Aspidelaps_scutatus_intermedius_GHOC01000106
	Atheris_nitschei_F2Q6E2
	Auselaps_superbus_A8S6B6
	Azemiops_feae_F2Q6E3
	Boiga_dendrophila_dendrophila_CRiSP_00
	Boiga_dendrophila_gemmicincta_CRiSP_00
	Boiga_irregularis_A0A0B8RS09
	Boiga_irregularis_A0A0B8RV95
	Boiga_irregularis_A0A0B8RYV8
	Boiga_irregularis_A0A0B8RZW7
	Boiga_irregularis_A0A2Z4N9X2
	Boiga_irregularis_Brisbane_CRiSP_00
	Boiga_irregularis_Sulawesi_CRiSP_00
	Boiga_nigriceps_CRiSP_00
	Boiga_trigonata_CRiSP_00
	Borikenophis_portoricensis_A0A346CLV7
	Borikenophis_portoricensis_A0A346CLV8
	Borikenophis_portoricensis_A0A346CLV9
	Borikenophis_portoricensis_A0A346CLW0
	Bothriechis_schlegelii_F2Q6E4
	Bothrops_atrox_A0A1L8D673
	Bothrops_moojeni_A0A2H4N3D5
	Brachyurophis_roperi_R4G2Q3
	Bungarus_candidus_F2Q6G2
	Bungarus_candidus_F2Q6G3
	Calloselasma_rhodostoma_F2Q6F0
	Cerberus_rynchops_D8VNS1
	Cerrophidion_godmani_F2Q6F6
	Crotalus_adamanteus_A0A0F7Z2U7
	Crotalus_adamanteus_F8S0Y4
	Crotalus_atrox_Q7ZT99
	Crotalus_horridus_A0A0K8S072
	Crotalus_horridus_F2Q6E5
	Crotalus_horridus_F2Q6E6
	Crotalus_horridus_F2Q6E7
	Crotalus_horridus_F2Q6E8
	Crotalus_horridus_F2Q6E9
	Crotalus_horridus_T1D6R8
	Crotalus_oreganus_helleri_T1DP88
	Crotalus_oreganus_helleri_T1E6W3
	Crotalus_viridis_F2Q6F1
	Cryptophis_nigrescens_B5G6G3
	Daboia_russelii_F2Q6F2
	Daboia_russelii_F2Q6F3
	Deinagkistrodon_acutus_F2Q6G0
	Deinagkistrodon_acutus_F2Q6G1
	Demansia_vestigiata_A6MFK9
	Dendroaspis_viridis_GHPC01000560
	Diholidus_typus_Q2XXQ4
	Diholidus_typus_Q2XXQ5
	Diholidus_typus_Q2XXQ6
	Drysdalia_coronoides_F8J2D4
	Echiopsis_curta_R4G2G1
	Echis_coloratus_A0A0A1WCN2
	Echis_coloratus_A0A0A1WD40
	Echis_coloratus_P0DMT4
	Gloydius_blomhoffii_Q8JI40
	Gloydius_intermedius_A0A0M4AL12
	Helicops_leopardinus_unigene59504
	Heterodon_nasicus_unigene19772
	Heterodon_nasicus_unigene595830
	Heterodon_nasicus_unigene75633
	Heterodon_nasicus_unigene75728
	Homalopsis_buccata_unigene8950
	Hoplocephalus_stephensii_Q3SB03
	Hydrophis_hardwickii_Q8UW11
	Hydrophis_hardwickii_Q8UW25
	Hypsiglena_sp_A0A098M199
	Hypsiglena_sp_A0A098M249
	Hypsiglena_sp_A0A098M252
	Laticauda_semifasciata_Q8JI38
	Malpolon_monspessulanus_unigene224413
	Malpolon_monspessulanus_unigene50323
	Micropechis_ikaheca_A0A024AX20
	Micropechis_ikaheca_A0A024AXG9
	Micropechis_ikaheca_A0A024AYC5
	Micrurus_paraensis_A0A2D4K348
	Micrurus_paraensis_A0A2D4K359
	Micrurus_paraensis_A0A2D4K3A3
	Naja_atra_Q7T1K6
	Naja_atra_Q7ZZN8
	Naja_kaouthia_P84805
	Naja_kaouthia_P84808
	Notechis_scutatus_Q3SB04
	Opheodrys_aestivus_A0A098LWY0
	Ophiophagus_hannah_C1JZW4
	Ophiophagus_hannah_Q7ZT98
	Ophiophagus_hannah_V8NKT2
	Ovophis_okinavensis_T2HPR8
	Oxyuranus_microlepidotus_Q3SB06
	Oxyuranus_scutellatus_Q3SB07
	Pantherophis_guttatus_A0A098LYM0
	Parasuta_nigriceps_H8PG95
	Phalois_mertensi_A0A182C5S6
	Philodryas_chamissonis_A0A0B4SXI8
	Philodryas_olfersii_Q09GJ9
	Protobothrops_elegans_A0A077LA61
	Protobothrops_flavoviridis_A0A077L7I7
	Protobothrops_flavoviridis_P0CB15
	Protobothrops_flavoviridis_Q8JI39
	Protobothrops_flavoviridis_T2HP25
	Protobothrops_jerdonii_Q7ZZN9
	Protobothrops_mucrosquamatus_P79845
	Protobothrops_mucrosquamatus_XP_015678372
	Protobothrops_mucrosquamatus_XP_015678374
	Psammophis_schokari_unigene489742
	Psammophis_schokari_unigene503591
	Psammophis_schokari_unigene52701
	Psammophis_schokari_unigene52719
	Psammophis_schokari_unigene52739
	Psammophis_schokari_unigene52858
	Psammophis_subtaeniatus_unigene337213
	Psammophis_subtaeniatus_unigene338504
	Psammophis_subtaeniatus_unigene43611
	Psammophis_subtaeniatus_unigene43695
	Pseudechis_australis_Q8AVA4
	Pseudechis_papuanus_A0A1D8BAX5
	Pseudechis_porphyriacus_Q8AVA3
	Pseudoferania_polylepis_Q2XXQ2
	Pseudoferania_polylepis_Q2XXQ3
	Pseudonaja_modesta_R4FIS5
	Pseudonaja_modesta_R4G2J3
	Pseudonaja_modesta_R4G7K2
	Pseudonaja_textilis_Q3SB05
	Pseudonaja_textilis_XP_026568636
	Rhabdophis_subminiatus_unigene61121
	Rhabdophis_tigrinus_Q8JGT9
	Sistrurus_catenatus_edwardsii_B0VXV6
	Sistrurus_miliarius_barbouri_A0A194AQ87
	Sistrurus_miliarius_barbouri_A0A194AS36
	Sistrurus_tergeminus_A0A194APW7
	Sistrurus_tergeminus_A0A194ARS4
	Sistrurus_tergeminus_A0A194ASQ9
	Sistrurus_tergeminus_A0A194ATN9
	Spilotes_sulphureus_A0A346CIA6
	Suta_fasciata_R4G344
	Thelotornis_mossambicanus_CRiSP_01
	Thelotornis_mossambicanus_CRiSP_02
	Thelotornis_mossambicanus_CRiSP_03
	Trimeresurus_gracilis_F2Q6F4
	Trimeresurus_gracilis_F2Q6F5
	Trimeresurus_stejnegeri_F2Q6F7
	Trimeresurus_stejnegeri_F2Q6F8
	Trimeresurus_stejnegeri_F2Q6F9
	Trimeresurus_stejnegeri_P60623
	Trimorphodon_biscutatus_Q2XXP4
	Tropidechis_carinatus_B5G6G2
	Tropidolaemus_subannulatus_CRiSP_00
	Vermicella_annulata_R4G7L7
	Vipera_ammodytes_ammodytes_A0A1I9KNM0
	Vipera_berus_B7FDI1
	Vipera_berus_nikolskii_B7FDI0
;
end;
begin trees;
	tree con_50_majrule = [&U] (Pseudonaja_textilis_XP_026568636[&prob=1.0,prob_stddev=0.0,prob_range={1.0,1.0},prob(percent)="100",prob+-sd="100+-0",length_mean=0.251109333,length_median=0.2460756,length_95%HPD={0.1577831,0.3514579}]:0.246076,Micrurus_paraensis_A0A2D4K359[&prob=1.0,prob_stddev=0.0,prob_range={1.0,1.0},prob(percent)="100",prob+-sd="100+-0",length_mean=0.156684157,length_median=0.1524…
end;
begin figtree;
	set appearance.backgroundColorAttribute="Default";
	set appearance.backgroundColour=#ffffff;
	set appearance.branchColorAttribute="User selection";
	set appearance.branchColorGradient=false;
	set appearance.branchLineWidth=1.0;
	set appearance.branchMinLineWidth=0.0;
	set appearance.branchWidthAttribute="Fixed";
	set appearance.foregroundColour=#000000;
	set appearance.hilightingGradient=false;
	set appearance.selectionColour=#2d3680;
	set branchLabels.colorAttribute="User selection";
	set branchLabels.displayAttribute="Branch times";
	set branchLabels.fontName="sansserif";
	set branchLabels.fontSize=8;
	set branchLabels.fontStyle=0;
	set branchLabels.isShown=false;
	set branchLabels.significantDigits=4;
	set layout.expansion=0;
	set layout.layoutType="POLAR";
	set layout.zoom=0;
	set legend.attribute=null;
	set legend.fontSize=10.0;
	set legend.isShown=false;
	set legend.significantDigits=4;
	set nodeBars.barWidth=4.0;
	set nodeBars.displayAttribute=null;
	set nodeBars.isShown=false;
	set nodeLabels.colorAttribute="User selection";
	set nodeLabels.displayAttribute="Node ages";
	set nodeLabels.fontName="sansserif";
	set nodeLabels.fontSize=8;
	set nodeLabels.fontStyle=0;
	set nodeLabels.isShown=false;
	set nodeLabels.significantDigits=4;
	set nodeShapeExternal.colourAttribute=null;
	set nodeShapeExternal.isShown=false;
	set nodeShapeExternal.minSize=10.0;
	set nodeShapeExternal.scaleType=Width;
	set nodeShapeExternal.shapeType=Circle;
	set nodeShapeExternal.size=4.0;
	set nodeShapeExternal.sizeAttribute=null;
	set nodeShapeInternal.colourAttribute=null;
	set nodeShapeInternal.isShown=false;
	set nodeShapeInternal.minSize=10.0;
	set nodeShapeInternal.scaleType=Width;
	set nodeShapeInternal.shapeType=Circle;
	set nodeShapeInternal.size=4.0;
	set nodeShapeInternal.sizeAttribute=null;
	set polarLayout.alignTipLabels=false;
	set polarLayout.angularRange=0;
	set polarLayout.rootAngle=0;
	set polarLayout.rootLength=100;
	set polarLayout.showRoot=true;
	set radialLayout.spread=0.0;
	set rectilinearLayout.alignTipLabels=false;
	set rectilinearLayout.curvature=0;
	set rectilinearLayout.rootLength=100;
	set scale.offsetAge=0.0;
	set scale.rootAge=1.0;
	set scale.scaleFactor=1.0;
	set scale.scaleRoot=false;
	set scaleAxis.automaticScale=true;
	set scaleAxis.fontSize=8.0;
	set scaleAxis.isShown=false;
	set scaleAxis.lineWidth=1.0;
	set scaleAxis.majorTicks=1.0;
	set scaleAxis.minorTicks=0.5;
	set scaleAxis.origin=0.0;
	set scaleAxis.reverseAxis=false;
	set scaleAxis.showGrid=true;
	set scaleBar.automaticScale=true;
	set scaleBar.fontSize=10.0;
	set scaleBar.isShown=true;
	set scaleBar.lineWidth=1.0;
	set scaleBar.scaleRange=0.0;
	set tipLabels.colorAttribute="User selection";
	set tipLabels.displayAttribute="Names";
	set tipLabels.fontName="sansserif";
	set tipLabels.fontSize=8;
	set tipLabels.fontStyle=0;
	set tipLabels.isShown=true;
	set tipLabels.significantDigits=4;
	set trees.order=false;
	set trees.orderType="increasing";
	set trees.rooting=false;
	set trees.rootingType="User Selection";
	set trees.transform=false;
	set trees.transformType="cladogram";
end;
