# Supplementary material for: Dynamic genetic differentiation drives the widespread structural and functional convergent evolution of snake venom proteinaceous toxins
Source: BMC Biol. 2022 Jan 7;20:4. doi: 10.1186/s12915-021-01208-9 (PMC8742412; doi:10.1186/s12915-021-01208-9)
Supplement: Supplementary file 11 — Additional file 11. kallikrein alignment.fasta. [file 12915_2021_1208_MOESM11_ESM.fasta]

>Calloselasma_rhodostoma_P47797
mvlirvlanlvilq-lsy--------------------------------aQKSSELVIGGDECNINEHRFLVAL-YDSTTRNFLCGGVLIHPEWVITAKHC-NKKSMVLYLGKHKQSVK----FDDEQERFPKEK-HFIRCNKPR--TRWGEDIMLIRLNKPVNNSEHIAPLSLPSNPPIVGSVCRVMGWGSINKYIDVLPDEPRCANINLYNYTVCRGVFP--RIPKKSKILCAGDLQGRLDSCHCD-SGGPLICSEEFHGIVYRGP----NPCAQPDKPALYTNIFDHLHWIL-SIMAGN--ATCYP--------------
>Calloselasma_rhodostoma_P26324
---------------------------------------------------------VIGGDECNINEHRFLVAV-YEGTNWTFICGGVLIHPEWVITAEHC-ARRRMNLVFGMHRKSEK----FDDEQERYPKKR-YFIRCNKTR--TSWDEDIMLIRLNKPVNNSEHIAPLSLPSNPPIVGSDCRVMGWGSINRRIDVLSDEPRCANINLHNFTMCHGLFR--KMPKKGRVLCAGDLRGRRDSCNSD-SGGPLICNEELHGIVARGP----NPCAQPNKPALYTSIYDYRDWVN-NVIAGN--ATCSP--------------
>Psammophis_subtaeniatus_unigene278544
mvligvlasllmlq-lsy--------------------------------aRSPVDRIIGGSECDKSEHPSLVLL-YN--SAGIFCSGTLLNHEWVLTAAHC-NRANFQMKIGAHNINLP----NEDEQIRDPKEK-LCCRSTNNC--TQFSQDIMLIRLNSPVANSPHIAPLSLPSSPPSMGAICRVMGWGTITSPQMTLPKVPHCVNINILYKEVCQAAYP----WVENNVLCAGALEGGKDTCKGD-SGGPLICGGQIQGIVSWGH----FPCARPFEPGVYTKVFDYIDWIQ-GIIAGNTNMVCP---------------
>Psammophis_subtaeniatus_unigene324413
mvligvlasllmlq-lsy--------------------------------aRSPVDRIIGGSECDKSEHPSLVLL-YN--SAGIFCSGTLLNHEWVLTAAHC-NRANFQMKIGAHNINLP----NEDEQIRDPKEK-LCCRSTNNC--TQFTQDIMLIRLNSPVANSPHIAPLSLPSSPPSMGAICRVMGWGTITSPQMTLPKVPHCVNINILHKEVCQAAYP----WVENNVLCAGALEGGKDTCKGD-SGGPLICGGQIQGIVSWGH----FPCARPFEPGVYTKVFDYIDWIQ-GIIAGNTNMVCP---------------
>Psammophis_schokari_unigene407394
mvligvlarllmlq-lsy--------------------------------aRSPVDRIIGGSECGESEHPSLVLL-YN--SAGIFCSGTLLNREWVLTAAHC-NRVNFQMKIGAHNINLP----NEDEQIRDPKEK-LCCRSTNNC--TQFSQDIMLIRLNSPVSDSPHIAPLSLPSSPPSMGAICRVMGWGTITSPQMTFPKVPHCVNINILHKEVCQAAYP----WVENNVLCAGVLEGGKDTCKGD-SGGPLICGGQIQGIVSWGR----FPCARPFEPGVYTKVFDYIDWIQ-GIIAGNTNMVCP---------------
>Malpolon_monspessulanus_unigene48020
maligvlasllmlq-lsy--------------------------------aTVPLERIIGGSECDKSEHRSLALL-YN--SAGVFCAGTLINHEWVLTAAHC-NRANIQIKLGVHNKNLP----NEDEQVRVPKEK-LCCLSTNNC--TQMSQDIMLIRLNSSVSNSPHIAPLSLPSSPPSMGSICRIMGWGTTTSPEVTYPEVPHCVNINILHNEVCQAAYP----WAGNDILCAGILEGGKDSCKGD-SGGPLICNGQIQGIVSWGR----FPCGEPLEPGIYTKVFDYIDWIQ-GIIAGNTSVVCP---------------
>Malpolon_monspessulanus_unigene48032
maligvlasllmlq-lsy--------------------------------aTVPLERIIGGSECDKSEHRSLALL-YN--SAGVFCAGTLINHEWVLTAAHC-NRANIQIKLGVHNKNLP----NEDEQVRVPKEK-LCCLSTNNC--TQMSQDIMLIRLNSSVSNSPHIAPLSLPSSPPSMGSICRIMGWGTTTSPEVTYPEVPHCVNINILHNEVCQAAYP----WAGNDILCAGILEGGKDSCKGD-SGGPLICNGQIQGIVSWGH----FPCARPFEPGVYTKVFDYNDWIQ-SIIAGNITATCP---------------
>Rhabdophis_subminiatus_unigene171925
maligllsnllmic-lsy--------------------------------aTTHHDRIIGGYECNENEHPFLVLL-YN--SKGAFCSGALLNHEWVITAAHC-NRENIQMKFGVHNKQVH----LVDEQIRVPKEK-LCCLNTNNC--TQLSQDIMLIRLNSSVNFSEHIAPLSLPSNPPSVGSVCRVMGWGTITSPEVTYPEVPHCANINILHNEVCKAAYP----MLSGNVLCAGELEGGKDSCKGD-SGGPLICDGQIQGIVSWGR----YPCAEPLEPGVYTKVSDYLDWIR-DIIAGNTNVICP---------------
>Philodryas_chamissonis_A0A0B4SX28
malirvlasllilq-lsy--------------------------------aRTAPDRVIGGFECFGREHRSLVLL-YN--SAGFFCSGTLINHEWVLTAAHC-NRENIQIKLGVHNIHVH----NEDEQIRVPKEK-LCCLSTKNC--TQWSQDIMLIRLNSSVNNSEYIAPISLPSNPPSMGSDCHVMGWGTITSPEVTYPEVPHCVNIKILYNEVCEAAYP--ILSGNSNILCAGELEGGKDSCKGD-SGGPLICNGRIQGIVSWGG----FPCAQILEPGVYTKVFDYIEWIQ-GIMAGNASVICPGENF-----------
>Philodryas_olfersii_Q09GK1
maligvlanllilc-lsy--------------------------------aRTAPDRIIGGLECNQNEHRSLVLL-YN--SGGFFCSGTLINHEWVLTAAHC-NRENIQIKLGVHNIHVP----NEDEQIRVPKEK-VCCLGTMNC--TQWNQDIMLIRLNSSVNYSTHIAPLSLPSNPPSVGSVCRVMGWGTITSPEVTYPEVPHCVNIQILHKELCEAAYP--ILLGNSNILCAGKLLGDKDSCKGD-SGGPLICNGQIQGIVSWGG----FPCAQILEPGVYTKVFDYIDWIQ-DIMAGNANVICPGDNF-----------
>Thelotornis_mossambicanus_Kallikrein_01
maligvlanllillclsy--------------------------------aKTPSDRIIGGLECNENEHPSLVLL-YN--SVGIFCSGTLLNNEWVITAAHC-NLEDIQIKLGVHNINTH----YEDEQIRVPKEK-LCCLSTNNC--TMMDQDIMLIRLNSSVNYSTHIAPLRLPSNPPSMGSVCRVMGWGTITTPEETYPKVPHCVNINILHNEVCQAAYP----FLTGNILCAGELEGGKDSCKGD-SGGPLICNGQLQGIVSWGG----FPCAQVLDPGIYTKVFDYIDWIQ-GIIAGNTNVICPGDDF-----------
>Ophiophagus_hannah_A8QL56
malirvlasllilq-lsy--------------------------------aVTPFDRIIGGFECNEYEHRSLVHL-YN--SSGFFCSGTLLNHEWVLTAAHC-NRDDIQIKLGVHNVSVN----YEDEQIRVPKEK-LCCHSTNNC--TQLGQDIMLIRLNSSVNYSEHIAPLSLPSNRPSMGSVCRVMGWGLLTSPEVTFPKVPHCVDINILHIQVCQAAYP---SMSENYLLCAGVLEGGKDSCKGD-SGGPLICNREIQGIVSWGG----FPCAQLLEPGVYTKVFDYIDWIE-GIIAGNTSVTCPSDNF-----------
>Pseudonaja_textilis_XP_026574627
malirvlasllilq-lsysKSLDHGAK-----------------------aVTPLDRIIGGFECNQNEHPFLVYL-YN--SAGFFCSGTLLNHEWVLTAAHC-NREDIQIKLGVHNVHVH----YEDEQIRVPKEK-LCCLSTNNC--TQWGQDIMLIRLNSSVNYSEHIAPLSLPSNPPSMGSVCRVMGWGTITSPVVTYPEVPHCVDINILHIPVCQAAYP---AMSGKNILCAGVLEGGKDSCKGD-SGGPLICNGQIQGIVSWGR----FPCAQLLEPGVYTKVFDYNDWIE-GIIAGNSNVICP---------------
>Hydrophis_hardwickii_Q5MCS0
mplirvlasllilq-lsygKSLDNGAK-----------------------aITSLDRIIGGFECNPSEHRSLVYL-YN--SAGFFCSGTLLNHEWVLTAAHC-NREDIQIRLGVHNVHVH----YEDEQIRVPKEK-LCCLSTNNC--TQFSQDIMLIRLNSPVNYSEHIAPLSLPSNPPSMGSVCCVMGWGTITSPEVTYPEVPHCVDINILHIPVCQAAYP---TMSGKNILCAGILEGGKDSCKGD-SGGPLICNGQIQGIVSWGR----FPCAQFLEPGIYTKVFDYKDWIE-GIIAGNSNVICP---------------
>Notechis_scutatus_XP_026541080
--------------------------------------------------aITPLDRIIGGFECNPNEHRSLVYL-YN--SAGFFCSGTLLNHEWVLTAAHC-NREDIQIRLGVHNVHVH----YEDEQIRVPKEK-LCCLSTNNC--TQFSQDIMLIRLNSSVNYSEHIAPLSLPSNPPSMGSVCRVMGWGTITSPEVTYPEVPHCVDINILHIPVCQAAYP---SMSGKNILCAGILEGGKDSCKGD-SGGPLICNGQIQGIVSWGR----FPCAQLLEPGVYSKVFDYKDWIE-GIIAGNSNAICP---------------
>Micropechis_ikaheca_A0A024AYB1
mplirvlasllilq-lsy--------------------------------aVTPLGRIIGSFECNQKEHRSLVYF-YN--SAGFFCSGTLLNHEWVLTAAHC-NREDIQIKLGVHNVHVH----YEDEQIIVPKEK-LCCLSTKNC--TQWSQDIMLIRLNSSVNYSEHIAPLGLPSNPPSMGSVCRVMGWGTITSPEATYPEVPHCVDINILHNPVCQAAYP---TMSGKNILCAGVLEGGKDSCKGD-SGGPLICNGQIQGIVSWGR----FPCAQLLEPGVYTKVLDYNEWIK-GVIAGNSNVICPSDSR-----------
>Micropechis_ikaheca_A0A024AXF6
mplirvlasllilq-lsy--------------------------------aVTPLGRIIGGFECNQKEHRSLVYF-YN--SAGFFCSGTLLNHEWVLTAAHC-NREDIQIKLGVHNEHVH----YEDEQIRVPKEK-LCCLSTKNC--TQWSQDIMLIRLNSSVNYSEHIAPLGLPSNPPSMGSVCRVMGWGTITSPEATYPEVPHCVDINILHNPVCQAAYP---TMSQKNILCAGVLEGGKDSCKGD-SGEPLICNREIQGIVSWGA----FPCGQFLEPGVYTKVFAFIDWIK-GVIAGNSNVICPSDSR-----------
>Naja_atra_A8QL53
mvlirvlasllilq-lsysKSLDDGAKESAYDDEIQQSSWGNSTVNTTLTETVVIQLIMGGSECYKSKHPFLVYL-YN--SAGFFCSGTLLNHEWVLTAAHC-NRDDIQLKLGVHNVHVH----YEDEQIRVPKEK-LCCLSTKNC--TQWSQDIMLIRLNSSVNNSKHIEPLSLPSRPPSMGSDCTVMGWGTITSPKVTYPKVPHCVDIKILHNPVCQAAYP---TMSRKNILCAGVLEGGKDSCKGD-SGGPLICDGQIQGIVSWGR----FPCAQLLEPGVYTKVFDYIDWIR-GIIAGN---------------------
>Bungarus_multicinctus_A8QL57
mvligvlasllilq-lsysKSLDDGAKESAYDDEIQQSSWGNSTVNTTLTETVVIQLIMGGSECYKSKHPFLVYL-YN--SAGFFCSGTLLNHEWVLTAAHC-NRDDIQLKLGVHNVHVH----YEDEQIRVPKEK-LCCLSTKNC--TQWSQDIMLIRLNSSVNNSKHIEPLSLPSRPPSMGSDCTVMGWGTITSPKVTYPKVPHCVDIKILHNPVCQAAYP---TMSRKNILCAGVLEGGKDSCKGD-SGGPLICDGQIQGIVSWGR----FPCAQLLEPGVYTKVFDYIDWIK-GIIAGN---------------------
>Ophiophagus_hannah_V8PCT6
mamirvlasllilq-lsysKSLDNGAK-----------------------ETPIIDLIMGGSECYKSEHPFLVYL-YN--SAGFFCSGTLLNHEWVLTAAHC-NRKDIQIKLGIHNVHVH----YEDEQIRVPKEK-LCCLSTKNC--TQWSQDIMLIRLNSSVKNSEHIGPLSLPSSPPNMSSVCSVMGWGTITSPEVTYPEVPYCVNIQILHNLVCQAAYP---TMSGKNILCAGALEGGKDSCKGD-SGGPLICNEQIQGIVSWGR----FPCAQLLEPGVYTKVFDYIDWIE-GIIAGNTSVICP---------------
>Pseudonaja_textilis_XP_026571469
mamirvlanllilq-lsysKSLDNGTKESAYDDEIQRSI---STVNTTLKETYAVELIMGGSECYKSKHPFLVYL-YN--SAGLFCSGTLLNHEWVLTAAHC-NRDDIQIRLGVHNVHVH----FEDEQIRVPKEK-LCCLSTKNC--TQWSQDIMLIRLNSSVNYSEHIAPLRLPSSPPSMGSICSVMGWGTTTSPQVTYPEVPHCVDINILHNPVCQAAYP---AMSGKNTLCAGILEGGKDSCKGD-SGGPLICNEQIQGIVSWGR----FPCAQLLEPGVYTKVFDYIGWIE-GIIAGNTSVICP---------------
>Notechis_scutatus_XP_026522176
mamirvlasllilq-lsysKSLDNGTK-----------------------ETPIIKLIVGGSECYQSEHPFLVYL-YN--SAGLFCSGTLLNHEWVLTAAHC-NRDDIQIRLGVHNVHVH----YEDEQIRVPKEK-LCCLSTKNC--TQWGQDIMLIRLNSSVNYSEHIAPLSLPSNPPRMGSFCSVMGWGTITSPQVTYSEVPHCVDINILHIPVCQAAYP---SMSGKNTLCAGILEGGKDSCKGD-SGGPLICNGQIQGIVSWGR----FPCAQLLEPGVYTKVFNYIGWIE-GIIAGNTSVICP---------------
>Notechis_scutatus_XP_026522175
mamirvlasllilq-lsysKSLDNGTKESAYDDEIQRSSWGNSTVNTTVTETPIIKLIVGGSECYQSEHPFLVYL-YN--SAGLFCSGTLLNHEWVLTAAHC-NRDDIQIRLGVHNVHVH----YEDEQIRVPKEK-LCCLSTKNC--TQWGQDIMLIRLNSSVNYSEHIAPLSLPSNPPRMGSFCSVMGWGTITSPQVTYSEVPHCVDINILHIPVCQAAYP---SMSGKNTLCAGILEGGKDSCKGD-SGGPLICNGQIQGIVSWGR----FPCAQLLEPGVYTKVFNYIGWIE-GIIAGNTSVICP---------------
>Notechis_scutatus_XP_026522177
mamirvlasllilq-lsy--------------------------------kTPIIKLIVGGSECYQSEHPFLVYL-YN--SAGLFCSGTLLNHEWVLTAAHC-NRDDIQIRLGVHNVHVH----YEDEQIRVPKEK-LCCLSTKNC--TQWGQDIMLIRLNSSVNYSEHIAPLSLPSNPPRMGSFCSVMGWGTITSPQVTYSEVPHCVDINILHIPVCQAAYP---SMSGKNTLCAGILEGGKDSCKGD-SGGPLICNGQIQGIVSWGR----FPCAQLLEPGVYTKVFNYIGWIE-GIIAGNTSVICP---------------
>Deinagkistrodon_acutus_J7LCB0
mvlirvianllilq-lsy--------------------------------aQKSSELVIGGNECDTNEHRFLAAF-FTSRPWTFQCAGTLIHEEWVLAAAHC-YKRGLNIYLGMHNQSIQ----FDDEQRRYAIEE-HYYRCDEKL--TKWEKDVVLLKLNKPVSNSTHIAPLSLPSSPPSIGSVCRVMGWGIMSSTKDILPDVPHCANINLLNYMECVAHYP--DVPETTRLLCAGVLEGGIDTCNQD-SGGPLICDGQFQGIVFFGK----YPCAQPNKPGLYTRVSNYNDWIQ-NIIAGKTTTACPP--------------
>Deinagkistrodon_acutus_Q5I2B5
mvlirvlanllilq-lsy--------------------------------aQKSSELVIGGVECDINEHRFLAAF-FKYQPWTFQCAGTLIHEQWVLGAAHC-YKRGLNIYLGMHNQSIQ----FDDEQRRYAIEE-HYYRCDEKL--TKWEKDVVLLKLNKPVRNSTHIAPLSLPSSPPSIGSLCRVMGWGIMSSTKDILPDVPHCANINLLNYTECVAPYP--NIPVTTRLWCAGILEGGIDTCHQD-SGGPLICDGQFQGIVSYGA----HPCGQGPKPGIYTNVFDYTDWIQ-RNIAGNTDATCPP--------------
>Deinagkistrodon_acutus_Q5I2C5
mvlirvlanllilq-lsy--------------------------------aQKSSELVIGGDECDINEHRFLAAL-YTSEPWTFHCAGTLIHKQWVLGAAHC-YKRGLNIYLGMHNQGIQ----FDDEQRRYAIEE-HYYRCDEKL--TKWENDVVLLKLNKPVRRSTHIAPLSLPSSPPSIGSVCRVMGWGIMSSTKDILPDVPHCANIKLVNYTECVAPYP--NIPVTTRLWCAGILEGGIDTCHQD-SGGPLICDGQFQGIVAFGR----YPCAQPRVPALYTKVSNYTDWIQ-NIIAGKTTTACPP--------------
>Deinagkistrodon_acutus_Q5I2B6
mvlirvlanllilq-lsy--------------------------------aQKSSELVIGGVECDINEHRFLAAF-FKYQPWTFQCAGTLIHEQWVLGAAHC-YKRGLNIYLGMHNQSIQ----FDDEQRRYAIEE-HYYRCDEKL--TKWEKDVVLLKLNKPVRNSTHIAPLSLPSSPPSIGSLCRVMGWGIMSSTKDILPDVPHCANIKLVNYTECVAPYP--NIPVTTRLWCAGILEGGIDTCHQD-SGGPLICDGQFQGIVAFGR----YPCAQPRVPALYTKVSNYTDWIQ-NIIAGKTTTACPP--------------
>Deinagkistrodon_acutus_Q9I8W9
mvlirvlanllilq-lsy--------------------------------aQKSSELVIGGVECDINEHRFLAAF-FKYQPWTFQCAGTLIHEQWVLGAAHC-YKRGLNIYLGMHNQSIQ----FDDEQRRYAIEE-HYYRCDEKL--TKWEKDVMLLKLNKPVRNSTHIAPLSLPSSPPSIGSFCRVMGWGIMSSTKDILPDVPHCANIKLVNYTECVAPYP--NIPVTTRLWCAGVLEGGIDTCHQD-SGGPLICDGQFQGIVAFGR----YPCAQPRVPALYTKVSNYTDWIQ-NIIAGKTTTACPP--------------
>Cerastes_cerastes_Q7SYF1
mvlisvlasllvlq-lsy--------------------------------aQKSSELVIGGAECNINEHRSLVLL-YN--SSRLFGGGTLINKEWVLSAAHC-DGENMKIYLGLHHFRLP----NKDRQIRVAKEK-YFCRDRKSI--V--DKDIMLIKLNKPVNNSTHIAPLSLPSSPPSVGSDCRIMGWGTITSPNDTYPKVPHCANINILEHSLCERAYN--DLSASSRTLCAGIEKGGIDTCKGD-SGGPLICNGQIQGIVSWGD----EVCGKPNKPGVYTKVFDYTDWIR-NIIAGNTAATCPQ--------------
>Gloydius_blomhoffii_K0IV83
mvlirvlanllilq-lsy--------------------------------aQKSSELVIGGDECNINEHRFLALV-YN--SSGFLCGGTLINQEWVLTAAHC-DMENMHIYLGVHNGSVQ----YDDEQTRVPEEK-FFCLSSNNN--TDLDKDIMLIRLDRPVRNSAYIAPLNLPSNPPMLGSVCRIMGWGAITSPNEIYPDVPHCANINVLHYSMCRAVYP--GMPAQSRILCAGIQRGGIDTCSGD-SGGPLICNGQFQGILHSGG----NPCALPRAPGLYTRVFDYTDWIE-NIIAGNTDASCPP--------------
>Gloydius_halys_Q802F0
mvlirvlanllilq-lsy--------------------------------aQKSSELVIGGDECNINEHRFLALV-FN--SSGFLCSGTLINQEWVLTAAHC-DMENMRIYLGVHNESVQ----YDDEQTRVPEEK-FFCLRSNND--TKWDKDIMLIRLDSPVNNSAHIAPLNLPFNPPMLGSVCRIMGWGAITSPNEIYPDVPHCANINLLHYSMCQAVYP--GMPAQSRILCAGIQTGGIDTCSGD-SGGPLICNGQFQGILHAGG----NPCALPRAPGLYTRVFDYTDWIE-NIIAGNTDASCPP--------------
>Gloydius_ussuriensis_O42207
mvlirvlanllilq-lsy--------------------------------aQKSSELVIGGDECNINEHRFLALV-FN--SSGFLCSGTLINQEWVLTAAHC-DMENMRIYLGVHNESVQ----YDDEQTRVPEEK-FFCLRSNND--TKWDKDIMLIRLDSPVNNSAHIAPLNLPFNPPMLGSVCRIMGWGAITSPNEIYSSVPHCANINVLHYSMCRAVYP--GMPAQTRILCAGIQTGGIDTCSGD-SGGPLICNGQFQGIVSWGR----YPCAKPRAPGLYTRVFDYTDWIE-NIIAGNTDASCPP--------------
>Trimeresurus_stejnegeri_Q71QI2
mvlirvlanlliiq-lsy--------------------------------aQKSSELVIGGDECNINEHRSLVVL-FN--SSGALCGGTLINQEYVLAAAHC-DMPNMQILLGVHSASVL----NDDEQARDPEEK-YFCLSSNND--TKWDKDIMLIRLNRPVNNSVHIAPLSLPSSPPSVGSVCRIMGWGKTIPTQETHPDVPHCANIKLFHYSLCRAVYV--GMPAQSRILCAGILQGGIGSCQGD-SGGPLICNGQFQGIVSATS----KPCAHSLMPALYIKVFDYTDWIK-SIIAGNTTVTCPP--------------
>Protobothrops_mucrosquamatus_XP_015671562
mvlirvlanllilq-lsy--------------------------------aQKSSELVIGGDECNINEHRSLVVL-FN--SSGALCGGTLINQEWVLTAAHC-DMPNMQIYLGVHSASVP----NDDEQARDPEEK-YFCLSINND--TEWDKDIMLIRLNSSVSNSEHIAPLSLPSSPPSVGSVCRIMGWGAITSPNETYPDVPYCANIKLLRYSLCRAVYR--RMPAQSRILCAGILQGGKGICRGD-SGGPLICNGQFQGIVHAGG----KTCAQPYEPGLFIKVFDYTDWIH-SIIAGNTTVTCPP--------------
>Protobothrops_flavoviridis_O13058
mvlirvlanllilq-lsy--------------------------------aQKSSELVIGGDECNINEHRSLVVL-FN--SSGALCGGTLINQEWVLTAAHC-DMPNMQIYLGVHSASVP----NDDEQARDPEEK-YFCLSSNND--TEWDKDIMLIRLNRSVRNSKHIAPLSLPSSPPSVGSVCRIMGWGAITSPNETYPDVPYCANIKLLRYSLCR-VYQ--RMPAQSRILCAGILQGGKGICKGD-SGGPLICNGQFQGIVHGGG----KTCAQPYEPGLYIKVFDYTDWIQ-NIIAGNTTATCPP--------------
>Trimeresurus_albolabris_P0DJF6
mmlirvlanllilq-lsy--------------------------------aQKSSELVIGGDECNINEHRSLVVL-FN--SSGALCGGTLINQEYVLTAAHC-DMPNMQILLGVHSASVL----NDDEQARDPEEK-YFCLSSNND--TKWDKDIMLIRLNRPVNNSVHIAPLTLPSSPPRLGAICRIMGWGAITSPNETYPDASQCANINILRYSLCQAVYR--GMPAQSRIVCAGILRGGKGSCKGD-SGGPLICNAQLQGIVSAGG----DPCAQPRVPVLYIRVFDYTDWIQ-SIIEGNRTVTCPP--------------
>Trimeresurus_gramineus_O13063
mvlirvlanllilq-lsy--------------------------------aQKSSELVIGGDECNINEHRSLVVL-FN--SSGVLCGGTLINQEYVLTAAHC-DMPNMQILLGVHSASVL----NDDEQARDPEEK-YFCLSSNND--TEWDKDIMLIRLNRSVNNSVHIAPLSLPSSPPRLGSVCRVMGWGAITSPNETYPDVPHCANINILRYSLCRAVYL--GMPVQSRILCAGILRGGKDSCKGD-SGGPLICNGQLQGIVSAGS----DPCAKPRVPNLYIKVFDYTDWIQ-SIIAGNTTVTCPQ--------------
>Echis_coloratus_E9JG25
mvlirvlanllvlh-fsy--------------------------------aQKSSELVIGGAECNINGHRSLAVL-HN--SSGLLCSGTLINEEWVLSAAHC-DMENMQIYLGYHNFSVP----NDDEEIRVPVEK-YFCLPRRNY--IVWGKDIMLIKLNRSVNISTHIAPLSLPSSPPSLDSVCRIMGWGAITSPNETYSNVPHCANINILHSSVCRAAYG--RLPGLSRTLCAGILRGGIDSCKGD-SGGPLICNGQFQGIVSWGD----HPCGQRRKPGIYTKVFDYTDWVQ-SIIAGNTAVTCPP--------------
>Echis_pyramidum_leakeyi_E9JG07
-------------------------------------------------------------AECDINEHRSLILV-YN--ASGYYCSGTLINQEWVLTAVHC-YVENMRIHLGVHNLRLR----NKEEQRREASET-YFCLPSRNY--TRWDKDIMLIKLDRPVNNSTHIAPLSLPSNPPSVGSHCRIMGWGAITSPNVTFPKVPHCANIEIIDYSVCRAAHG--GLPAQSRTLCAGILQGGIGSCLGD-SGGPLICDGQFQGIVAWGG----DTCALPREPVMYTKVFDYTEWIQ-SIIAGNTAATCPP--------------
>Echis_pyramidum_leakeyi_E9JG06
mvlirvlanllvlq-lsy--------------------------------aQKSSELIIGGAECNINEHRSLILV-YN--ASGYYCSGTLINQEWVLTAVHC-YVENMRIHLGVHNLRLR----NKEEQRREASET-YFCLPSRNY--TRWDKDIMLIKLDRPVNNSTHIAPLSLPSNPPSVGSHCRIMGWGAITSPNVTFPKVPHCANIEIIDYSVCRAAHG--GLPAQSRTLCAGILQGGIGSCLGD-SGGPLICDGQFQGIVAWGG----DTCALPREPVMYTKVFDYTEWIQ-SIIAGNTAATCPP--------------
>Daboia_siamensis_P18964
---------------------------------------------------------VVGGDECNINEHPFLVAL-YTSTSSTIHCGGALINREWVLTAAHC-DRRNIRIKLGMHSKNIR----NEDEQIRVPRGK-YFCLNTKFP--NGLDKDIMLIRLRRPVTYSTHIAPVSLPSRSRGVGSRCRIMGWGKISTTEDTYPDVPHCTNIFIVKHKWCEPLYP--WVPADSRTLCAGILKGGRDTCHGD-SGGPLICNGQIQGIVAGGS----EPCGQHLKPAVYTKVFDYNNWIQ-NIIAGNRTVTCPP--------------
>Daboia_siamensis_P18965
mvlikvlanllvlq-lsy--------------------------------aQKSSELVVGGDECNINEHPFLVAL-YTSASSTIHCAGALINREWVLTAAHC-DRRNIRIKLGMHSKNIR----NEDEQIRVPRGK-YFCLNTKFP--NGLDKDIMLIRLRRPVTYSTHIAPVSLPSRSRGVGSRCRIMGWGKISTTEDTYPDVPHCTNIFIVKHKWCEPLYP--WVPADSRTLCAGILKGGRDTCHGD-SGGPLICNGEMHGIVAGGS----EPCGQHLKPAVYTKVFDYNNWIQ-SIIAGNRTVTCPP--------------
>Echis_coloratus_E9JG23
mvlirvlanllvlq-lsy--------------------------------aQKSSELVTGGAECDINEHPFLVAL-YTASSSTFHCAGTLINQEWVLTAVHC-DRKKIRIKLGMHSKNMP----NEDEQIRVPKKK-VFCHNSKFP--NGMDKDIMLIKLRRPVNNSAHIAPISLPSSPSSPRSRCRIMGWGKISSAEDTDSLVPHCANIFIVKHSWCEAIYP--WVPADSRTLCAGILQGGKDTCHGD-SGGPLICNGQIQGIVSGGS----EPCGQRLKPAVYTKVFDYTDWIQ-SIIAGNTTVTCPP--------------
>Macrovipera_lebetina_Q9PT41
mvlirvlanllvlq-lsy--------------------------------aQKSSELVVGGDECDINEHPFLVAL-YTSSSSTVHCAGTLINQEWVLTAVHC-DRKNIRIKLGMHSKNIR----NEDEQIRVPRRK-FFCLNTKFP--NGKDKDIMLIRLRRPVKNSAHIAPISLPSSPSSPRSRCRIMGWGKISTTEETYPDVPHCAKIFIVKHAWCEALYP--WVPADSRTLCAGILQGGKDTCEGD-SGGPLICNGQIQGIVSGGS----DPCGQRLKPAVYTKVFDYTDWIQ-SIIAGNTTATCP---------------
>Pseudocerastes_urarachnoides_Kallikrein_08
mvlirvlanllvlq-vsy--------------------------------aQKSSELVIGGDECNINEHPFLVAL-YTSSSSTFHCAGTLINQEWVLTAVHC-DRKNIRIKLGTHSKNIR----NEDEQIRVPRRK-FFCLNTKFP--NGMDKDIMLIRLRRPVNNSTHIAPVSLPSSPSSPRSRCRIMGWGKISTTEETAPDVPHCANIFIVKHAWCEALYP--WVPADSRTLCAGILRGGKDTCHGD-SGGPLICNGQIQGIVAGGS----DPCGQPLKPAVYTKVFDYNDWIQ-SIIAGNTTATCPP--------------
>Echis_ocellatus_D5KRX9
mvlirvlanllllq-lsy--------------------------------aQTSSELVIGGDECNINEHRSLVFL-YN--ASGFECCGTLLNREWVLSAAHC-DMENMEIYLGMHNLSNP----NQDARRRDPEEK-YFCLSSRTY--TKWDKDIMLIKLDSPVTYSTHIAPFSLPSRPPTVGSVCRIMGWGGIPSPNETYPDVPHCANINILRYSVCRSTYWYELLPAQSRALCAGDRRRRIGSCKGD-SGGPLICNGQIHGIVSWSR----DPCAYSFSPGMYTKVFDYTDWIR-SIIAGNTTATAP---------------
>Bitis_rhinoceros_D8MIA2
-vlirvlanllvlq-lsy--------------------------------aQKSSELVIGGAECNINEHRSLALV-YN--SSGLLCCGILINQEWVLSAAHC-DMENMQIYLGLHNISRP----NQDQKRRVPKQK-FFCLSNKTY--TRWDKDIMLIKLNSPVPYSTHIAPLSLPSSPPIVGSVCRIMGWGATKSPNENVPHVPHCANINILHYSVCRATYG--RLPAKSRTLCAGIPRRRIGSCLGD-SGGPLICNGQVEGIVSWAS----KPCVHNGAPGMYTKVYDYTDWIR-SIIGGNTSATCPL--------------
>Bitis_rhinoceros_D8MIA3
-vlirvlanllllq-lsy--------------------------------aQESSELVIGGDECDINEHPFLVAL-HTARSKRFHCAGTLLNKEWVLTAAHC-DMENMQIYLGLHNISRP----NQDQKRRVPKQK-FFCLSNKTY--TRWDKDIMLIKLNSPVPYSTHIAPLSLPSSPPIVGSVCRIMGWGATKSPNENVPHVPHCANINILHYSVCRATYG--RLPAKSRTLCAGIPRRRIGSCLGD-SGGPLICNGQVEGIVSWAS----KPCVHNGAPGMYTKVYDYTDWIR-SIIGGNTSATCPL--------------
>Pseudocerastes_urarachnoides_Kallikrein_09
mvlirvlanllvlq-lsy--------------------------------aQESSELVVGGDECNINEHRSLVFL-Y---NSSFGCSGTLINQQWVLSAAHC-DMENMRIYLGFHNFSLP----NMDQKRTVAKEK-FFCLSSRNY--TRRDKDIMLIRLRRPVNNSTHIAPVSLPSSPSSPRSRCRIMGWGKISTTEETAPDVPHCANIFIVKHAWCEALYP--WVPADSRTLCAGIPRRRIASCLGD-SGGPLICNGQLQGIVSWGH----HPCGQPRMPGVYTKVFDYNDWIQ-SIIAGNITATCPP--------------
>Echis_ocellatus_B5U6Y3
mvlirvlanllvlq-lsy--------------------------------aQMSSELVVGGGECNRNRHRSLALL-YN--SSGTLCGGTLIHEEWVLSAAHC-DMENMKIYLGLHNLSLP----NKDQQKREPRET-HFCLPSRNY--TLWDKDIMLIKLNRPVNNSPHIAPISLPSNPPRLRSVCHIMGWGAITSPNETYPDVPHCANINILRYSVCRAAFG--RLPAQSRTLCAGILRGGIDTCLGD-SGGPLICNGQIQGIVSWGA----EVCAKPHAPGLYTKVSDYTDWIQ-SIIAGNTTATCPP--------------
>Echis_ocellatus_D5KRY0
mvlirvlanllvlq-lsy--------------------------------aQKSSELVIGGDECNINEHRSLVFL-YN--ASGSACGGTLLNREWVLSAAHC-DMENMEIYLGLHNLSLP----NKDQQKREPRET-HFCLPSRNY--TLWDKDIMLIKLNRPVKSSPHIAPISLPSNPPRLRSVCHIMGWGAITSPNETYPDVPHCANINILRYSVCRAAFG--RLPAQSRTLCAGILRGGIDTCLGD-SGGPLICNGQIQGIVSWGA----EVCAKPHAPGLYTKVSDYTDWIQ-SIIAGNTTATCPP--------------
>Bitis_atropos_Kallikrein_02
mvlirvlanllllq-lsy--------------------------------aQKSSELVIGGDECDINEHPSLALI-YNSTSMRFHCAGTLLNQEWVLTAAHC-DMENMQIYLGVHNKKEE----NKDQQKRFPNEM-FFCLSNKSY--TMWDKDIMLIKLNSPVTYNKHIAPFSLPSSPPSVGSVCRIMGWGATTSPNETYPDVPHCANIKLFDYSVCRDAYG--GLPEKSRTLCAGVLEGGKDTCLAD-SGGPLICNEQFHGIVAWGR----HPCAQAHLPAFYTKVFDYTDWIK-NIIAGNTAATCPP--------------
>Macrovipera_lebetina_E0Y418
mvlirvlanllvlh-lsy--------------------------------aQKSSELVIGGDECNINEHPFLALM-YNSTSMKFHCSGTLLNEEWVLTAAHC-DMENMQIYLGVHDKKNP----NKDQQTRVPKEM-FFCLSNKSY--TPWDKDIMLIRLNSPVTYSTHIAPFSLPSSPPTVGSVCRIMGWGAITSPNETYPDVPHCANIEIYDYSVCRKAYG--GLPEKSRTLCAGVLQGGIDTCLAD-SGGPLICNGQFQGIVAWGR----HPCAQPQLPAFYTKVFDYSDWIQ-SIIAGNTAATCPS--------------
>Vipera_transcaucasiana_Kallikrein_03
mvlirvlanllllq-lsy---------------------------------EKSSELVIGGDECNINEHRSLALM-YNSTSMKFHCSGTLLNQEWVLTAAHC-DMENMQIYLGVHNKKTP----NKDQQTRVPKDM-FFCLSNKSY--TLWDKDIMLIRLNSPVTYNTHIAPFSLPSSPPSVGSVCRIMGWGAITSPNETYPDVPHCADIKIYDYSVCRNAYG--GLPEKSRTLCAGVLQGGIDTCLAD-SGGPLICNGQLQGIVAWGR----HPCAQPHLPAFYTKVFDYTDWIQ-SIIAGNTFATCPP--------------
>Vipera_ammodytes_A0A1I9KNR8
mvlirvlanllvlq-lsy--------------------------------aQKSSELVIGGDECNINEHRSLALM-YNSTSMKFHCSGTLLNQEWVLTAAHC-DMENMQIHLGVHDVSLP----NKDEKRRVAKEK-FFCLSSKSY--TLWNKDIMLIKLNRPVTYSTHIAPLSLPSSPPRVGSVCRIMGWGAITSPNETYPDVPHCANINILNYAVCRAENP--WLPAQSRTLCAGILQGGIDTCKGD-SGGPLICNGQIQGIVSWGD----SPCAQPLNPGHYTKVFDYTDWIQ-SIIAGNTNATCPP--------------
>Macrovipera_lebetina_E0Y420
mvlirvlanllvlq-lsy--------------------------------aQKSSELVIGGDECNINEHRSLVYL-YN--DSNFQCGGTLINQEWVLSAAHC-DMENMEIYLGVHNLSLP----NKDQKRRDPKEK-FFCLSSKNY--TKWDKDIMLIKLNRPVKTSTHIAPLSLPSSPPSVGSVCRIMGWGTVTSPNETLLDVPHCANINILNYTVCRAASP--RLPTQSRTLCAGILQGGIDACKGD-SGGPLICNGQIQGIVSWGN----HPCAQPLKPGHYTHVFDYTDWIQ-SIIAGNTTATCPP--------------
>Macrovipera_lebetina_E0Y419
mvlirvlanllllq-lsy--------------------------------aQKSSELVVGGDECNINEHRSLVFL-Y---NSSFGCGGTLINQEWVLSAAHC-DMENMRIYLGWHNFSLP----NMNQKRRVAKEK-FFCLSSKNY--TEWDKDIMLIKMNRPVTYSTHVAPLSLPSSPPSVGSVCRIMGWGAITSPNETYPDVPHCANINILNYTVCRAAHP--WLPAQSRTLCAGILQGGIDTCKGD-SGGPLICNGQIQGIVSWGD----NPCAQPLKPGHYTNVFDYTDWIQ-SIIAGNTTATCPP--------------
>Pseudocerastes_urarachnoides_Kallikrein_00
mvlirvlanllvlq-lsy--------------------------------aQESSELVVGGDECNINEHRSLVFL-Y---NSSFGCSGTLINQQWVLSAAHC-DMENMRIYLGFHNFSLP----NMDQKRTVAKEK-FFCLSSKSF--TLWDKDIMLIKMNRTVNDSPHIAPLSLPSSPPSVGSVCRIMGWGAMTSPNETYPDVPHCANINILNYTVCRAAHP--WLPAQSRTLCAGILQGGIDTCKGD-SGGPLICNGQIQGIVSWGD----DPCGQPHKPAHYTKVFDYTDWIQ-SIIAGNTNATCPP--------------
>Daboia_siamensis_E5L0E4
mvlikvlanllvlq-lsy--------------------------------aQKSSELVVGGDECNINEHRSLVFL-Y---NNSFGCSGTLINQQWVLSAVHC-DMENVRIYLGVHNLTLR-----NNAEIRLPEER-FFCLSNKNY--TKWDKDIMLIKLDRPVKTSTYIAPLSLPSSPPRVGSVCRIMGWGAITSPNETFPGVTHCANINILPYSVCRAAYK--GLPAQSRTLCGGILEGGIGSCMGD-SGGPLICNGEMHGIVAWGD----DTCAQPHKPVHYTKVYDYTDWIQ-SIIAGNTAATCPP--------------
>Macrovipera_lebetina_E0Y421
mvlirvlanllllq-lsy--------------------------------aQKSSELVVGGDECNINEHRSLVFL-Y---NSSFGCGGTLINQQWVLSAAHC-DMENVQIYLGLHNLRLR----NQDEQIRVAEEK-FFCLSNKSY--TKWDKDIMLIRLNSSVTYNTHIAPLSLPSSPPRVGSVCRIMGWGAITSPNETFPNVPHCANINILRYSVCRAAYR--GLPAQSRTLCAGILQGGIGSCMGD-SGGPLICNGEIQGIVSWGD----DICAQPHKPVHYTKVFDYSDWIQ-SIIAGNTTATCPL--------------
>Echis_coloratus_E9JFZ8
mvliivlanllvlq-lsy--------------------------------aQKSSELVIGGAECNINEHRSLALV-FN--SSGFICGGTLINHEWVLSAAHC-DVENMQIYLGLHNFSPP----NKEHKKRVAKEK-FFCLSSKSY--TLWDKDIMLIKLNKPVKNSAHIEPLSLPSNPPRLHSVCRIMGWGSITSPNEKMSYVPHCANINILRYSVCQAIYG--GLPDKSRTLCAGILGRRIGSCKGD-SGGPLICDGQIQGIVSWVS----KPCAHHGAPGMYTKVFDYTDWMQ-SIIAGSTTATCPP--------------
>Echis_ocellatus_D3YLG9
mvlirvlanllvlq-lsy--------------------------------aQKSSELVIGGAECDKNEHRSLALV-FN--SSGFICGGTLIHEEWVLSAAHC-DVENMQIYLGLHNFSPP----NKEHKKRVAKEK-LFCLSSKSY--TLWDKDIMLIKLDRPVKNSAHIAPLSLPSSPPRLHSVCRIMGWGSITSPNEKMSYVPHCANINILRYSMCQAIYG--GLPDKSRTLCAGILGRRIGSCKGD-SGGPLICDGQIQGIVSWVS----KPCAHHGAPGMYTKVFDYTDWIQ-SIMAGNTTATCPP--------------
>Daboia_siamensis_E5L0E3
mvlirvlanllvlq-lsy--------------------------------aQKSSELVVGGHPCNIYEHHFLAFM-YN--SSGFMCSGTLINQQWVLSAAHC-DMENMHIYLGLHSFKLP----NKDQKKRVAKEK-FFCLSSKSY--TKWDKDIMLIKLNKPVTYSTHIASLSLPSNPPRVGSVCRIMGWGSITSPKKILPFVPHCANINIVPYTVCRVIYR--PLPEQSRTLCAGVSGRRIGSCLGD-SGGPLICNGQIQGIVSWGS----DPCVNRGAPSIYTKVFDYTDWIH-SIIAGNTAATCPS--------------
>Macrovipera_lebetina_Q8JH85
mvlirvlanlvmlh-lsy--------------------------------gEKSSELVIGGRPCNINQHRSLALL-YN--SSGFLCGGTLINQQWVLSAAHC-DMENMQIYLGLHNFSLP----NMDQKRRVAEEK-FFCLSNKSY--TKWDKDIMLIKLNRRVKTSTHIAPLSLPSNPPRLRSVCRIMGWGSITSPRETLPYVPHCANIMILRYWVCRAIYG--SLPAKSRTLCAGVPRRRIGSCLGD-SGGPLICNGQIQGIASWGS----DPCVNHGAPGVYTKVFDYNDWIQ-SIIAGNTAATCPP--------------
>Vipera_ammodytes_A0A1I9KNL5
mvlfrvlanllvlh-lsy--------------------------------aQKSSELVIGGDECNINEHRSLVLL-YN--ASGFRCGGTLINQQWVLSAAHC-NIENMQIHLGLHNFRLP----NEDQKIRVPKEK-FFCLNSTSN--TRKDNDIMLIKLKKPVNNSIHIAPLSLPSSPPSEGSVCRIMGWGTITSPNVTMPYVPHCANIQILPYWMCRASYA---LPPRSRKLCAGIPRRRIVSCKGD-SGGPLICNGEIQGIVSYGK----RTCGKNGAPSIYTKVYDYTDWIQ-SIIAGNTAATCPPLLYP----------
>Vipera_transcaucasiana_Kallikrein_10
mvlfrvlanllvlh-lsy--------------------------------aQKSSELVIGGDECNINEHRSLVLL-YN--ASGFRCGGTLINQQWVLSAAHC-NIENMQIHLGLHNFRLP----NEDQKIRVPKEK-FFCLNSTSN--TRKDNDIMLIKLKKPVNNSIHIAPLSLPSSPPSEGSVCRIMGWGTITSPNVTMPYVPHCANIQILPYWMCRASYA---LPPRSRKLCAGIPRRRIVSCKGD-SGGPLICNGEIQGIVSYGK----RTCGKNGAPSIYTKVYDYTDWIQ-SIIAGNTAATCPPLLYP----------
>Pseudocerastes_urarachnoides_Kallikrein_06
mvlirvlanllmlh-lsy--------------------------------aQKSSELVIGGHPCNINEHRSLAFV-YN--SSRFMCGGTLINQQWVLSAAHC-DMENMQIYLGVHNISLP----NKDQKRRVAKEK-FFCLSSKNY--TKWDKDIMLIKLNRPVKTSTHIAPLSLPSSPPSVGSVCGIMGWGAITSPNVTLPYVPHCANINIFHYWVCRAIYR--LLPAQSRTLCAGIPRRRIASCLGD-SGGPLICNGEIQGIVSVGK----RICGKNGAPSIYTKVFDYTDWIQ-SIIAGNTNATCPP--------------
>Pseudocerastes_urarachnoides_Kallikrein_07
mvlirvlanllmlh-lsy--------------------------------aQKSSELVIGGSPCNINEHRSLVFV-YN--ASGFRCGGTLINQQWVLGAAHC-DMENMRIYLGLHNFSLP----NEDQKIRVAKEK-FFCLSSRNY--TRRDKDIMLIKLKKPVTYSTHIAPLSLPSSFPTVGSVCRIMGWGTITSPNVTLPYVPHCANINILPYWMCRASFG---LPPQSRTLCAGIPRRRIVSCKGD-SGGPLICNGQIQGIVSWGK----RICGKNGAPSLYTKVFDYTDWIQ-SIIAGNTNATCPP--------------
>Bitis_atropos_Kallikrein_03
mvlirvlanllllq-lsy--------------------------------aKKSSELVIGGDECDINEHPFLVAL-HTARSKRFHCAGILLNQEWVLTAARC-DRKNIRIQFGVHSKNEQ----NEDKEIRVPKEK-LFCLSSKTY--TKWDKDIMLIRLKRPVNDSTHIAPLSLPSSPPSVGSVCRVMGWGSITTPKVTYPDVLHCANIKLFDYSVCRKAHR--KMPEKSRTLCAGILEGGIGSCKVDKSGDPSSVMDNCRALDLGGGILVPNRLSLPSTPRSLIILIGSRALLQLDMFLG----------------------
>Vipera_nikolskii_E5AJX2
mvlirvlanllllq-lsy--------------------------------aQKSSELVIGGDECNINEHPFLAFV----TSDRRRCAGTLINQEWVLTAAHC-NGKYMKIELGVHDKMVR----NEDKQTRVPKQK-FFCLSSKEY--TMWDKDIMLIRLNTPVNNSTHIAPVSLASRPPVVGSVCRIMGWGTISSPKVILPDVPHCANIEIIKYSKCQGVHP--ELPAKGRVVCAGIWQGGKDSCHGD-SGAPLICNGQLQGLLSWGG----DPCAQPLQPGLYTDIFDYSDWIQ-SIIAGNTTATCPP--------------
>Vipera_transcaucasiana_Kallikrein_04
mvlirvlanllllq-lsy--------------------------------vEKSSELVIGGDECNINEHPFLAFV----TSDRRRCAGTLINQEWVLTAAHC-NGKYMKIELGVHDKMVR----NKDKQTRVPKQK-FFCLSSKNY--TMWDKDIMLIRLNTPVNNSTHIAPLSLASRPPVVGSVCRIMGWGTISSTKVILPDVPHCANIEIIKYSKCQRVHP--ELPAKGRVVCAGIWQGGKDSCHGD-SGAPLICNGQLQGLLSWGG----HPCAQPLQPGLYTDIFDYSDWIK-SIIAGNTTATCPP--------------
>Vipera_transcaucasiana_Kallikrein_05
mvlirvlanllllq-lsy---------------------------------EKSSELVIGGDECNINEHPFLAFV----TSDRRRCAGTLINQEWVLTAAHC-NGKYMKIELGVHDKMVR----NKDKQTRVPKQK-FFCLSSKNY--TMWDKDIMLIRLNTPVNNSTHIAPLSLASRPPVVGSVCRIMGWGTISSTKVILPDVPHCANIEIIKYSKCQRVHP--ELPAKGRVVCAGIWQGGKDSCHGD-SGAPLICNGQLQGLLSWGG----HPCAQPLQPGLYTDIFDYSDWIK-SIIAGNTTATCPP--------------
>Deinagkistrodon_acutus_B3V4Z6
mvlirvlanllilq-lsy--------------------------------aQKSSELVIGGNECNINEHRFLVAL-YDNLTGTLDCGGTLINQEWVLSAAHC-DRTSVVIYLGMHNKSVN----NDDQQRRSPKEK-YFFNCSNSF--TQLEKDIMLIRLDSPVNNSTHIAPLSLPSSPPSMDSVCRVMGWGAITSPKETFPEVPRCANINLFDYTVCRGAFS--RLPETRRILCAGVMEGGIDTCNHD-SGGPLICDGQFQGIVSWGP----YPCAQPRKPALYTNVFNYNGWIR-SIIAGNIDAACPP--------------
>Bitis_atropos_Kallikrein_01
mvlirvlanllilh-lsy--------------------------------aKKSSELVIGGAECNKNEHRFLVAL-YDSRNRTFYAGGTLINQEWVLTAAHC-DMETMEIYLGMHSKKEP----NKDQQKRVPKEK-YFCLSSKNY--TMWDKDIMLIKLNKSVNNSEHIAPLSLPSSPPSVGSVCRVMGWGKISATEAIFPDVPHCVNINLLNYTVCQGVHP--ELPAKGRVLCAGVLEGGKDTCHGD-SGGPLICNGQFHGITSWGG----DPCAQPNEPALYTDVFYYSNWIK-SIIAGNTTATCPP--------------
>Bothrops_jararaca_P81824
--------nslv--------------------------------------------IVVGGRPCKINVHRSLVLL-YN--SSSLLCSGTLINQEWVLTAAHC-DSKNFKMKLGVHSIKIR----NKNERTRHPKEK-FICPNRKKD--DVLDKDIMLIRLNRPVSNSEHIAPLSLPSSPPSVGSVCYVMGWGKISSTKETYPDVPHCAKINILDHAVCRAAYT--WWPATSTTLCAGILQGGKDTCEGD-SGGPLICNG-LQGIVSGGG----NPCGQPRKPALYTKVFDYLPWIE-SIIAGTTTATCP---------------
>Deinagkistrodon_acutus_Q9I8X2
mvlirvlanllilq-lsy--------------------------------aQKSSELVIGGVECDINEHRFLVAL-YELTSMTFLCGGTLINQEWVVTAAHC-DRLQLYLYIGMHDKYVK----FDDEQGREPIEK-YFYNCSNNL--TTRDKDIMLIRLDRPVDNSTHIAPLSLPSRPPSVGSVCRVMGWGAISPSRDVLPDVPHCVNINLVNNAECRRAYP--RLPATSRTLCAGVMQGGIDSCNRD-SGGPLICDGQFQGVVNWGG----NPCAQPNMPALYTKVYDYNDWIR-SITAGNTTAACPP--------------
>Tropidolaemus_subannulatus_Kallikrein_01
mvlirvlanllilq-lsy--------------------------------aQKSSELIIGGDECNINEHRFLVAL-YTSRSTTFLCGATLINQEWVVTAAHC-DRSDLYLYIGMHDKYVK----FDDEQGREPKEK-YFYNCSDNL--TKWDKDIMLIKLDHPVDNSTHIEPISLPSSPPSVGSVCPVMGWGAISPTEETLPDVPRCVNINLLNNTECRAAYP--RMPETSRTLCAGVMEGGIDTCHRD-SGGPLICNGQFQGIVSRGA----YPCAQPRKPALYTKVFDYTDWIN-SIIAGNTDAACPQX-------------
>Tropidolaemus_subannulatus_Kallikrein_04
mvpirvlanililq-lsy-------------------------------------------------------AL-YTSRSTTFLCGATLINQEWVVTAAHC-DRSDLYLYIGMHDKYVK----FDDEQGREPKEK-YFYNCSDNL--TKWDKDIMLIKLDHPVDNSTHIEPISLPSSPPSVGSVCPVMGWGAISPTEETLPDVPRCVNINLLNNTECRAAYP--RMPETSRTLCAGVMEGGIDTCHRD-SGGPLICNGQFQGIVSRGA----YPCAQPRKPALYTKVFDYTDWIN-SIIAGNTDAACPQX-------------
>Tropidolaemus_subannulatus_Kallikrein_03
mvpirvlanililq-lsy--------------------------------aQKSSELIIGGNNCNINEHRFLVAL-YTSRSTTFLCGATLINQEWVVTAAHC-DRSDLYLYIGMHDKYVK----FDDEQGREPKEK-YFYNCSDNL--TKWDKDIMLIKLDHPVDNSTHIEPISLPSSPPSVGSVCPVMGWGAISPTEETLPDVPRCVNINLLNNTECRAAYP--RMPETSRTLCAGVMEGGIDTCHRD-SGGPLICNGQFQGIVSRGA----YPCAQPRKPALYTKVFDYTDWIN-SIIAGNTDAACPQX-------------
>Azemiops_feae_A0A1Y0DIC1
mvllrvlanllilq-lsy--------------------------------aQKSSELIIGGDECDINEHPFFVLI-Y---SDGFLCGGTLIDQEWMLTAAHC-DGKKMKLQLGLHSKKVP----NEDKQIRVPKEK-FFCLSSSGK--YEWDKDIMLIRLNSPVHESTHIAPLSLPSSSPTVGSVCRIMGWGSITITKVTHPDVPHCANINILNHAVCQKVYP--GLLEKSKTLCAGILEGGTDSCEGD-SGGPLICNGQIQGIVSAGG----DPCAKPRVPALYINVFDYTDWIK-SIIEGNTAATCPP--------------
>Trimeresurus_stejnegeri_Q71QI6
mvlirvlanllilq-lsy--------------------------------aQKSSELVVGGDECNINEHRFLVLV-Y---TDGIQCGGTLINKEWMLTAAHC-DGKKMKLQFGLHSKNVP----NKDKQTRVPKKK-YIFNCSNNF--TKWDKDIMLIKLDYPVNYSEHIAPLSLPSSPPGMGSVCRVMGWGAITPTNETLPDVPHCANINILDHALCRAVFP--GLPATSRTLCAGVLQGGTDTCNRD-SGGPLICNGQFQGIVFWGW----YPCAQPRVPALYTKVFDHLDWIQ-SIIAGNTDAACPP--------------
>Trimeresurus_stejnegeri_Q71QI9
mvlirvlanllilq-lsy--------------------------------aQKSSELVVGGDECNINEHRFLVAL-YEYTSMTFICGGTLINQEWVLTAAHC-DRDTIYIYIGMHDKYVK----FDDEQGRHPKEK-YIFNCSNNF--TKWDKDITLIKLDYPVNYSEHIAPLSLPSSPPSMGSVCRVMGWGAITPTNETLPDVPHCANINILDHALCRAVFP--GLPATSRTLCAGVLQGGTDTCNRD-SGGPLICNGQFQGIVFWGW----YPCAQPRVPALYTKVFDHLDWIQ-SIIAGNTDAACPL--------------
>Trimeresurus_gramineus_O13061
mvlirvlanllilq-lsy--------------------------------aQKSSELVVGGDECNINEHRFLVAL-YEYTSMTFICGGTLINQEWVLTAAHC-DRDTIYIYIGMHDKYVK----FDDEQGRHPKEK-YIFNCSNNF--TKWDKDIMLIKLDYPVNYSEHIAPLSLPSSPPSMGSVCRVMGWGAITPTNETLPDVPHCANINILDHALCRAVFP--GLPATSRTLCAGVLQGGTDTCNRD-SGGPLICNGQFQGIVFWGW----YPCAQPRVPALYTKVFDHLDWIQ-SIIAGNTDAACPP--------------
>Protobothrops_mucrosquamatus_XP_015671558
mvlirvlanllilq-lsy--------------------------------aQKSSELVIGGDECNINEHRFLVLV-Y---VDGYQCAGTLINQEWVLTAAHC-NGKNMKLQLGLHSKNVP----NKDKQIRFPKEK-FFCLSSKTN--TEWDKDIMLIRLNSPVNDSPHIAPLSLPSNPPRLGSVCRIMGWGLISLTKVTLPDVPHCVNINILDHAVCQPIYP--GLLEKSKTLCAGIMEGGKNTCGGD-SGGPLICNGELQGIVSVGG----DPCAQPRVPALYIKVFDYTDWMH-SIIAGNTTVTCPP--------------
>Trimeresurus_stejnegeri_Q71QH5
mvlirvlanllilq-lsy--------------------------------aQKSSELVVGGLPCNINEHRFLVLV-Y---SDGIQCGGTLINKEWMLTAAHC-DGKKMKLQFGLHSKNVP----NKDKQTRVPKKK-YFFPCSKNF--TKWDKDIMLIRLNHPVNNSTHIAPLSLPSKPPSQDTVCNIMGWGTISPTKEIYPDVPHCAYINIVDHAVCRAFYP--GLLEKSKTLCAGILEGGKDTCQGD-SGGPLICNGQIQGIVSVGG----DPCAEPRVSVLYTKVFDHLDWIK-SIIAGNTAATCPL--------------
>Trimeresurus_stejnegeri_Q71QJ3
mvlirvlanllilq-lsy--------------------------------aQKSSELVVGGHPCNINEHRFLVLV-Y---SDGIQCGGTLINKEWMLTAAHC-DGKKMKLQFGLHSKNVP----NKDKQTRVPKKK-YFFPCSKNF--TKWDKDIMLIRLNHPVNNSTHIAPLSLPSKPPSQDTVCNIMGWGTISPTKEIYPDVPHCANINIVDHAVCRAFYP--GLLEKSKTLCAGILEGGKDTCQGD-SGGPLICNGQIQGIVSVGG----DPCAEPRVPALYTKVFDHLDWIK-SIIAGNTAATCPL--------------
>Trimeresurus_stejnegeri_Q71QJ1
mvlirvlanllilq-lsy--------------------------------aQKSSELVVGGDECNINEHRFLVLV-Y---TDGIQCGGTLINKEWMLTAAHC-DGKKMKLQFGLHSKNVP----NKDKQTRVPKKK-YFFPCSKNF--TKWDKDIMLIRLNHPVNNSTHIAPLSLPSKPPSQDTVCNIMGWGTISPTKEIYPDVPHCANINIVDHAVCRAFYP--GLLEKSKTLCAGILEGGKDICQGD-SGGPLICNGQIQGIVSVGG----NPCAEPRVPAIYTKVFDHLDWIK-SIIAGNTAATCPL--------------
>Trimeresurus_stejnegeri_Q71QI8
mvlirvlanllilq-lsy--------------------------------aQKSSELVVGGDECNINEHRFLVLV-Y---TDGIQCGGTLINKEWMLTAAHC-DGKKMKLQFGLHSKNVP----NKDKQTRVPKKK-YFFPCSKNF--TKWDKDIMLIRLNHPVNNSTHIAPLSLPSKPPSQDTVCNIMGWGTISPTKEIYPDVPHCANINIVDHAVCRAFYP--GLLEKSKTLCAGILEGGKDTCQGV-SGGPLICNGQIQGIVSVGG----DPCAEPRVPALYTKVFDHLDWIK-SIIAGNTAATCPL--------------
>Trimeresurus_stejnegeri_Q71QI5
mvlirvlanllilq-lsy--------------------------------aQKSSKLVVGGDECNINEHPFLVLV-Y---HDGYQCGGTLINEEWVLTAAHC-DGKKMKLRFGLHSKNVP----NKDKQTRVPKEK-FFCLSSKYF--IKWGKDIMLIRLNRPVNNSTHIAPLSLPSSPPSQNTVCNIMGWGTISPTKEIYPDVPHCANISILDHAVCRAFYP--GLLEKSKTLCAGILEGGKDICQGD-SGGPLICNGQIQGIVSVGG----NPCAEPRVPAIYTKVFDHLDWIK-SIIAGNTAATCPL--------------
>Trimeresurus_gramineus_O13062
mvlirvlanllilq-lsy--------------------------------aQKSSELVIGGHPCNINEHPFLVLV-Y---HDGYQCGGTLINEEWVLTAAHC-DGKKMKLQFGLHSKNVP----NKDKQTRVPKEK-FFCLSSKNF--IKWGKDIMLIRLNRSVNNSTHIAPLSLPSSPPSQNTVCNIMGWGTISPTKEIYPDVPHCANINILDHAVCRAFYP--GLLEKSKTLCAGILQGGKDICQGD-SGGPLICNGQIQGIVSVGG----NPCAEPRVPAIYTKVFDHLDWIK-SIIAGNTAATCPL--------------
>Trimeresurus_stejnegeri_Q71QJ0
mvlirvlanllilq-lsy--------------------------------aQKSSELVIGGHPCNINEHPFLVLV-Y---HDGYQCGGTLINEEWVLTAAHC-DGKKMKLQFGLHSKNVP----NKDKQTRVPKEK-FFCLSSKNF--IKWGKDIMLIRLNRPVNNSTHIAPLSLPSSPPSQNTVCNIMGWGTISPTKEIYPDVPHCANINILDHAVCRAFYP--GLLEKSKTLCAGILQGGKDICQGD-SGGPLICNGQIQGIVSVGG----DPCAEPRVPAIYTKVFDHLDWIK-SIIAGNTAATCPL--------------
>Trimeresurus_stejnegeri_Q71QI7
mvlirvlanllilq-lsy--------------------------------aQKSSELVTGGHPCNINEHPFLVLV-Y---HDGYQCGGTLINEEWVLTAAHC-DGKKMKLQFGLHSKNEP----NKDKQTRVPKEK-FFCLSSKNF--IKWGKDIMLIRLNRPVNNSTHIAPLSLPSSPPSQNTVCNIMGWGTISPTKEIYPDVPHCANINILDHAVCRAFYP--GLLEKSKTLCAGILQGGKDICQGD-SGGPLICNGQVQGIVSVGG----NPCAEPRVPAIYTKVFDHLDWIK-SIIAGNTAATCPL--------------
>Protobothrops_mucrosquamatus_XP_015671557
mvlirvlanllilq-lsy--------------------------------aQKSSELVVGGDECNINEHRSLVLV-Y---SDGIQCGGTLINQEWMLTAAHC-DGKRMKLQFGLHSKNVP----NKDKQTRVPKEK-FFCLSSKTN--KEWDKDIMLIRLNRPVNNSTHIAPLSLPSKPPSQDTICNIMGWGTISPTKEIYPDVPHCANINILDHAVCRAFYS--GLLEKSKTLCAGILEGGKDTCQGD-SGGPLICNGQIQGIVSVGG----DPCAEPRVPALYITVFDYIDWIK-GIIAGNTDATCPP--------------
>Crotalus_tigris_A0A2I7YSB8
mvlirvlanl-----lsf--------------------------------lTHKSLLVIGGDECNINEHRSLVLV-Y---SDGIQCGGTLINQEWMLTAAHC-DGKKMKLQFGLHSKKVP----NKDKQTRVPKEK-FFCLSSKNN--KEWDKDIMLIRLNRPVNNSKHIAPLSLPSKPPSQDTVCNIMGWGTISPTKETYPDVPHCANINILDHAVCRAIYP--GLLEKSRVLCAGILEGGKDTCGGD-SGGPLICNGEIQGLLSVGG----DPCAQPHVPSLYIKVFDYTEWIQ-SIITGNTAATCPP--------------
>Crotalus_scutulatus_A0A2I7YSA7
mvlirvlanllilq-lsy--------------------------------aQKSSELVVGGDECNINEHRSLVLV-Y---SDGIQCGGTLINQEWMLTAAHC-DGKKMKLQFGLHSKNVP----NKDKQTRVPKEK-FFCLSSKKN--KEWDKDIMLIRLNRPVNNSKHIAPLSLPSKPPSQDTVCNIMGWGTISPTKETYPDVPHCANINILDHAVCQAIYP--GLLEKSRVLCAGILEGGKDTCGGD-SGGPLICNGKIQGILSVGG----DPCAQSHVPALYIKVFDYAEWIE-SIITGNTAATCPP--------------
>Sistrurus_catenatus_B0VXU3
mvlirvlanllilq-lsy--------------------------------aQKSSELVVGGDECNINEHRSLVLV-Y---SDGIQCGGTLINQEWMLTAAHC-DGKRMKLQFGLHSKNVP----NKDKQTRVPKEK-FFCLSSKNN--KEWDKDIMLIRLNRPVNNSKHIAPLSLPSKPPSQDTVCNIMGWGTISPTKEIYPDVPHCANINILDQAVCREIYP--GLLEKSRVLCAGILEGGKDTCGGD-SGGPLICNGEIQGILSVGG----DPCAQSHVPALYIKVFDYTEWIQ-SIITGNTAATCPP--------------
>Crotalus_lepidus_A0A2I7YS76
mvlirvlanllilq-lsy--------------------------------aQKSSELVVGGDECNINEHRSLVLV-Y---SDGIQCGGTLINQEWMLTAAHC-DGKKMKLQFGLHSKNVP----NKDKQTRVPKEK-FFCLSSKEN--KEWDKDIMLIRLNRPVNNSKHIAPLSLPSKPPSQDTVCNIMGWGTISPTKETYPDVPHCANINILDHAVCQAIYP--GLLEKSRVLCAGILEGGKDTCGGD-SGGPLICNGEIQGILSVGG----DPCAQSHVPALYIKVFDYTEWIQ-SIITGNTAVTCPP--------------
>Crotalus_scutulatus_A0A2I7YSA5
mvlirvlanllilq-lsy--------------------------------aQKSSELVVGGDECNINEHRSLVLV-Y---SDGIQCGGTLINQEWMLTAAHC-NGKKMKLQFGLHSKKVP----NKDKQTRVPKEK-FFCVSSKNN--KEWDKDIMLIRLNRPVNNSKHIAPLSLPSKPPSQDTVCNIMGWGTISPTKETYPDVPHCANINILDHAVCRAIYP--GLLEKSRVLCAGILEGGKDTCGGD-SGGPLICNGKIQGILSVGG----DPCAQSHVPALYIKVFDYAEWIE-SIITGNTAATCPP--------------
>Crotalus_lepidus_A0A2I7YS58
mvlirvlanllilq-lsy--------------------------------aQKSSELVVGGDECNINEHRSLVLV-Y---SDGIQCGGTLINQEWMLTAAHC-NGKKMKLQFGLHSKKVP----NKDKQTRVPKEK-FFCLSSKNN--KEWDKDIMLIRLNRPVNNSKHIAPLSLPSKPPSQDTVCNIMGWGTISPTKETYPDVPHCANINILDHAVCRAIYP--GLLEKSRVLCAGILEGGKDTCGGD-SGGPLICNGEIQGILSVGG----DPCAQSHVPALYIKVFDYAEWIE-SIITGNTAATCPP--------------
>Crotalus_adamanteus_J3S832
mvlirvlanllilq-lsy--------------------------------aQKSSELVVGGDECNINEHRSLVLV-Y---SDGIQCGGTLINQEWMLTAAHC-DGKKMKLQFGLHSKKVP----NKDKQTRVPKEK-FFCLSSKNN--KEWDKDIMLIRLNRPVNNSKHIAPLSLPSKPPSQDTVCNIMGWGTISPTEETYPDVPHCANINILDHAVCRAIYP--GLLEKSRVLCAGILEGGKDTCGGD-SGGPLICNGEIQGLLSVGG----DPCAQPHVPALYIKVFDYTEWIQ-SIITGNTAATCPP--------------
>Crotalus_mitchellii_A0A2I7YS60
mvlirvlanllilq-lsy--------------------------------aQKSSELVVGGDECNINEHRSLVLV-Y---SDGIQCGGTLINQEWMLTAAHC-DGKKMKLQFGLHSKKVP----NKDKQTRVPKEK-FFCLSSKKN--KEWDKDIMLIRLNRPVNNSKHIAPLSLPSKPPSQDTVCNIMGWGTISPTKETYPDVPHCANINILDHAVCRAIYP--GLLEKSRILCAGILEGGKDTCGGD-SGGPLICNGEIQGILSVGG----DPCAQSHVPALYIKVFHYTEWIQ-SIITGNTAATCPP--------------
>Crotalus_cerastes_A0A2I7YS29
mvlirvlanllilq-lsy--------------------------------aQKSSELVVGGDECNINEHRSLVLV-Y---SDGIQCGGTLINQEWMLTAAHC-DGKKMKLQFGLHSKKVP----NKDKQTRVPKEK-FFCLSSKNN--KEWDKDIMLIRLNRPVNNSKHIAPLSLPSKPPSQDTVCNIMGWGTISPTKETYPDVPHCANINILDHVVCRAIYP--GLLEKSRVLCAGILEGGKDTCGGD-SGGPLICNGEIQGILSVGG----DPCAQSHVPALYIKVFDYTEWIQ-SIITGNTAATCPP--------------
>Crotalus_atrox_A0A2I7YS18
mvlirvlanllilq-lsy--------------------------------aQKSSELVVGGDECNINEHRSLVLV-Y---SDGIQCGGTLINQEWMLTAAHC-DGKKMKLQFGLHSKKVP----NKDKQTRVPKEK-FFCLSSKNN--KEWDKDIMLIRLNRPVNNSKHIAPLSLPSKPPSQDTVCNIMGWGTISPTKETYPDVPHCANINILDHAVCRAIYP--GLLEKSRVLCAGILEGGKDTCGGD-SGGPLICNGEIQGILSVGG----DPCAQSHVPALYIKVFDYTEWIQ-SIITGNTAATCPP--------------
>Echis_coloratus_E9JG15
mvlirvlanllvlq-lsy--------------------------------aQKSSELIIGGAECNINDHRFLVAL-YNYRTRAFLCGGTLINQEWVLSAAHC-NRKSLQIKIGMHSKTAP----NDDLQTRVPKET-YFCLPNKNY--TMWDKDIMLIKLNRPVNNSTHIAPISLPSNRPSLGSVCRIMGWGSIIPTNETYPDVPHCTNINLLHYSVCRAAYP--WLPVNSRTFCAGVLQGGKDTCKGD-SGGPLICNGQFQGILSWGW----TPCAQLLEPALYTKVFDYSDWIQ-SIIAGNTTASCPP--------------
>Vipera_ammodytes_A0A1I9KNN4
mvlirvlanllllq-lsy--------------------------------aQRSSELVVGGHPCNINEHRSLVVM-FN--SSAFLCAGILINQEWVLTAAHC-NSDNFQMLLGVHSKKVL----NEDEETREPTEK-FYCASYENN--TNWDNDIMLIKLNRPVKTSTHIAPLSLPSSPPSVGSVCRIMGWGSISSTTETYPDVPHCANINILDHTVCRAAYP--WLLERSRTLCAGILRGGIDTCQAD-SGGPLICNGQLQGIVSWG-----YRCGQPGNPGVYTKVFDFNDWIQ-SIIAGNTAATCPP--------------
>Protobothrops_mucrosquamatus_Q9DG83
mvlirvlanllilq-lsy--------------------------------aQRTSELVIGGDECNINEHRFLVAL-HDALSGRFLCGGTLIHPEWVLTAAHC-NTHFIIIYLGAHNQSVE----FDYEETRYPEKK-YFFPCSKNY--TKWDKDIMLIRLYSPVRNSKHIAPISLPSSPPSVGSVCRIMGWGAITSPNETFPDVPHCANINLFNYTVCRAAYP--ELPATSRTLCAGILEGGIDTCHGD-SGGPLICNGQFQGIVQAGG----KTCARPRKPAVYTNVFDHLDWIK-SIIAGNTAVTCPP--------------
>Bothrops_jararaca_Q5W959
mvlvrvvanllilq-lsy--------------------------------aQKVSELVVGGDECNINEHRSLVAI-FN--STGFFCSGILLNQEWVLTASHC-DSTNFQMKIGVHSKKTL----NQDEQTRNPKEK-IFCPNKKND--DALDKDLMLVRLDSPVSDSEHIAPLSLPSSPPSVGSVCRIMGWGSITPIQKTNPDVPHCANINLLDDAVCRAAYP--ELPAEYRTLCAGVPEGGIDTCNGD-SGGPLICNGQFQGIVFYGA----HPCGQAPKPGLYTKVIDYNTWIE-SVIAGNTAATCPP--------------
>Protobothrops_flavoviridis_A0A077L6P3
mvlirvlanllilq-lsy--------------------------------aQKSSELVIGGDECNINEHPFLVAL-YDAWSGRFLCGGTLINPEWVLTAAHC-DSKNFKMKLGAHSKKVL----NEDEQIRNPKEK-FICPNKKND--EVLDKDIMLIKLDSPVSYSEHIAPLSLPSSPPSVGSVCRIMGWGTISATKLIFPNVPHCANINLLDDVECKPGYP--ELLPEYRTLCAGVLQGGIDTCGFD-SGTPLICNGQFQGIVSWGG----DPCAQPHEPGSYTKVFDHLGWIQ-SIIAGNTAATCLP--------------
>Protobothrops_flavoviridis_1405260A
---------------------------------------------------------VIGGDECNINEHPFLVAL-YDAWSGRFLCGGTLINPEWVLTAAHC-DSKNFKMKLGAHSQKVL----NEDEQIRNPKEK-FICPNKKNT--EVLDKDIMLIKLDSPVSYSEHIAPLSLPSSPPSVGSVCRIMGWGSITPVEETFPDVPHCANINLLDDVECKPGYP--ELLPEYRTLCAGVLQGGIDTCGFD-SGTPLICNGQFQGIVYIGS----HPCGQSRKPGIYTKVFDYNAWIQ-SIIAGNTAATCLP--------------
>Protobothrops_flavoviridis_P05620
mvlirvlanllilq-lsy--------------------------------aQKSSELVIGGDECNINEHPFLVAL-YDAWSGRFLCGGTLINPEWVLTAAHC-DSKNFKMKLGAHSKKVL----NEDEQIRNPKEK-FICPNKKND--EVLDKDIMLIKLDSPVSYSEHIAPLSLPSSPPSVGSVCRIMGWGSITPVEETFPDVPHCANINLLDDVECKPGYP--ELLPEYRTLCAGVLQGGIDTCGFD-SGTPLICNGQFQGIVSYGG----HPCGQSRKPGIYTKVFDYNAWIQ-SIIAGNTAATCLP--------------
>Trimeresurus_albolabris_P0CJ41
mvlirvlanllilq-lsy--------------------------------aQKSSELVVGGDECNINEHHSLVAI-FN--STGFFCSGTLINQEWVVTAAHC-DSKNFKMKFGAHSKKLL----NEDEQIRNPKEK-FICPNKKSN--EILDKDIMLIKLDSPVSNSAHIAPLSLPSSPPSVGSVCRIMGWGSTTPIEVTYPDVPYCANINLLDDAECKPGYP--ELLPEYRTLCAGIVQGGKDTCGGD-SGGPLICNEKLHGIVSYGG----HPCGQSHKPGIYTNVFDYNDWIQ-SIIAGNTDATCLS--------------
>Trimeresurus_stejnegeri_Q8AY79
melirvlanllilq-lsy--------------------------------aQKSSELVVGGDECNINEHRSLVAI-FN--STGFFCSGTLINQEWVVTAAHC-DSKNFKMKFGAHSKKLL----NEDEQIRNPKEK-FICPNKKNN--DVLDKDIMLIKLDSSVSNSEHIAPLSLPSSPPSVGSDCRIIGWGSITPIEVTYPDVPYCANINLLDDAECKPGYP--ELLPEYRTLCAGIVEGGKDTCGGD-SGGPLICNGQFHGIVSYGG----HPCGQSLKPGIYTKVFDYNDWMK-SIIAGNTAATCPP--------------
>Trimeresurus_stejnegeri_Q71QH7
mvlirvlanllilq-lsy--------------------------------aQKSPELVVGGDECNINEHRSLVAI-FN--STGFFCSGTLINQEWVVTAAHC-DSNNFKMKFGAHSQKVL----NEDEQIRNPKEK-FICPNKKNN--EVLDKDIMLIKLDSSVSNSEHIAPLSLPSSPPSVGSVCRIMGWGSITPTKVTYPDVPYCANINLLDDAECKPGYP--ELLPEYRTLCAGIVQGGKDTCGGD-SGGPLICNGQFHGIVSYGA----HPCGQSLKPGIYTTVFDYNDWIK-SIIAGNTAATCPP--------------
>Trimeresurus_gramineus_O13059
mvlirvlanllilq-lsy--------------------------------aQKSSELVVGGDECNINEHRSLVAI-FN--STGFFCSGTLINQEWVVTAAHC-DSNNFKMKFGAHSQKVL----NEDEQIRNPKEK-FICPNKKNN--EVLDKDIMLIKLDSSVSNSEHIAPLSLPSSPPSVGSVCRIMGWGSITPTKVTYPDVPYCANINLLDDAECKPGYP--ELLPEYRTLCAGIVQGGKDTCGGD-SGGPLICNGQFHGIVSYGA----HPCGQSLKPGIYTTVFDYNDWIK-SIIAGNTAATCPP--------------
>Sistrurus_catenatus_B0VXT5
mvlirvlanllilq-lsy--------------------------------aQKSSELVIGGDECNVNEHRSLVAI-FN--STGFFCAGTLINKEWVLTAAHC-DSTNFQMKLGVHSKKVS----NEDEQTRNPKEK-FFCPD-KKD--DVLDKDIMLIKLDSPVSNSEHIAPLSLPSSPPSVGSVCHIIGWGSITPIEKTLPDVPYCANINLLDDAVCQPPYP--ELPATSRTLCAGILEGGKDTCGGD-SGGPLICNGQFQGIVFYGA----HPCGQALKPGVYTKVFDYNDWIQ-SIIAGNTAATCPP--------------
>Crotalus_scutulatus_A0A2I7YS89
mvlirvlanllilq-lsy--------------------------------aQKSSELVIGGDECNINEHRSLVAI-FN--STGFFCSGTLINQEWVVTAAHC-DSTNFKMKLGVHSKKVP----NEDEQTRDPKEK-FFCPNKKN---DVLDKDIMLIKLDSPVSNSEHITPLSLPSSPPSVGSVCRIMGWGSITPIEKTLPDVPYCANINLLDDAVCEPPYP--ELPATSRTLCAGIPEGGKDTCGGD-SGGPLICNGQFQGIVFFGA----HPCGQALKPGVYTKVFDYNDWIQ-SIIAGNTAATCPP--------------
>Crotalus_cerastes_A0A2I7YS44
mvlirllvnllilq-lsy--------------------------------aQKSSELVVGGDECNINEHRSLVAI-FN--STEFFCSGTLINQEWVVTAAHC-DSTNFKMKFGMHSKKVP----NEDEQTRDPKEK-FFCPNKKKD--DVLDKDIMLIKLDSPVSNSEHIAPLSLPSSPPSVGSVCRIIGWGSITPIEKTLPDVPYCANINLLDDAVCQPPYP--ELPATSRTLCAGIVQGGKDTCGGD-SGGPLICNGQFHGIVFYGA----HPCGQALKPGVYTKVFDYNDWIQ-SIIAGNTAATCPP--------------
>Crotalus_tigris_A0A2I7YSA0
mvlirllvnllilq-lsy--------------------------------aQKSSELVVGGDECNINEHRSLVAI-FN--STGFFCSGTLINQEWVVTAAHC-DSTNFKMKLGVHSKKVP----NEDEQTRNPKEK-FFCPNKKKD--DVLDKDIMLIKLDSPVSNSEHIAPLSLPSSAPSVGSVCRIIGWGSITPIEKTLPDVPYCANINLLDDAVCQPPYP--ELPATSRTLCAGIVQGGKDTCGGD-SGGPLICNGQFHGIVFYGA----HPCGQALKPGVYTKVFDYNDWIQ-SIIAGNTAATCPP--------------
>Crotalus_mitchellii_A0A2I7YS66
mvlirllvnllilq-lsy--------------------------------aQKSSELVVGGDECNINEHLSLVAI-FN--STGFFCSGTLINQEWVVTAAHC-DSTNFKMKLGVHSKKVP----NEDEQTRNPKEK-FFCPNKKKD--DVLDKDIMLIKLDSPVSNSEHIAPLSLPSSAPSVGSVCRIIGWGSITPIEKTLPDVPYCANINLLDDAVCQPPYP--ELPATSRTLCAGIVQGGKDTCGGD-SGGPLICNGQFHGIVFYGA----HPCGQALKPGVYTKVFDYNDWIQ-SIIAGNTAATCPP--------------
>Crotalus_adamanteus_J3S835
mvlirvlanllilq-lsy--------------------------------aQKSSELVIGGDECNINEHRSLVAI-FN--STKFFCSGTLINQEWVVTAAHC-DSTNFKMKLGVHSKKVP----NENEQTRNPKEK-FFCPNKKKD--DVLDKDIMLIKLDSPVSNSEHIAPLSLPSSPPSVGSVCHIMGWGSITPIEKTLPDVPYCANINLLDDAVCRPPYP--ELPATSRTLCAGILEGGKDTCRGD-SGGPLICNGQFQGIVFYGA----HPCGQALKPGVYTKVFDYNDWIQ-SIIAGNTAATCPP--------------
>Crotalus_adamanteus_F8S116
mvlirvlanllilq-lsy--------------------------------aQKSSELVVGGDECNINEHRSLVAI-FN--STEFFCSGTLINQEWVVTAAHC-DSTNFKMKLGVHSKKVP----NEDEQTRNPKEK-FFCPNKKKD--DVLDKDIMLIKLDSPVSNSEHIAPLSLPSSPPSVGSVCHIMGWGSITPIEKTLPDVPYCANINLLDDAVCRPPYP--ELPATSRTLCAGILEGGKDTCVVD-SGGPLICNGQFQGIVFYGA----HPCGQALKPGVYTKVFDYNDWIQ-SIIAGNTAATCPP--------------
>Crotalus_lepidus_A0A2I7YS73
mvlirvlanllilq-lsy--------------------------------aQKSSELVVGGDECNINEHRSLVAI-FN--STEFFCSGTLINQEWVVTAAHC-DSTNFKMKFGMHSKKVP----NEDEQTRNPKEK-FFCPNKKKD--DVLDKDIMLIKLDSPVSNSEHIAPLSLPSSPPSVGSVCHIMGWGSITPIEKTLPDVPYCANINLLDDAVCQPPYP--ELPATSRTLCAGIPEGGKDTCGGD-SGGPLICNGQFQGIVFYGA----HPCGQALKPGVYTKVFDYNDWIQ-SIIAGNTAATCPP--------------
>Crotalus_molossus_A0A2I7YS84
mvlirvlanllilq-lsy--------------------------------aQKSSELVIGGDECNINEHRSLVAI-FN--STEFFCSGTLINQEWVVTAAHC-DSTNFKMKLGVHSKKVP----NEDEQTRNPKEK-FFCPNKKKD--DVLDKDIMLIKLDSPVSNSEHIAPLSLPSSPPSVGSVCHIMGWGSITPIEKTLPDVPYCANIKLLDDAVCKPPYP--ELPATSRTLCAGILEGGKDTCGGD-SGGPLICNGQFQGIVFYGA----HPCGQALKPGVYTKVFDYNDWIQ-SIIAGNTAATCPP--------------
>Crotalus_atrox_A0A2I7YS42
mvlirvlanllilq-lsy--------------------------------aQKSSELVVGGDECNINEHRSLVAI-FN--STEFFCSGILINQEWVVTAAHC-DSTNFKMKLGVHSKKVP----NEDEQTRNPKEK-FFCPNKKKD--DVLDQDIMLIKLDSPVSNSEHIAPLSLPSSPPSVGSVCHIMGWGSITPIEKTLPDVPYCANINLLDDAVCQPPYP--ELPATSRTLCAGIPEGGKDTCGGD-SGGPLICNGQFQGIVFYGA----HPCGQALKPGVYTKVFDYNDWIQ-SIIAGNTAATCPP--------------
>Crotalus_atrox_Q8QHK2
mvlirvlanllilq-lsy--------------------------------aQKSSELVVGGDECNINEHRSLVAI-FN--STEFFCSGTLINQEWVVTAAHC-DSTNFKMKLGVHSKKVP----NEDEQTRNPKEK-FFCPNKKKD--DVLDKDIMLIKLDSPVSNSEHIAPLSLPSSPPSVGSVCHIMGWGSITPIEKTLPDVPYCANIKLLDDAVCQPPYP--ELPATSRTLCAGIPEGGKDTCGGD-SGGPLICNGQFQGIVFYGA----HPCGQALKPGVYTKVFDYNDWIQ-SIIAGNTAATCPP--------------
>Agkistrodon_contortrix_P82981
---------------------------------------------------------VVGGDECNINEHRFLVAI-FN--SNGFVCSGTLINQEWVLTAAHC-DSTDFQIKLGAHSKKVL----NEDEQIRNPKEK-FICPNKKND--EVLDKDIMLIKLDSRVSNSEHIAPLSLPSSPPSVGSVCHIMGWGSITPIEVTFPDVPHCAYINLLDDAACQPGYP--EVLPEYRTLCAGILEGGKDTCNYD-SGGPLICNGQFQGIVSYGA----HPCGQSLKPGIYTKVFDYNDWIQ-SIIAGNTAATCPP--------------
>Agkistrodon_piscivorus_E9NX14
mvlirvlanllilq-lsy--------------------------------aQKSSELVVGGDECNINEHRSLVAI-FN--STGFFCSGTLINQEWVLTAAHC-DSKNFQIKLGAHSKKLL----NEDEQIRNPKEK-FICPNKKYD--KVLDKDIMLIKLDSRVSNSEHIAPLSLPSSPPSVGSVCHIMGWGSITPIHETFPDVPHCAYINLLDDAVCQAGYP--ELLVEYGTLCAGILEGGKDTCGGD-SGGPLICNGQIQGIVSYGA----HPCGQGLMPGVYTKVFDYNDWIQ-SIIAGNTAATCPP--------------
>Gloydius_ussuriensis_Q7SZE2
---------------------------------------------------------VIGGDECNINEHRSLVAF-FN--STGFFCSGTLVNEEWVLSAAHC-DSTNFQMKLGVHSKKVL----NEDEQTRNPKEK-FICPNKKND--EVLDKDIMLIKLDSRVSNSEHIAPLSLPSSPPSVGSVCHIMGWGSITPIKETYPDVPYCANINLLDDEVCQAGYP--ELLAEYRTLCAGILEGGKDTCGGD-SGGPLICNGQFQGIVSYGA----HPCGQSLKPGIYTKVFDYSDWIQ-SIIAGNTDASCPP--------------
>Gloydius_saxatilis_Q7SZE1
mvlirvlanllilq-lsy--------------------------------aQKSSELVIGGDECNINEHRSLVAF-FN--STGFFCSGTLINEEWVLTAAHC-DNTNFQMKLGVHSKKVL----NEDEQTRNPKEK-FICPNKKND--EVLDKDIMLIKLDSRVSNSEHIVPLSLPSSPPSVGSVCHIMGWGSITPIKVTYPDVPYCAYINLLDDAVCQAGYP--ELLTEYRTLCAGILEGGKDTCGGD-SGGPLICNGQFQGIVSFGA----HPCGQGLKPGVYTKVFDYNHWIQ-SIIAGNTTVTCPQ--------------
>Gloydius_intermedius_A0A286S0F5
mvlirvlanlliLq-lsy--------------------------------aQKSSELVVGGDECNINEHRSLVAF-FN--STGFFCSGTLINEEWVLTAAHC-DNTNFQMKLGVHSKKVL----NEDEQTRNPKEK-FICPNKKND--EVLDKDIMLIKLDSRVSNSEHIVPLSLPSSPPSVGSVCHIMGWGSITPIKVTYPDVPYCAYINLLDDAVCQAGYP--ELLTEYRTLCAGILEGGKDTCGGD-SGGPLICNGQFQGIVSYGA----HPCGQGLKPGIYTKVFDYNHWIQ-SIIAGNTAATCPP--------------
>Bothrops_jararacussu_Q2PQJ3
---------------------------------------------------------VLGGDECDINEHPFLAFL-Y---SHGYFCGLTLINQEWVVTAAHC-DSTNFQMQLGVHSKKVL----NEDEQTRNPKEK-FICPNKNMS--EVLDKDIMLIKLDKPISNSKHIAPLSLPSNPPSVGSVCRIMGWGSITIPNETYPDVPYCANINLVDYEVCQGAYN--GLPAKT-TLCAGVLEGGKDTCVGD-SGGPLICNGQFQGIVSYGA----HSCGQGPKPGIYTNVFDYTDWIQ-RNIAGNTDATCPP--------------
>Deinagkistrodon_acutus_Q9YGS1
m--------------------------------------------------------VIGGDECDINEHRFLVAF-FN--TTGFFCGGTLINPEWVVTAAHC-DSTNFQMQLGVHSKKVL----NEDEQTRNPKEK-FICPNKNNN--EVLDKDIMLIKLDKPISNSKHIAPLSLPSSPPSVGSVCRIMGWGSITPVKETFPDVPYCANINLLDHAVCQTGYPSCW---RNTTLCAGFLEGGKDTCGGD-SGGPLICNGQFQGIVSYGA----HSCGQGPKPGIYTNVFDYTDWIQ-RNIAGNTDATCPP--------------
>Deinagkistrodon_acutus_Q9I8X1
mvlirvlanllilq-lsy--------------------------------aQKSSELVIGGNECDINEHRFLVAF-FN--TTGFFCGGTLINPEWVVTAAHC-DSTNFQMQLGVHSKKVL----NEDEQTRNPKEK-FICPNKNNN--EVLDKDIMLIKLDKPISNSKHIAPLSLPSSPPSVGSVCRIMGWGSITPVKETFPDVPYCANINLLDHAVCQAGYP--ELLAEYRTLCAGIVQGGKDTCGGD-SGGPLICNGQFQGIVSYGA----HPCGQGPKPGIYTNVFDYTDWIQ-RNIAGNTDATCPP--------------
>Deinagkistrodon_acutus_A1E237
m--------------------------------------------------------VIGGDECDINEHRFLVAF-FN--TTGFFCGGTLINPEWVVTAAHR-DSTNFQMQLGVHSKKVL----NEDEQTRNPKEK-FICPNKNNN--EVLDKDIMLIKLDKPISNSKHIAPLSLPSSPPSVGSVCRIMGWGSITPVKETFPDVPYCANINLLDHAVCQAGYP--ELLAEYRTLCAGIVQGGKDTCGGD-SGGPLICNGQFQGIVSYGA----HPCGQGPKPGIYTNVFDYTDWIQ-RNIAGNTDATCPP--------------
>Deinagkistrodon_acutus_A1E2S2
m--------------------------------------------------------VIGGDECDINEHRFLVAF-FN--TTGFFCGGTLINPEWVVTAAHC-DSTNFQMQLGVHSKKVL----NEDEQTRNPKEK-FICPNKNNN--EVLDKDIMLIKLDKPISNSKHIAPLSLPSSPPSVGSVCRIMGWGSITPVKETFPDVPYCANINLLDHAVCQAGYP--ELLAEYRTLCAGIVQGGKDTCGGD-SGGPLICNGQFQGIVSYGA----HPCGQGPKPGIYTNVFDYTDWIQ-RNIAGNTDATCPP--------------
>Azemiops_feae_A0A1Y0DIB6
mvlirvlanllilq-lsy--------------------------------aQRSSELVAGGDECNINEHRSLVVL-FN--SSGFLCGGTLINQEWVLTAAHC-DSKNFQMQLGVHSKKVL----NDDEQTRDPKEK-FLCLGRKNE----KDKDIMLIRLNSPVHESTHIAPVSLPSSSPTVGSVCRIMGWGLTTPTKETYPDVPNCANINILDHAVCQRAYP--GLLVKSRTLCAGILKGGKDTCVGD-SGGPLICNGQFQGIVSWGG----HPCAEPLRPGVYTTVFDYNDWIK-SIIAGNTAATCPP--------------
>Protobothrops_mucrosquamatus_XP_015671555
mvlirvlanllilq-lsy--------------------------------aQKTSKLVIGGDECNINEHRSLVVF-FN--SSGIFCGGTLINKEWVLTAARC-DSKNFQMMFGVHSKKIL----NEDEQTRDPKEK-FICPNKKKD--DKNDKDIMLIRLDSSVSNSEHIAPLSLPSSPPSVGSVCRVMGWGAITSPQETYPDVPHCANINILDHAVCRAAYP--ELREKSKTLCAGILQGGKDSCLVD-SGGPLICNGQVQGIVSDGG----YPCGQPREPGVYTNVFDHLDWMK-SIIAGNTDATCPP--------------
>Gloydius_intermedius_A0A286S0D8
malirvlanllilq-lsy--------------------------------eQKSSELVVGGRPCNINEHRSLVVL-FN--SSGFLCGGTLINQEWVLTAAHC-NIKNFQIQLGVHSKKVR----NEDEQTRDPKEK-FFCLGSKTN--NEWEKDIMLIRLDRPVSNSAHIAPLSLPSSPPSVGSLCRIMGWGTISSTKETYPNVPRCANINILDYAVCRAAYP--WWPATTRTLCAGILEGGKDSCQGD-SGGPLICNGQFQGIVSWGQ----HPCGRRLKPGFYTKVFDYIDWIQ-SIIAGNTDATCPQ--------------
>Crotalus_tigris_A0A2I7YSB6
mvlirvlatllilq-lsy--------------------------------aQKSSELVVGGRPCNINEHRSLVVL-FN--SSGFLCAGTLINQEWVLTAAHC-DIKNFQIQLGVHSKKVR----NEDEQTRDPKEK-FFCLGSKTN--NEWEKDIMLIRLNNPVSNSAHIAPLSLPSSPPSVGSLCRIMGWGTISSTKEIYPNVPRCANINILDYAVCRAAYP--WWPVTTRILCAGILEGGKDSCQGD-SGGPLICNGEIQGIVSWGA----HPCGQSLKPGVYTKVFDYTEWIQ-SIIAGNTDATCPP--------------
>Crotalus_lepidus_A0A2I7YS65
mvlirvlatllilq-lsy--------------------------------aQKSSELVVGGRPCNINEHRSLVVL-FN--SSGFLCAGTLINQEWVLTAAHC-NIKNFQIQLGVHSKKVR----NEDEQTRDPKDK-FFCLGSKTN--NEWEKDIMLIRLNNPVSNSAHIAPLSLPSSPPSVGSLCRIMGWGTISSTKETYPNVPRCANINILDYAVCRAAYP--WWPVTTRILCAGILEGGKDSCQGD-SGGPLICNGQFQGIVSWGA----HPCGRRREPGFYTKVFDYIDWIQ-SIIAGNTTVTCPQ--------------
>Crotalus_cerastes_A0A2I7YS47
mvlirvlatllilq-lsy--------------------------------aQKSSELVVGGRPCNINEHRSLVVL-FN--SSGILCAGTLINQEWVLTAAHC-DIKNFQIQLGVHSKKVR----NKDEQTRDPKEK-FFCLGSKTN--NEWEKDIMLIRLNNPVSNSAHIAPLSLPSSPPSVGSLCRIMGWGTISSTKEIYPNVPRCANINILDYAVCRAAYP--WWPVTTRILCAGILEGGKDSCQGD-SGGPLICNGQFQGIVSWGA----HPCGRRLNPGFYTKVFDYIDWIQ-SIIAKNTTVTCPQ--------------
>Crotalus_atrox_A0A2I7YS17
mvlirvlatllilq-lsy--------------------------------aQKSSELIVGGRPCNINEHRSLVVL-FN--SSGFLCAGTLINQEWVLTAAHC-DIKNFQIQLGVHSKKVR----NEDEQTRDPKEK-FFCLGSKTN--NEWEKDIMLIRLNNPVSNSAHIAPLSLPSSPPSVGSLCRIMGWGTISSTKEIYPNVPRCANINILDYAVCRAAYP--WWPVTTRILCAGILEGGKDSCQGD-SGGPLICNGQFQGIVSWGA----HPCGRRLNPGFYTKVFDYIDWIQ-SITAGNTTVTCPQ--------------
>Crotalus_scutulatus_A0A2I7YS86
mvlirvlatllilq-lsy--------------------------------aQKSSELVVGGRPCNINEHRSLVVL-FN--SSGFLCAGTLINQEWVLTAAHC-DIKNFQIQLGVHSKKVR----NEDEQTRDPKEK-FFCLGSKTN--NEWEKDIMLIRLNNPVSNSAHIAPLSLPSSPPSVGSLCRIMGWGTISSTKEIYPNVPRCANINILDYAVCRAAYP--WWPVTTRILCAGILEGGKDSCQGD-SGGPLICNGQFQGIVSWGA----QPCGRRLNPGFYTKVFDYIDWIQ-SITAGNTTVTCPQ--------------
>Crotalus_tigris_A0A2I7YSC0
mvlirvlatllilq-lsy--------------------------------aQKSSELVVGGRPCNINEHRSLVVL-FN--SSGFLCAGTLINQEWVLTAAHC-DIKNFQIQLGVHSKKVR----NEDEQTRDPKEK-FFCLGSKTN--NEWEKDIMLIRLNNPVSNSAHIAPLSLPSSPPSVGSLCRIMGWGTISSTKEIYPNVPRCANINILDYAVCRAAYP--WWPVTTRILCAGILEGGKDSCQGD-SGGPLICNGEIQGIVSWGA----HPCGRRLNPGFYTKVFDYIDWIQ-SITAGNTTVTCPQ--------------
>Sistrurus_catenatus_B0VXU0
mvlirvlatllilq-lsy--------------------------------aQKSSELVVGGRPCNINEHRSLVVL-FN--SSGFLCAGTLINQEWVLTAAHC-DIKNFQIQLGVHSKKVR----NEDEQTRDPREK-FFCLGSKTN--NEWEKDIMLIRLNNPVSNSAHIAPLSLPSSPPSVGSLCRIMGWGTISSTKEIYPNVPRCANINILDYAVCRAAYP--WWPVTTRILCAGILEGGKDSCQGD-SGGPLICNGEIQGIVSWGA----HPCGRRLNPGFYTKVFDYIDWIQ-SITAGNTTVTCPQ--------------
>Crotalus_mitchellii_A0A2I7YS64
mvlirvlanllilq-lsy--------------------------------aQKSSELVVGGRPCNINEHRSLVVL-FN--SSGFLCAGTLINQEWVLTAAHC-KIKNFQIQLGVQSKKVR----NEDEQTRDPKEK-FFCLGSKTN--NEWEKDIMLIRLNNPVSNSAHIAPLSLPSSPPSVGSLCRIMGWGTISSTKETYPNVPRCANINILDYAVCRAAYP--WWPVTTRILCAGILEGGKDSCQGD-SGGPLICNGQFQGIVSWGA----HPCGRRLNPGFYTKVFDYIDWIQ-SIIAGNTTVTCPQ--------------
>Crotalus_molossus_A0A2I7YS62
mllirvlatllilq-lsy--------------------------------aQKSSELVVGGRPCNINEHRSLVVL-FN--SSGFLCAGTLINQEWVLTAAHC-KIKNFQIQLGVHSKKVR----NEDEQTRDPKEK-FFCLGSKTN--NEWEKDIMLIRLNNPVSNSAHIAPLSLPSSPPSVGSLCRIMGWGTISSTKEIYPNVPRCANINILDYAVCRAAYP--WWPVTTRILCAGILEGGKDSCQGD-SGGPLICNGQFQGIVSWGA----HPCGRRLNPGFYTKVFDYIDWIQ-SIIAGNTTVTCPQ--------------
>Protobothrops_jerdonii_Q9DF66
mvlirvlanllilq-lsy--------------------------------aQKSSELIIGGHPCNINEHRSLVVL-FN--SSGLLCSGTLINKEWVLTAAHC-DSNNFQLLFGVHSKKVL----NEDEQTRDPKEK-FICPNKKKD--DEKDKDIMLIRLDSSVSNSEHIAPLSLPSSPPSVGSACRVMGWGKTIPTKDTYPDVPHCANINILDHAVCRAAYS--NLLEKSKTLCAGILQGGKDTCQFD-SGGPLICNGQVQGIVSWGG----HPCGQPHALGVYTNVFNYTDWIQ-SIIAGNTDATCPP--------------
>Protobothrops_jerdonii_Q9DF67
mvlirvlanllilq-lsy--------------------------------aQKSSELVFGGRPCNINEHRSLVVL-FN--SSGFLCGGTLINQDWVVTAAHC-DSENFQLLFGVHSKKIL----NEDEQTRDPKEK-FFCPNRKND--DEVDKDIMLIKLDSSVSNSTHIAPLSLPSSPPSVGSVCRIMGWGKTIPTKEIYPDVPHCANINILDHAVCRAAYS--WRTVANTTLCAGILQGGKDTCHAD-SGGPLICNGQVQGIVSWGG----HPCGQPREPGVYTKVLDYNDWVQ-SIIAGNTEATCPP--------------
>Trimeresurus_stejnegeri_Q91516
melirvlanllilq-lsy--------------------------------aQKSSELVFGGDECNINEHRSLVVL-FN--SNGFLCGGTLINQDWVVTAAHC-DSNNFQLLFGVHSKKIL----NEDEQTRDPKEK-FFCPNRKKD--DEVDKDIMLIKLDSSVSNSEHIAPLSLPSSPPSVGSVCRIMGWGKTIPTKEIYPDVPHCANINILDHAVCRTAYS--WRQVANTTLCAGILQGGRDTCHFD-SGGPLICNGIFQGIVSWGG----HPCGQPGEPGVYTKVFDYLDWIK-SIIAGNKDATCPP--------------
>Trimeresurus_albolabris_P0DJF5
mVlirvlanllilq-lsy--------------------------------aQKSSELVFGGRPCNINEHRSLVVL-FN--SSGFLCGGTLINQDWVVTAAHC-DSNNFQLLFGVHSKKTL----NEDEQTRDPKEK-FFCPNRKKD--DEVDKDIMLIKLDSSVNNSEHIAPLSLPSSPPSVGSVCRIMGWGKTIPTKDIYPDVPHCANINILDHAVCRTAYS--WRQVANTTLCAGILQGGKDTCHFD-SGGPLICNEQFHGIVSWGG----HPCGQPREPGVYTNVFDYTDWIQ-SIIAGNKDATCPP--------------
>Lachesis_muta_Q27J47
mVlitvlanllilq-lsy--------------------------------aQKSSKLVFGGDECNINEHRSLVVL-FN--SSGFLCAGTLINKEWVLTAAHC-DSENFQMQLGVHSKKVP----NKDEETRDPKEK-FICPNRKKN--DEKDKDIMLIRLNRPVSNSEHIALLSLPSSPPSVGSVCRIMGWGTISPTKEIYPDVPHCADINILDHAVCRAAYS--GWLATSTTLCAGILEGGKDSCHGD-SGGPLICNGQFQGIVSLGR----HPCGHPDEPGVYTKVFDYTDWIQ-SIIAGNTDAACPP--------------
>Bothrops_asper_Q072L6
mVlirvlanllilq-lsy--------------------------------aQKSSELVIGGDECNINEHRSLVVL-FN--SSGFLCAGTLVQDEWVLTAANC-DSKNFQMQLGVHSKKVL----NEDEQTRDPKEEASLCPNRKKD--DEVDKDIMLIKLDSRVSNSEHIAPLSLPSSPPSVGSVCRIMGWGTISPTKETYPDVPHCANINILDHAVCRAAYP--WQPVSSTTLCAGILQGGKDTCWGD-SGGPLICNGEFQGIVSWGA----HPCGQPHNPGVYTKVSDYTEWIK-SIIAGNTAAACPP--------------
>Crotalus_lepidus_A0A2I7YS48
mllirvlanllilq-lsy--------------------------------aQKSSELVVGGHPCNINEHRSLVVL-FN--SSGILCAGTLINEEWVLTAAHC-DSKNFQIQLGVHSEKVL----NEDEQTRDPKEK-FICPNRKKD--DEEDKDIMLIRLNSSVSNSEHIAPLSLPSSPPSVGSVCRIMGWGTISPTKETYPDVPHCANINILDHAVCRAAYP--WNPVPSTTLCAGIKQGGKNSCQGD-SGGPLICNGEIQGIVSWGA----QPCGQSLNPVVYTKVFDYTEWIQ-SIIAGNTDATCPP--------------
>Crotalus_mitchellii_A0A2I7YS57
mvlirvlanllilq-lsy--------------------------------dLKSSELVVGGRPCNINEHRSLVVL-FN--SSGFLCAGTLINEEWVLTAAHC-DSKNFQMQLGVHSEKVL----NEDEQTRDPKEK-FICPNRKKD--DEEDKDIMLIRLDSSVSNSEHIAPLSLPSSPPSVGSVCHIMGWGTISPTKETYPDVPHCANINILDHAVCRAAYP--WNPVTSTTLCAGTKQGGKNSCQGD-SGGPLICNGEIQGIVSWGA----HPCGQSLNPVVYTKVFDYTEWIQ-SIIAGNTDATCPP--------------
>Gloydius_intermedius_A0A286S0E6
mvlirvlanllilq-lsy--------------------------------qQKSSKLVVGGDECNINEHRSLVVL-FN--SSGFLCAGTLINKEWVLTAAHC-DSENFQMQLGVHSKKVL----NEDEQTRDPKEK-FICPNRKNN--DELDKDIMLIRLDSSVSNSEHIAPLSLPSSPPSVGSVCRIMGWGKIIPTKEIYPDVPHCANINILDHAVCRAAYS--WRSVTSTTLCAGTEQGGKDTCHAD-SGGPLICNGQFQGIVSWGG----HPCGQAREPGVYTKVFDYTDWIQ-SIIAGNTDATCPS--------------
>Crotalus_vegrandis_A0A0U2UH64
mvlirvlanllilq-lsy--------------------------------qQKSSELVVGGHPCNINEHRSLVVL-FN--SSRFLCTGTLINEEWVLTAAHC-DSKNFQMQLGVHSKKVL----NEDEQTRDPKEK-FICPNKKKD--DEKDKDIMLIRLDSPVSNSEHIAPLSLPSSPPSVGSVCRIMGWGTISPTKETYPDVPYCANINMLDHAVCRAAYP--WNPVTSTTLCAGSQQGGKDTCGAD-SGGPLICNGQFQGIVSWGG----HPCGQAREPGVYVKVFDYTEWIQ-SIIAGNTDATCPP--------------
>Crotalus_atrox_A0A2I7YS26
mvlirvlanllilq-lsy--------------------------------qQKSSELVVGGDECNINEHRSLVVL-FN--SSSFLCAGTLINEEWVLTAAHC-DSKNFQMQLGVHSKKVL----NEDEQTRDPKEK-FICPNKKKD--DENDKDIMLIRLDSPVSNSEHIAPLSLPSSPPSVGSVCRIMGWGTITPTKETYPDVPRCANINILDHAVCRAAYP--WNPVASTTLCAGTQQGGKDTCRGD-SGGPLICNGQFQGIVSWGG----HPCGQAHEPGVYTKVFDYTDWIQ-SIIAGNTDATCPP--------------
>Crotalus_scutulatus_A0A2I7YS98
mvlirvlahllilq-lsy--------------------------------qQKSSELVVGGHPCNINEHRSLVVL-FN--SSGFLCAGTLINEEWVLTAAHC-DSKNFQMQLGVHSKKIL----NEDEQTRDPKEK-FICPNKKKD--DEKDKDIMLIRLDSPVSNSEHIAPLSLPSSPPSVGSVCRIMGWGTTTPTKETYPDVPHCANINILDHAVCRAAYP--WNPVASTTLCAGTQQGGKDTCRAD-SGGPLICNGEIQGIVSWGG----HPCGQAREPGVYTKVFDYTDWIQ-SIIAGKKTVNCPP--------------
>Crotalus_scutulatus_A0A2I7YS99
mvlirvlahllilq-lsy--------------------------------qQKSSELVVGGHPCNINEHRSLVVL-FN--SSGFLCAGTLINEEWVLTAAHC-DSKNFQMQLGVHSKKIL----NEDEQTRDPKEK-FICPNKKKD--DEKDKDIMLIRLDSPVSNSEHIAPLSLPSSPPSVGSVCRIMGWGTTTPTKETYPDVPHCANINILDHAVCRAAYP--WNPVTSTTLCAGTQQGGKDTCRAD-SGGPLICNGQFQGIVSWGG----HPCGQAREPGVYTKVFDYTDWIQ-SIIAGNTDATCPP--------------
>Crotalus_lepidus_A0A2I7YS46
mvlirvlanllilq-lsy--------------------------------qQKSSELVVGGDECNINEHRFLVVL-FN--SSNFLCAGTLLNQEWVLTAAHC-DSKNFHMLFGVHSKKIL----NEDEQTRDPKEK-FICPNRKKD--DEKDKDIMLIKLDRPVSNSEHIAPLSLPSSPPSVGSVCRIMGWGIISLTKETYPDVPHCANINILDHAVCRAGYP--ELPATSRTFCAGTQQGGKDTCGGD-SGGPLICNGQFQGIVSGGG----HPCGRRRKPGFYTKVFDYIDWIQ-SIIAGNTDATCPP--------------
>Sistrurus_catenatus_B0VXT6
mvlirvlanllilq-lsy--------------------------------qQKSSELVVGGEECNINEHRSLVVF-FN--STNFLCAGTLINQEWVLTAAHC-DSKNFQMQLGVHSKKVL----NEDEQTRDPKEK-FICPNRKKD--DEKDKDIMLIRLDRPVSNSEHIAPLSLPSSPTSVGSVCRIMGWGINSPTKETYPDVPHCANINILHHEVCQAAYP--SLTATSGTLCAGILEGGKDACGGD-SGGPLICNGEIQGIVSGGE----HPCGQVLTPGFYTTVFDYIDWIQ-SIIAGNTDATCPP--------------
>Crotalus_cerastes_A0A2I7YS45
mvlirvlanllilq-lsy--------------------------------qQKSSELVVGGDECNINEHRSLVVF-FN--SSSFLCAGTLINQEWVVTAAHC-DSKNFQMLFGVHSKKIL----NEDEQTRDPKEK-FFCPNRKKD--DEKDKDIMLIRLDKPVSNSEHIAPLSLPSSPPSVGSVCRIMGWGIISPTKEIYPDVPHCANINLLEYEMCRAAYP--ELPATSRILCAGILEGGKDACGGD-SGGPLICNGELQGIVSGGA----DPCGQVLNPGFYTKVFDYIDWIQ-SIIAGNTDATCPT--------------
>Crotalus_atrox_A0A2I7YS20
mvlirvlanllilq-lsy------------sKSLDNGAK-----------aQKSSELVVGGDECNINEHRSLVVF-FN--SSSFLCAGTLINQEWVLTAAHC-DSKNFQMLFGVHSKKIL----NEDEQTRDPKEK-FICPNKKKD--DEKDKDIMLIRLDRPVSNSEHIAPLSLPSSPPSVGSVCRIMGWGIISPTKETYPDVPHCANINLLEYEVCRAAYP--ELLATSRILCAGILEGGKDACGGD-SGGPLICNGEIQGIVSGGG----HPCGQVLNPGFYTKVFDYIDWIQ-SIIAGNTDATCPT--------------
>Crotalus_scutulatus_A0A2I7YS81
mvlirvlanllilq-lsy------------sMSLDNGAK-----------aQKSSELVVGGDECNINEHRSLVVF-FN--SSSFLCAGTLINQEWVLTAAHC-DSKNFQMLFGVHSKKIL----NEDEQTRNPKEK-FICPNKKKD--DENDKDIMLIRLDSPVSNSEHIAPLSLPSSPPSVGSVCRIMGWGIISPTKETYPDVPHCANINLLEYEVCRAAYP--ELPATSRILCAGILEGGKDACGGD-SGGPLICNGEIQGIVSGGG----HPCGQVLNPGFYTKVFDYIDWIQ-SIIAGNTDATCPT--------------
>Crotalus_tigris_A0A2I7YSB2
mvlirvlahllilq-lsy--------------------------------aQKSSELVVGGDECNINEHRSLVVF-FN--SSSFLCAGTLINQEWVLTAAHC-DSKNFQILFGVHSKKVL----NEDEQTRDPKEK-FICPNRKKD--DEKDKDIMLIRLDRPVSNSEHIAPLSLPSSPPSVGSVCRIMGWGTISPTKETYPDVPHCANINILDHAVCRAAYP--QLPATSRTLCAGTQQGDKDTCGGD-SGGPLICNGEIQGIVSWGA----HPCGQSLKPGVYIKVFDYTEWIQ-SIIAGNTDATSPT--------------
>Daboia_siamensis_E5L0E5
mvlirvlanllilq-lsy--------------------------------aQKSSELVVGGDECNINEHRSLVVF-FN--SSGFLCGGTSINQEWVLTAAHC-DSKNFQMLFGVHSKKIL----NEDEQTRDPKEK-FICPNRKKD--DERDKDIMLIRLDSPVSNSEHIAPLSLPSSPPSVGSVCRIMGWGTISPTKVTYPDVPHCANINILDHAVCRAAYP--TLLAESSTVCAGTQQEGKDTCGGD-SGGPLICNGQIQGIVSWRA----HPCGQGLKPGVYTKVFDYTDWIQ-SIISGNTDVTCPP--------------
>Gloydius_intermedius_A0A286S0E1
mvlikvlanllilq-lsy--------------------------------aQKSSELVVGGDECNINEHRSLVVL-FN--SSSFLCGGTLINQEWVLTTAHC-DSKNFQMLFGVHSKKIL----NEDEQTRDPKEK-FICPNRKKD--DEKDKDIMLIRLDSLVSNSEHIAPLSLPSSPPSVDSVCRIMGWGTIKPTEETYPDVPHCANINILDHAVCRAAYP--ELLAESSTLCAGTQQGGKDTCVGD-SGGPLICNGQIQGIVSWGG----HPCGQGPRPGVYTKVFDYIDWIK-SIIAGNTAVTCPP--------------
>Gloydius_brevicaudus_Q9YGJ8
malirvlanllilq-lsydLLHYTVCNIWVIASETNLKT-----------AQKSSELVVGGDECNINEHRSLVVL-FN--SSGLICSGTLINQEWVLTAAHC-DSKNFQMLFGVHSKKIL----NEDEQTRDPKEK-FICPNKKKD--DEKDKDIMLIRLDSPVSNSEHIAPLSLPSSSPTVDSVCRIMGWGTIKPADETYPDVPHCANINILDHTVCRAAYP--VLLAGSSTLCAGTQQGGKDTCVGD-SGGPLICNGQIQGIVSWGA----HPCGQGSKPGVYTKVFDHLDWIK-SIIAGNTAVTCPP--------------
>Gloydius_blomhoffii_K0J2I0
mvlirvlanllilq-lsy--------------------------------aQKSSELVIGGDECNINEHRSLVVL-FN--SSSFLCGGTLINQEWVLTAAHC-DSKNFQMLFGVHSKKIL----NEDEQTRDPKEK-FICPNKKKD--DENDKDIMLIRLDSPVSNSEHIAPLSLPSSSPTVDSVCRIMGWGTIKPTEETYPDVPHCANINILDHTVCRAAYP--VLLAESSTLCAGILEGGKDTCVGD-SGGPLICNGQIQGIVSWGG----HPCGQGSKPGVYTKVFDHLDWIK-SIIAGNTAVTCPP--------------
>Deinagkistrodon_acutus_Q90Z47
m--------------------------------------------------------VIGGDECDINEHRFLVAF-FN--TTGFFCGGTLINPEWVVTAAHC-DSTNFQMQLGVHSKKVL----NEDEQTRNPKEK-FICPNKNNN--EVLDKDIMLIKLDSPVNNSAHIAPISLPSNPPSVGSVCRVMGWGSITSPNVTIPGVPHCANINILDYEVCRATKP--ELPAKSRTLCAGILEGGKGSCDGD-SGGPLICNGEIQGIVSWGG----DICAQPHEPGHYTKVYDYTDWIN-SIIAGNTSATCPP--------------
>Deinagkistrodon_acutus_Q9W7S1
mvlirvlanllilq-lsy--------------------------------aQKSSKLVIGGDECDINEHRSLALV-YI--TTGFLCGGTLINPEWVLSAAHC-DRGPMHIFLGMHSLKAP----KENEQKRIAKEK-FFCLSSKNY--TKWGNDIMLIKLDSPVNNSAHIAPISLPSNPPIVGSVCRVMGWGSITSPNVTIPGVPHCANINILDYEVCRATKP--ELPAKSRTLCAGILEGGKGSCDGD-SGGPLICNGEIQGIVSWGG----DICAQPHEPGHYTKVYDYTDWIN-SIIAGNTFATCPP--------------
>Deinagkistrodon_acutus_Q9I961
mvlirvlanllilq-lsy--------------------------------aQKSSKLVIGGDECDINEHRSLALV-YI--TTGFPCGGTLINPEWVLSAAHC-DRGPMHIFLGMHSLKAP----KENEQKRIAKEK-FFCLSSKNY--TKWGNDIMLIKLDSPVNNSAHIAPISLPSNPPIVGSVCRVMGWGSITSPNVTIPGVPHCANINILDYEVCRATKP--ELPAKSRTLCAGILEGGKGSCDGD-SGGPLICNGEIQGIVSWGG----DICAQPHEPGHYTKVYDYTDWIN-SIIAGNTSATCPP--------------
>Deinagkistrodon_acutus_Q98TT5
mvlirvlanllilq-lsy--------------------------------aQKSSKLVIGGDECDINEHRSLALV-YI--TTGFLCGGTLINPEWVLSAAHC-DRGPMHIFLGMHSLKAP----KEDEQKRIAKEK-FFCLSSKNY--TKWGNDIMLIKLDSPVNNSAHIAPISLPSNPPSVGSVCRVMGWGSITSPNVTIPGVPHCANINILDYEVCRATKP--ELPAKSRTLCAGILEGGKGSCDGD-SGGPLICNGEIQGIVSWGG----DICAQPHEPGHYTKVYDYTDWIN-SIIAGNTSATCPP--------------
>Deinagkistrodon_acutus_A1E235
m--------------------------------------------------------VIGGDECDINEHHSLALV-YI--TTGFLCGGTLINPEWVLSAAHC-DRGPMHTFLGMHSLKAP----KEDEQKRIAKEK-FFCLSSKNY--TKWGNDIMLIKLDSPVNNSAHIAPISLPSNPPSVSSVCRVMGWGSITSPNVTIPGVPHCANINILDYEVCRATKP--ELPAKSRTLCAGILEGGKGSCDGD-SGGPLICNGEIQGIVSWGG----DICAQPHEPGHYTKVYDYTDWIN-SIIAGNTSATCPP--------------
>Deinagkistrodon_acutus_A1E2S3
m--------------------------------------------------------VIGGDECDINEHRSLALV-YI--TTGFLCGGTLINPEWVLSAAHC-DRGPMHIFLGMHSLKAP----KEDEQKRIAKEK-FFCLSSKNY--TKWGNDIMLIKLDSPVNNSAHIAPISLPSNPPSVGSVCRVMGWGSITSPNVTIPGVPHCANINILDYEVCRATKP--GLPAKSRTLCAGILEGGKGSCDGD-SGGPLICNGEIQGIVSWGG----DICAQPHEPGHYTKVYDYTDWIN-SIIAGNTSATCPP--------------
>Deinagkistrodon_acutus_A1E2S1
m--------------------------------------------------------VIGGDECDINEHHSLALV-YI--TTGFLCGGTLINPEWVLSAAHC-DRGPMHIFLGMHSLKAP----KEDEQKRIAKEK-FFCLSSKNY--TKWGNDIMLIKLDSPVNNSARIAPISLPSNPPSVGSVCRVMGWGSITSPNVTIPGVPHCANINILDYEVCRATKP--ELPAKSRTLCAGILEGGKGSCDGD-SGGPLICNGEIQGIVSWGG----DICAQPHEPGHYTKVYDYTDWIN-SIIAGNTSATCPP--------------
>Deinagkistrodon_acutus_A1E2S4
m--------------------------------------------------------VIGGDECDINEHHSLALV-YI--TTGFLCGGTLINPEWVLSAAHC-DRGPMHIFLGMHSLKAP----KEDEQKRIAKEK-FFCLSSKNY--TKWGNDIMLIKLDSPVNNSAHIAPISLPSNPPSVGSVCRVMGWGSITSPNVTIPGVPHCANINILDYEVCRATKP--ELPAKSRTLCAGILEGGKGSCDGD-SGGPLIRNGEIQGIVSWGG----DICAQPHEPGHYTKVYDYTDWIN-SIIAGNTSATCPP--------------
>Deinagkistrodon_acutus_A1E239
m--------------------------------------------------------VIGGDECDINEHHSLALV-YI--TTGFLCGGTLINPEWVLSAAHC-DRGPMHIFLGMHSLKAP----KEDEQKRIAKEK-FFCLSSKNY--TKWGNDIMLIKLDSPVNNSAHIAPISLPSNPPSVGSVCRVMGWGSITSPNVTIPGVPHCANINILDYEVCRATKP--ELPAKSRTLCAGILEGGKGSCDGD-SGGPLICNGEIQGIVSWGG----DICAQPHEPGHYTKVYDYTDWIN-SIIAGNTSATCPP--------------
>Crotalus_cerastes_A0A2I7YS37
mvlirvlanllilq-lsy--------------------------------gQKSSELVTGGDECNINEHRSLALV-YI--TNDGFCGGTLINQEWVLTAAHC-DKGDMLIFLGMHSLEVP----NKDVQTRVAKEK-FICPNRKKD--NKKDKDIMLIRLDSPVNNSTHIAPLSLPSNPPSVGSVCRIMGWGTITSPNVTLPAVPHCANINIVRNALCRKAYA--GLPATSRTLCAGILQGGKDSCQGD-SGGPLICNGQIQGIVSGGV----HPCGQRLKPGFYTKVFDYIDWIQ-SIVAGNTTVTCPQ--------------
>Crotalus_lepidus_A0A2I7YS51
mvlirvlanllilq-lsy--------------------------------aQKSSELVIGGDECNINEHRSLAFV-Y---NEGF-CSGTLINQEWVLSAAHC-DKGNMLIFLGVHSLEVL----NKDVQIRVAKEK-FICPNRKKD--DKLDKDIMLIRLDRPVRNSAHIAPLSLPSSPPSVGSVCRVMGWGTITSPNVTWPDVPHCANINILDNEVCRAAHG--GSPATSRTLCAGILEGGKDSCDGD-SGGPLICNGQFQGIVSWGA----DTCAQPREPGLYTKVFDYTDWIQ-SIISGNTDATCPP--------------
>Protobothrops_mucrosquamatus_XP_015671556
melirvlanllilq-lsy--------------------------------aQKSSELVVGGDECNINEHRSLALV-YI--TSGFLCGGTLIHPEWVMTAAHC-DRGNIVIFLGVHSLKGL----NKDEPTRIAKEK-FICHNRKKN--DDKDKDIMLIRLDSPVSNSEHIAPISLPSNPPSVGTVCRVMGWGSMTSPNVTFPGVPHCANINIFDYEECRAAKP--ELPEISRTLCAGILEGGKGSCDGD-SGGPLICNGEIQGIVSWGG----DICAQPHEPGHYTKVFYYIDWIK-NIIAGNTDATCPP--------------
>Lachesis_stenophrys_Q072L7
mvlirvlanllilq-lsy--------------------------------aQKSSELVIGGDECNINEHRSLALV-YI--TSGFLCGGTLINQQWVLTAAHC-DRGNMLIFFDVHSLKGL----NKDVQSRVAKEK-FICPNRKKD--DEKDKDIMLIKLDSPVSNSEHIAPLSLPSNPPSVGSVCRIMGWGAITSPNVTLPGVPHCANINILDYEVCRKAYT--GLPATSRTLCAGILEGGKDSCKGD-SGGPLICNGQFQGIVSWGA----HPCGQSLKPGVYTKVFDYTEWIQ-SILAGNADATCPP--------------
>Gloydius_intermedius_A0A286S0D3
mvlirvlanllilq-lsy--------------------------------aQKSSELVVGGDECNINEHRSLAVV-YI--TSGFLCGGTLINQEWVLTAAHC-DRGNIHIFLGVHSLKGL----RKDKPTRIAKEK-FICPNRKKE--DEKDKDIMLIRLDSPVSNSEHIAPLSLPSSPPSVGSVCRVMGWGAITSPNETFPDVPHCANINILDYEVCRAAKP--ELPATSRTLCAGILEGGKGSCYRD-SGAPLICNGEIQGIVSWGG----DICAQPREPGHYTKVFDYIDWIQ-SIIAGNTTVNCPP--------------
>Crotalus_cerastes_A0A2I7YS54
mvlirvlanllilq-lsy------------gKSLDNGAK-----------AQKSSELVIGGDECNINEHHSLALV-YI--TSGFLCGGTLINQEWVLTAAHC-DRGDILVLLGVHSLKGL----NNDVQIRVAKEK-FICPNRKKD--DEKDKDIMLIRLDSPVKSSTNIAPLSLPSNPPSVGSVCRIMGWGAITSPNVTLPGVPHCADINIFDYEVCRAAKP--ELPATSRTLCAGILEGGKGSCDGD-SGGPLICNGEIQGIVSWGG----DICAQPREPGHYTKVFDYTDWIQ-SIIAGNTDVTCPS--------------
>Crotalus_adamanteus_J3SDW9
mvlirvlanllilq-lsy--------------------------------AQKSSELVIGGDECNINEHRFLAIV-H---TDISLCTGTLINQEWVLTAAHC-DRGDILVLLGVHRLKDV--------QTRVAKEK-FICPNRKKD--NEKDKDIMLIRLDSPVNNSTHIAPLSLPSNPPSVGSVCRIMGWGAITSPNVTFPGVPHCADINIFDYEVCRAAKP--ELPATSRTLCAGILEGGKGSCDGD-SGGPLICNGEIQGIVSWGG----DICAQPREPGHYTKVFDYTDWIQ-SIIAGNTDVTCPP--------------
>Crotalus_adamanteus_F8S115
mglirvlanllilq-lsy------------GKSLDNGAK-----------AQKSSELVIGGDECNINEHRSLALV-YI--TSGFLCGGTLINQEWVLTAAHC-DRGDILVLLGVHRLKDVQTGVAKDVQTRVAKEK-FICPNRKKD--NEKDKDIMLIRLDSPVNNSTHIAPLSLPSNPPSVGSVCRIMGWGAITSPNVTFPGVPHCADINIFDYEVCRAAKP--ELPATSRTLCAGILEGGKGSCDGD-SGGPLICNGEIQGIVSWGG----DICAQPREPGHYTKVFDYTDWIQ-SIIAGNTDVTCPP--------------
>Crotalus_molossus_A0A2I7YS83
mglirvlanllilq-lsy--------------------------------AQKFSELVIGGDECNINEHRSLALV-YI--TSGFLCGGTLINQEWVLTAAHC-DRGDILVLLGVHRLKDVQTRVAKDVQTRVAKEK-FICPNRKKD--DEKDKDIMLIRLDSPVNNSTHIAPLSLPSNPPSVGSVCRIMGWGAITSPNVTFPGVPHCADINIFDYEVCRAAKP--ELPATSRTLCAGILEGGKGSCDGD-SGGPLICNGEIQGIVSWGG----DICAQPREPGHYTKVFDYTDWIQ-SIIAGNTDVTCPP--------------
>Crotalus_scutulatus_A0A2I7YS90
mglirvlanllilq-lsy------------GKSLDNGAK-----------AQKSSELVIGGDECNINEHRSLALV-YI--TSGFLCGGTLINQEWVLTAAHC-DRGDILVLLGVHRLKDVQTGVSKDVQTRVAKEK-FICPNRKKD--NEKDKDIMLIRLDSPVNISTHIAPLSLPSNPPSVGSVCRIMGWGAITSPNVTLPGVPHCADINIFDYEVCRAAKP--ELPVTSRTLCAGILEGGKGSCDGD-SGGPLICNGEIQGIVSWGG----DICAQPHEPGHYTKVFDYTEWIQ-SIIAGNTDVTCPT--------------
>Crotalus_durissus_Q2QA04
mvlirvlanllilq-lsy--------------------------------AQKSSELVIGGDECNINEHRSLALV-YI--TSGFLCGGTLINKEWVLTAAHC-DRGDILVLLGVHRLKDVQTGVSKDVQTRVAKEK-FICPNRKKD--DEKDKDIMLIRMDSPVNISTHIAPLSLPSNPPSVGSVCRIMGWGAITSPNVTLPGVPHCADINIFDYEVCRAAKP--ELPVTSRTLCAGILEGGKGSCDGD-SGGPLICNGEIQGIVSWGG----DICAQPREPEPYTKVFDYTEWIQ-SIIAGNTDATCPP--------------
>Crotalus_tzabcan_A0A193CHJ0
mvlirvlanllilq-lsy------------GKSLDNGAK-----------AQKSSELVIGGDECNINEHRSLALV-YI--TSGFLCGGTLINKEWVLTAAHC-DRGDILVLLGVHRLKDVQTGVSKDVQTRVAKEK-FICPNRKKD--DEKDKDIMLIRMDSPVNISTHIAPLSLPSNPPSVGSVCRIMGWGAITSPNVTLPGVPHCADINIFDYEVCRAAKP--ELPVTSRTLCAGILEGGKGSCDGD-SGGPLICNGEIQGIVSWGG----DICAQPREPGHYTKVFDYTEWIQ-SIIAGNTDVTCPP--------------
>Sistrurus_catenatus_B0VXT7
mvlirvlanllilq-lsy--------------------------------gQKSSELVIGGDECNINEHRSLALV-YI--TNGFLCGGTLINQEWVLTAAHC-DRGNMLIFFGVHRLKGL----NKDAQTRVAKEK-FICPNRKKN--DEKDKDIMLIRLDSPVNSSTHIAPISLPSNPPSVGSVCHIMGWGAITSPNVTLPGVPHCANINILDHEVCQAAYP--SLTATSRTLCAGILEGGKSSCDGD-SGGPLICNGEIQGIVSWGG----DICAQPREPGVYTKVFDYTDWIQ-NIIAGNTDATCPP--------------
>Crotalus_scutulatus_A0A2I7YSB5
mglirvlanllilq-lsy--------------------------------aQKSSELVIGGDECNINEHRSLALV-YI--TSGFLCAGTLINEEWVLTAAHC-DRGNMLIFFGVHRLKGL----NKDVQKRVAKEK-FICPNRKKN--DEKDKDIMLIRLDSPVSNSEHIAPLSLPSNPPSVGSVCQIMGWGAITSPNVTLPGVPHCANINILDYEVCRAAYA--RLPATSRTLCAGILEGGKSSCDGD-SGGPLICNGEIQGIVSSGG----DICAQPREPGIYTKVFDYTDWIQ-NIIAGNTDATCPP--------------
>Crotalus_tigris_A0A2I7YSA1
mglirvlanllmlq-lsy--------------------------------aQKSSELVIGGDECNINEHRSLALV-YI--TSGFLCGGTLINEEWVLTAAHC-DRGNMLIFFGVHRLKGL----NKDVQKRVAKEK-FICPNRKKN--DEKDKDIMLIRLDSPVSNSEHIAPLSLPSNPPSVGSVCQIMGWGAITSPNVTLPCVPHCANINILDYEVCRTAYA--RLPATSRTLCAGILEGGKSSCDGD-SGGPLICNGEIQGIVSWGG----DICAQPREPGVYTKVFDYTDWIQ-NIIAGNTDVTCPP--------------
>Crotalus_lepidus_A0A2I7YS53
mglirvlanllilq-lsy--------------------------------aQKSSELVIGGDECNINEHRSLALV-YI--TSGFLCGGTLINEEWVLTAAHC-DRGNMLIFFGVHRLKGL----NKDVQTRVAKEK-FICPNKKKN--DEKDKDIMLIRLDSPVNSSTHIAPLSLPSNPPSVGSVCQIMGWGAITSPNVTLPGVPHCANINILDNEVCRAAYA--GLSATSRILCAGILEGGKSSCDGD-SGGPLICNGEIQGIVSWGG----DICAQPHEPGIYTKVSDYTDWIQ-NIIAGNTDATCPP--------------
>Crotalus_scutulatus_A0A2I7YSA8
mglirvlanllilq-lsy--------------------------------aQKSSELVIGGDECNINEHRSLALV-YI--TSGFLCGGTLINEEWVLTAAHC-DRGNMLIFFGVHRLKGL----NKDVNTRVAKEK-FICSNRKKN--DEKDKDIMLIRLDSPVNSSTHIAPVSLPSNPPSVGSVCQIMGWGAITSPNVTLPGVPHCANINILDDEVCRAAYA--GLPATSRILCAGILEGGKSSCDGD-SGGPLICNGEIQGIVSWGG----DICAQPHEPGVYTKVFDYTDWIQ-NIIAGNTDSTCPP--------------
>Crotalus_tigris_A0A2I7YSB0
mglirvlanllmlq-lsy--------------------------------aQKSSELVIGGDECNINEHRSLALV-YI--TSGFLCGGTLINEEWVLTAAHC-DRGNMLIFFGVHRLKGL----NKDVQTRIAKEK-FICPNRKKN--DEKDKDIMLIRLDSPVNSSTHIAPLSLPSNPPSVGSVCHIMGWGAITSPNVTLPGVPHCANINILDYEVCRAAYA--GLPATSRILCAGILEGGKSSCDGD-SGGPLICNGEIQGIVSWGG----DICAQPHEPGIYTKVFDYTDWIQ-NIIAGNTDATCPP--------------
>Crotalus_mitchellii_A0A2I7YS87
mglirvlanllmlq-lsy--------------------------------aQKSSELVIGGDECNINEHRSLALV-YI--TSGFLCGGTLINEEWVLTAAHC-DRGNMLIFFGVHRLKGL----NKDVQTRVAKEK-FICPNRKKN--DEKDKDIMLIRLDSPVNSSTHIAPLSLPSNPPSVGSVCHIMGWGAITSPNVTLPGVPHCANINILDYEVCRAAYA--GLPATSRILCAGILEGGKSSCDGD-SGGPLICNGEIQGIVSWGG----DICAQPHEPGVYTKVFDYTDWIQ-NIIAGNTDATCPP--------------
>Crotalus_atrox_A0A2I7YS24
mglirvlanllmlq-lsy--------------------------------aQKSSELVIGGDECNINEHRSLALV-YI--TSGFLCGGTLINKEWVLTAAHC-DRGNMLIFFGVHRLKGL----NKDVQTRVAKEK-FICPNRKKN--DEKDKDIMLIRLDSPVNSSTHIAPLSLPSNPPSVGSVCHIMGWGAITSPNVTLPGVPHCANINILDYEVCRAAYA--GLPATSRILCAGILEGGKSSCDGD-SGGPLICNGEIQGIVSWGG----DICAQPHEPGVYTKVFDYTDWIQ-NIIAGNTDATCPP--------------
>Bothrops_alternatus_Q6IWF1
---------------------------------------------------------VIGGDECDINEHRFLAFL-Y---PGRFFCSGTLINQEWVLTVAHC-DTISMRIYLGLHTRSVP----NDDEEIRYPMEK-FKCPNRKRS--YIKDKDIMLIRLNRPVNDSPHIAPLSLPSNPPSVGSVCHVMGWGTTSPSKATYPDVPHCANINLVNDTMCHGAYN--GLPVTSRKFCAGVLQGGIDTCVGD-SGGPLICNGQFQGIVSWGG----KVCARLPRPALYTKVFEYLPWIQ-SIIAGNTTATCPL--------------
>Bothrops_pictus_U5YCR8
-------anllilq-vsy--------------------------------aQKSSELVIGGDECNINEHRFLAFT-Y---SRGFFCGGTLINQEWVLTATHC-DRIFMRIYLGLHNQSVR----YDDQQIRYPKEK-YFFPCSKNF--TKWDKDIMLIRLDRPVKNSEHIAPLSLPSNPPSVGSVCRVMGWGTITAPNDTYPDVPHCANINLFNYTVCRGAYK--GLPATSRTLCAGVLQGGIDTCVGD-SGGPLICNGQFQGIVFWGG----DPCAQPRKPALYTKVFDHLHWIL-SIIAGNTTATCPP--------------
>Bothrops_jararaca_Q5W958
mvlirvianllilq-lsy--------------------------------aQKSSELVIGGDECNINEHPFLAFL-Y---TGWIFCSGTLINKEWVLTVKQCNNRRPMRIYLGMHTRSVP----NDDEEIRYPKEM-FICPNKKKN-------DIMLIRLNRPVNNSEHIAPLSLPSNPPSVGSVCRIMGWGTITPSKATYPDVPHCANINLFNYTVCRGAHA--GLPVTSRKLCAGVLEGGIDTCSAD-SGGPLICNGQLQGIVSWRG----GSCAQPHKPGLYTKVFDYLPWIQ-SIIAGSTTATCPP--------------
>Bothrops_barnetti_K4LLQ2
------------lq-vsy--------------------------------aHKSSELVIGGDECDINEHPFLAFL-Y---SRGNFCGLTLINQEWVLTAAHC-DRRFMPIYLGIHTLSVP----NDDEVIRYPKDN-FICPNNNII--DEKDKDIMLIRLNRPVKNSEHIAPISLPSNLPSVGSVCRVMGWGSITAPNDTFPDVPHCANINLFNDTVCHGAYK--RFPVKSRTLCAGVLQGGKDKCMGD-SGGPLICNGPFHGILFWGD----DPCALPRKPALYTKGFEYPPWIQ-SIIAKNTTETCPP--------------
>Bothrops_insularis_Q8QG86
mvlirvianllilq-vsy--------------------------------aQKSSELVVGGDECDINEHPFLAFL-Y---SHGYFCGLTLINQEWVLTAAHC-DRRFMRIYLGIHARSVA----NDDEVIRYPKEK-FICPNKNMS--DEKDKDIMLIRLNRPVKNSTHIAPISLPSNPPSVGSVCRVMGWGSITIPNDTYPDVPHCANINLVNDTVCRGAYK--RFPAKSRTLCAGVLQGGKDTCVGD-SGGPLICNGTFQGIVSWGG----KVCARPRKPALYTKVFDYLPWIQ-SIIAGNKTATCPP--------------
>Bothrops_jararaca_Q5W960
mvlirvianllilq-lsy--------------------------------aQKSSELVIGGDECDINEHRFLAFL-Y---AGGYYCGGTLINQEWVLSAAHC-DKRIIRIYLGMHTRSVP----NDDEEIRYPKEK-FICPNKKKN--VITHKDIMLIRLNRPVKNSEHIAPLSLPSNPPSVGSVCRIMGWGSITTPDETSPNVPHCANINLFNNTVCREAYN--GLPA--KTLCAGVLQGGIDTCGGD-SGGPLICNGQFQGILSWGG----IPCAQPRKPAFYTKVFDYLPWIQ-SIIAGNKTATCPP--------------
>Bothrops_atrox_P04971
mvlirvianllilq-vsy--------------------------------aQKSSELVIGGDECDINEHPFLAFM-YY--SPRYFCGMTLINQEWVLTAAHC-NRRFMRIHLGNHAGSVA----NYDEVVRYPKEK-FICPNKKKN--VITDKDIMLIRLDRPVKNSEHIAPLSLPSNPPSVGSVCRIMGWGAITTSEDTYPDVPHCANINLFNNTVCREAYN--GLPA--KTLCAGVLQGGIDTCGGD-SGGPLICNGQFQGILSWGS----DPCAEPRKPAFYTKVFDYLPWIQ-SIIAGNKTATCP---------------
>Bothrops_jararaca_P81661
---------------------------------------------------------VIGGDECDINEHPFLAFMYY---SPQYFCGMTLINQEWVLTAAHC-DKTYMRIYLGIHTRSVA----NDDEVIRYPKEK-FICPNKKKN--VITDKDIMLIRLNRPVKNSTHIAPISLPSNPPSVGSVCRIMGWGAITTSEDTYPDVPHCANINLFNNTVCREAYN--GLPA--KTLCAGVLQGGIDTCGGD-SGGPLICNGQFQGILSWGS----DPCAEPRKPAFYTKVFDYLPWIQ-SIIAGNKTATCPP--------------
>Agkistrodon_contortrix_P09872
---------------------------------------------------------VIGGDECNINEHRFLALV-Y---ANGSLCGGTLINQEWVLTARHC-DRGNMRIYLGMHNLKVL----NKDALRRFPKEK-YFCLNTRND--TIWDKDIMLIRLNRPVRNSAHIAPLSLPSNPPSVGSVCRIMGWGTITSPNATLPDVPHCANINILDYAVCQAAYK--GLAAT--TLCAGILEGGKDTCKGD-SGGPLICNGQFQGILSVGG----NPCAQPRKPGIYTKVFDYTDWIQ-SIISGNTDATCPP--------------
>Agkistrodon_piscivorus_E5L0E6
mvlirvlanllilh-lsy--------------------------------aQKSSELVIGGDECNINEHRFLALV-Y---ANGSLCGGTLINQEWVLTARHC-DRGNMRIYLGMHNLKVL----NKDALRRFPKEK-YFCLNIRND--TIWDKDIMLIRLNRPVRNSAHIAPLSLPSNPPSVGSVCRVMGWGTITSPNATLPDVPHCANINILDYAVCQAAYR--GLAAT--TLCSGILEGGKDTCKGD-SGGPLICNGQFQGILSVGG----NPCAQPRKPGVYTKVFDYTDWIQ-SIISGNTDAACPP--------------
>Lachesis_muta_P33589
---------------------------------------------------------VIGGDECNINEHRFLVAL-YDGLSGTFLCGGTLINQEWVLTAQHC-NRSLMNIYLGMHNKNVK----FDDEQRRYPKKK-YFFRCNKNF--TKWDEDI---RLNRPVRFSAHIEPLSLPSNPPSEDSVCRVMGWGQITSPPETLPDVPHCANINLFNYTVCRGAYP--RMP--TKVLCAGVLEGGIDTCNRD-SGGPLICNGQFQGIVFWGP----DPCAQPDKPGVYTKVFDYLDWIQ-SVIAGNTTCS-----------------
>Gloydius_intermedius_A0A286S0D7
mvlikvlanllilq-lsy--------------------------------aQKSSELVIGGDECNINEHRFLVAL-YD--PNEFLCGGALINEEWVLTAAHC-NKKSIYIYLGMHNESVQ----YDDEQRRSPKEK-YFFRCSKNF--TKWEKDIMLIKLDSPVRNSAHIAPLSLPSSPPSVGSVCRVIGWGTITSPNETLPDVPHCANINLLHYSVCQAAYP--KLPVTRRLLCAGILEGGIDSCHRD-SGGPLICNGQFQGIVSWGR----YPCAQPRVPGLYTKVFDYTDWIQ-SIIAGNTTVNCPP--------------
>Gloydius_halys_O73800
mvlikvlanhlilq-lsy--------------------------------aQKSSELVIGGDECNINEHRFLVAL-YHSRSRTFLCGGTLINQEWVLTAAHC-DRFLMYIRLGMHNKNVK----FDDEQRRFPKEK-YFFACSNNF--TKWDKDIMLIRLNRPVNNSEHIAPLSLPSNPPSVGSVCRVMGWGTITSPNETLPDVPHCANINLLHYSVCQAAYP--KLPVTRRLLCAGILEGGIDSCHRD-SGGPLICNGQFQGIVSWGR----YPCAQPRVPGIYIKVFDYTDWIQ-SIIAGNTAVNCPP--------------
>Gloydius_brevicaudus_P85109
---------------------------------------------------------VIGGDECNINEHRFLVAL-YHSRSRTFLCGGTLINQEWVLTAAHC-DRFFMYIRLGMHNKNVN----FDDEQRRSPKEK-YFFRCSNNF--TKWDKDIMLIRLDSPVNNSAHIAPLSLPSNPPSVGSVCRVMGWGQTTSPQEDLSDVPRCANINLFNFTVCRAAYP--WLPATSRVLCAGDMEGGIDTCNRD-SGGPLICNGQFQGIVSKGQ----NLCAQPRKPALYTKVFDHLDWIQ-SIIAGNKTVTCPP--------------
>Crotalus_adamanteus_J3RYA3
mvlirvlanllilq-lsY--------------------------------aQKSSELVIGGDECNIDEHRFLVAL-YHSRSKTFLCGGTLLNEEWVLTAAHC-NRVFMYIRLGMHNKNVK----FDDEQIRYAKEK-YFFRCHNNF--TRWDKDIMLIRLNKPVSYSEHIAPLSLPFSPPSVGSVCRAMGWGQTTSPQETLPDVPHCANINLLDYEVCRTAHPQFRLPATSRTLCAGVLEGGIDTCNRD-SGGPLICNGQFQGIVFWGP----DPCAQPDKPGLYTKVFDHLDWIQ-SIIAGEKTVNCPP--------------
>Crotalus_adamanteus_F8S117
mvlirvlanllilq-lsY--------------------------------aQKSSELVIGGDECNIDEHRFLVAL-YHSRSKTFLCGGTLLNEEWVLTAAHC-NRVFMYIRLGMHNKNVK----FDDEQIRYAKEK-YFFRCHNNF--TRWDKDIMLIRLNKPVSYSEHIAPLSLPFSPPSVGSVCRAMGWGQTTSPQETLPDVPHCANINLLDYEVCRTAHPQFRLPATSRTLCAGVLEGGIDTCNRD-SGGPLICNGQFQGIVFWGP----DPCAQPDKPGLYTKVFDHLDWIQ-SIIAGEKTVNSPP--------------
>Crotalus_lepidus_A0A2I7YS61
mvlirvlanllilq-lfY--------------------------------aQKSSELVIGGDECNISEHRFLVAL-YHSRSKTFLCGGTLLNKEWVLTAAHC-NRVFMYIRLGMHNKNVK----FDDDQRRYAKEK-YFFRCHNNF--TKWDKDIMLIRLDSPVNSSTHIAPLSLPSSPPSVGSVCRAMGWGQTTSPQETLPDVPHCANINLLDYEVCREAHPQLGLPATSRTLCAGVLEGGIDTCNRD-SGGPLICNGQFQGIVFWGP----DPCAQPDKPGLYTKVFDHLDWIQ-SIIAGNKTVNCPP--------------
>Crotalus_scutulatus_A0A2I7YS96
mvlirvlvnllilq-lsY--------------------------------aQKSSELVIGGDECNINEHRFLVAL-YHSRSKTFLCGGTLLNEEWVLTAAHC-NRVFMYIRLGMHNKNVK----FDDEQIRYAKEK-YFFRCHNNF--TKWDKDIMLIRLDSPVSYSTHIAPLSLPSSPPSVGSVCRAMGWGQTTSPEETLPDVPHCANINLLDYEVCRAAHPQLGLPATSRMLCAGVLEGGIDTCNGD-SGGPLICNGQFQGIVFWGP----DPCAQPNKPGLYSKVFDHLDWIQ-NIIAGNKTVNCPP--------------
>Sistrurus_catenatus_B0VXU2
mvlirvlanllilq-lsY--------------------------------aQKSSELIIGGEECNINEHRFLVAL-YHSRSKTFLCGGTLLNEEWVLTAAHC-NRVFMYIRLGMHNKNVI----FDDDHIRYAKEK-YFFRCRNNF--TKWDKDIMLIRLNKPVSYSEYIAPLSLPSSPPSVGSVCRVMGWGQTTSPQETLPDVPHCANINLLDYEVCRAAYS--SLPATSRVLCAGVLEGGIDTCNRD-SGGPLICDGQFQGIVSWGD----GSCAQPDKPALYSKVFDHLDWIQ-NIIAGNTTVNCPP--------------
>Sistrurus_catenatus_B0VXT8
-----------------------------------------------------SSELVIGGDECNINEHRFLVAL-YHSRSKTFLCGGTLLNEEWVLTAAHC-NRVFLYIRLGMHNKNVN----FDDDQRRYPKKK-YFFRCHNNF--TKRDKDIMLIRLNKPVSYSEHIAPLSLPSSPPSVGSVCRAMGWGQTTSPQETLPDVPHCANINLLDYEVCRAAHPQFGLPATSRILCAGVLEGGIDTCHRD-SGGPLICNGQFQGIVSWGD----GSCAQPDKPALYSKVFDHLDWIQ-NIIAGNTTVNCPP--------------
>Crotalus_molossus_A0A2I7YS85
mvlirvlanllilq-lsy--------------------------------aQKSSELVIGGDECNTTEHRFLVAL-YDDCSGTFLCGGTLINEEWVLTAKHC-NRRHILIHLGVHDRSVQ----SDNEQRRYPKEK-YFFDCSNNF--TKWDKDIMLIRLNKPVSYSEHIAPLSLPSSPPIVGSVCRVMGWGTITSPQETLPDVPHCANINLFDYEVCRAAYPRSALPATSRTLCAGVLAGGIDTCHRD-SGGPLICNGEFQGIVFWGA----YPCAQPDKPALYSKVFDHLDWIQ-SIIAGNTTVNCPP--------------
>Crotalus_durissus_B0FXM2
mvlirvlanllilq-lsy--------------------------------aQKSSELVIGGDECNINEHNFLVAL-YEYWSQSFLCGGTLINGEWVLTAAHC-DRTHFLIYVGVHDRSVQ----FDKEQRRFPKEK-YFFNCGNNF--TKWDKDIMLIRLNKPVRNNEHIAPLSLPSSPPSVGSVCRVMGWGQTTSPQNTLPDVPHCANINLLDYEVCRTALPQLRLPATSRILCAGVLEGGIDTCNRD-SGGPLICNGEFQGIVFWGP----DPCAQPDKPALYSKVFDHLDWIQ-SIIAGNTIVNCPP--------------
>Crotalus_tzabcan_A0A193CHI5
mvlirvlanllipq-lsy--------------------------------aQKSSELVIGGDECNINEHNFLVAL-YEYWSQSFLCGGTLINGEWVLTAAHC-DRTHFLIYVGVHDRSVQ----FDKEQRRFPKEK-YFFNCGNNF--TEWDKDIMLIRLNKPVRNNEHIAPLSLPSSPPSVGSVCRVMGWGQTTSPQNTLPDVPHCANINLLDYEVCRTALPQLRLPATSRILCAGVLEGGIDTCNRD-SGGPLICNGEFQGIVFWGP----DPCAQPDKPALYSKVFDHLDWIQ-SIIAGNTIVNCPP--------------
>Crotalus_tigris_A0A2I7YSA4
mvlirvlanllilq-lsy--------------------------------aQKSSELVIGGDECNINEHRFLVAL-YEYWSKTFLCGGTLLNEEWVLTAKHC-DRKHILIYVGVHDRSVQ----FDKEQRRFPKEK-YFFDCTNNF--TKWDKDIMLIRLNKPVSYSEHIAPLSLPSIPPIVGSVCCVMGWGAITSPNETLPDVPHCANINLLDYEVCLAAHPKFGLPATSRTLCAGVLEGGIDTCNHD-SGGPLICNGEFQGIVFWGP----YPCAQPDKPGLYTKVFDHLDWIQ-SIIAGNKTMNCPP--------------
>Crotalus_durissus_A0A0S4FKT4
---------------------------------------------------------VIGGDECNINEHNFLVAL-YEYWSQSFLCGGTLINGEWVLTAAHC-DRKHILIYVGVHDRSVQ----FDKEQRRFPKEK-YFFNCRNNF--TKWDKDIMLIRLNKPVSYSEHIAPLSLPSSPPIVGSVCRVMGWGTIKSPQETLPDVPHCANINLLDYEVCRTAHPQFRLPATIRILCAGVLEGGIDTCHRD-SGGPLICNGEFQGIVSWGD----GSCAQPDKPALYSKVFDHLDWIQ-NIIAGSETVNCPS--------------
>Crotalus_durissus_B0FXM1
mvlirvlanllilq-lsy--------------------------------aQKSSELVIGGDECNINEHNFLVAL-YEYWSQSFLCGGTLINGEWVLTAAHC-DRKHILIYVGVHDRSVQ----FDKEQRRFPKEK-YFFNCRNNF--TKWDKDIMLIRLNKPVSYSEHIAPLSLPSSPPIVGSVCRVMGWGTIKSPQETLPDVPHCANINLLDYEVCRTAHPQFRLPATSRILCAGVLEGGIDTCHRD-SGGPLICNGEFQGIVSWGD----GPCAQPDKPALYSKVFDHLDWIQ-NIIAGSETVNCPS--------------
>Crotalus_durissus_Q58G94
---------------------------------------------------------VIGGDECNINERNFLVAL-YEYWSQSFLCGGTLINGEWVLTAAHC-DRKHILIYVGVHDRSVQ----FDKEQRRFPKEK-YFFNCRNNF--TKWDKDIMLIRLNKPVSYSEHIAPLSLPSSPPIVGSVCRVMGWGTIKSPQETLPDVPHCANINLLDYGVCRTAHPQFRLPATSRILCAGVLEGGIDTCHRD-SGGPLICNGEFQGIVSWGD----GSCAQPDKPALYSKVFDHLDWIQ-NIIAGSETVNCPS--------------
>Crotalus_molossus_A0A2I7YS74
mvlirvlanllilq-lsy--------------------------------aQKSSELVIGGDECNINEHRFLVAL-YDYWSRSFLCGGTLINEEWVLTAKHC-DRTHILIYVGVHDRSVQ----FDKEQRRFPKKK-YFFDCSNNF--TKWDKDIMLIRLNKPVSYSEHIASLSLPSSPPIVGSVCRVMGWGQTTSPQETLPNVPHCANINLLDYELCRTAHPQFRLPATSRILCAGVLEGGIDTCHRD-SGGPLICNGQFQGIVSWGD----GSCAQPDKPALYSKVFDHLDWIQ-SIIAGSETVNCPP--------------
>Crotalus_atrox_A0A2I7YS34
mvlirvlanllilq-lsy--------------------------------aQKSSELVIGGDECNINEHHFLVAL-YEYWSQNFLCGGTLINEEWVLTAKHC-DRTHILIYVGVHDRSVQ----FDKEQRRFPKEK-YFFDCSNNF--TKWDKDIMLIRLNKPVSYSEHIAPLSLPSSPPIVGSVCRVMGWGQTTSPQETLPDVPHCANINLLDYEVCRTAHPQFRLPATSRILCAGVLEGGIDTCHRD-SGGPLICNGQFQGIVSWGD----GSCAQPDKPALYSKVFDHLDWIQ-SIIAGSETVNCPP--------------
>Crotalus_molossus_A0A2I7YS72
mvlirvlanllilq-lsy--------------------------------aQKSSELVIGGDECNINEHRFLVAL-YDYWSDTILCGGILINEEWVLTAKHC-DRTHILIYVGVHDRSVK----FDKEQRRFPKKK-YFFDCSNNF--TRWDKDIMLIRLNKPVSYSEHIASLSLPSSPPIVGSVCRVMGWGQTTSPQETLPDVPHCANINLLDYEVCRAAHPQLRLPATSRTLCAGVLEGGIDTCNRD-SGGPLICNGQFQGIVFWGP----DPCAQPDKPALYTKVFDHLDWIQ-SIIAGETTVNCPP--------------
>Crotalus_adamanteus_F8S114
mvlirvlanllilq-lsy--------------------------------aQKSSELVIGGDECNINEHRFLVAL-YDYWSQSFLCGGTLINEEWVLTAKHC-DRTHILIYVGVHDRSVQ----FDKEQRRFPKEK-YFFDCSNNF--TKWDKDIMLIRLNKPVSYSEHIAPLSLPSSPPIVGSVCRAMGWGQTTSPQETLPDVPHCANINLLDYEVCRTAHPQFRLPATSRTLCAGVLEGGIDTCNRD-SGGPLICNGQFQGIVFWGP----DPCAQPDKPGLYTKVFDHLDWIQ-SIIAGEKTVNCPP--------------
>Crotalus_tigris_A0A2I7YSA9
mvlirvlanllilq-lsy--------------------------------aQKSSELVIGGDECNINEHRFLVAL-YEYWSQSFLCGGTLLNEEWVLTAKHC-NRKHILIYVGVHDRSVQ----FDKEQRRFPKEK-YFFDCTNNF--TKWDKDIMLIRLNKPVSYSEHIAPLSLPSIPPIVGSVCRVMGWGQITSPQETLPDVPHCANINLLDYEVCRAAHPQLRLPATSRTFCAGVLEGGIDTCNRD-SGGPIICNGQFQGIVFWGP----DPCAQPDKPGLYTKVFDHLDWIQ-SIIAGEKTVNCPP--------------
>Crotalus_mitchellii_A0A2I7YS80
mvlirvlanllilq-lsy--------------------------------aQKSSELVIGGDECNINEHHFLVAL-YEYWSQSFLCGGTLINKEWVLTAKHC-DRTHILIYVGVHDRSVQ----FDKEQRRFPKEK-YFFDCTNNF--TKWDKDIMLIRLNKPVSYSEHIAPLSLPSIPPIVGSVCRVMGWGQITSPQDTLPDVPHCANINLLDYEVCRAAHPQLRLPATSRTLCAGVLEGGIDTCNRD-SGGPLICNGQFQGIVFWGP----YPCAQPDKPGLYTKVFDHLDWIQ-SIIAGEKTVNCPP--------------
>Bothrops_jararaca_Q9PTU8
mvlirvianllilq-lsn--------------------------------aQKSSELVIGGDECNITEHRFLVEI-FN--SSGLFCGGTLIDQEWVLSAAHC-DMRNMRIYLGVHNEGVQ----HADQQRRFAREK-FFCLSSRNY--TKWDKDIMLIRLNRPVNNSEHIAPLSLPSNPPSVGSVCRIMGWGTITSPNATFPDVPHCANINLFNYTVCRGAHA--GLPATSRTLCAGVLQGGIDTCGGD-SGGPLICNGTFQGIVSWGG----HPCAQPGEPALYTKVFDYLPWIQ-SIIAGNTTATCPP--------------
>Echis_ocellatus_D5KRY1
mvlirvlanllvlq-lsy--------------------------------aQKSSELVAGGAECDKNEHPFLVAL-HTARSKRFHCTGTLIGKQWVLTAARC-NKKNIRVKIGMHNKNER----TEDEMMRVAAEK-FFCASSKTY--TRWDKDIMLIKLKRPVNNRTHIAPLSLPSNPASVGSECRIMGWGTTTTTKVTYPDVPNCANIKIFDYSVCREAYR--KLPEKSRTLCAGILEGGIDSCKAD-TGGPLICNGEFQGIASWGG----QPCAQPLKPALYTNVFDYSDWIK-SIIAGNTTATCPPS-------------
>Echis_coloratus_E9JG09
mvlirvlanllvlq-lsy--------------------------------aQRSSELVTGGAECDINEHPFLVAL-HTARSKRFHCTGTLIDNQWVLTAARC-DRKNIRIKVGVHNKNKR----NKDEMMRVPAEK-FFCASSKTY--TRWDKDIMLIRLKRPVNGSTHIAPLSLPSNPASVDSECRIMGWGTITTTKVTYPDVPHCANIKIFDYSVCREAYR--KLPEKSRTLCAGILEGGIDSCKAD-TGGPLICNGQFQGIASWGG----KPCAQPLKPALYTNVFDYNDWIK-SIIAGNTDATCPP--------------
>Echis_coloratus_E9JG08
mvlirvlanllvlq-lsy--------------------------------aQRSSELVTGGAECDINEHPFLVAL-HTARSKRFHCTGTLIDNQWVLTAARC-DRKNIRIKVGVHNKNKR----NKDEMMRVPAEK-FFCASSKTY--TRWDKDIMLIRLKRPVNGSTHIAPLSLPSNPASVDSECRIMGWGTITTTKVTYPDVPHCANIKIFDYSVCREAYR--KLPEKSRTLCAGILERSIDSCKAD-TGGPLICNGQFQGIASWGG----KPCAQPLKPALYTNVFDYNDWIK-SIIAGNTDATCPP--------------
>Macrovipera_lebetina_Q9PT40
mvlirvlanllvlq-lsy--------------------------------aQKSSELVIGGDECNINEHPFPVAL-HTARSKRFYCAGTLINQEWVLTAARC-DRKNIRIILGVHSKNVP----NEDQQIRVPKEK-FFCLSSKTY--TRWDKDIMLIRLKKPVNDSTHIVPLSLPSSPPSVGSVCRIMGWGTITTTKVTYPDVPHCANINMFDYSVCRKVYR--KLPEKSRTLCAGILQGGIDSCKVD-NGGPLICNGQIQGIVSWGG----HPCAQPHKPALYTNVFDYTDWIQ-SIIAGNITATCPP--------------
>Vipera_ammodytes_A0A1I9KNP0
mvlirvlanllvlq-lsy--------------------------------aQKSSELVIGGDECNINEHPFLVAL-HTARSKRFYCAGTLINQEWVLTAARC-DRKNIRIILGVHSKNVP----NEDEQMRVPKEK-FFCLSSKTY--TRWDKDIMLIRLKRPVNDSTHIAPLSLPSSPPSVGSVCRIMGWGTITTTKVTYPDVPHCADINMFDYSVCQKVYR--KLPEKSRTLCAGILQGGIDSCKVD-NGGPLICNGQIQGIVSWGG----YPCAQPHKPALYTNVFDYTDWIQ-SIIAGNITATCPP--------------
>Vipera_transcaucasiana_01
mvlirvlanllvlq-lsy--------------------------------aQKSSELVIGGDECNINEHPFLVAL-HTARSKRFYCAGTLINQEWVLTAARC-DRKNIRIILGVHSKNVP----NEDEQMRVPKEK-FFCLSSKTY--TRWDKDIMLIRLKRPVNDSTHIAPLSLPSSPPSVGSVCRIMGWGTITTTKVTYPDVPHCADINMFDYSVCQKVYR--KLPEKSRTLCAGILQGGIDSCKVD-NGGPLICNGQIQGIVSWGG----YPCAQPHKPALYTNVFDYTDWIQ-SIIAGNITATCPP--------------
>Pseudocerastes_urarachnoides_02
mvlirvlanllvlq-lsydLLHYTACNIWVSASETNIKT-----------AQKSSELVIGGDECNINEHPFLVAL-HTARSKRFYCAGTLINQEWVLTAARC-DRKNIRIILGVHSKNVP----NEDKQIRVPKEK-FFCLSSKTY--TRWDKDIMLIRLKRPVNDSTHIAPLSLPSSPPSVGSVCRIMGWGTITTTKVTYPDVPHCANINMFDYSVCQKVYR--KLPEKSRTLCAGILQGGIDSCKVD-NGGPLICNGQIQGIVSWGG----HPCAQPRKPALYTNVFDYTDWIQ-SIIAGNITATCPP--------------
>Bitis_rhinoceros_D8MIA1
-vlirvlanllllq-lsy--------------------------------aQESSELVIGGDECDINEHPFLVAL-HTARSKRFHCAGTLLNKEWVLTAARC-DMENMQIYLGLHNISRP----NQDQKRRVPKEK-HFCVSSKTY--TRWDKDIMLIRLKRPVNDGTHIAPLSLPSNPPSVGSVCRIMGWGSITTTKVTYPDVPHCANIKLFDYSVCRDAYK--GLPEKSRTLCAGILEGGIDSCKVD-NGGPLICNGQFQGIGSWEG----HPCAQPLKPALYTNVFEYTDWIE-GIIARNTTVTCPP--------------
>Bitis_gabonica_Q6T6S7
mvlirvlanllllq-lsy--------------------------------aQESSELVIGGDECDINEHPFLVAL-HTARSKRFHCAGTLLNKEWVLTAARC-DRKNIRIKFGVHNKNVQ----NEDEEMRVPKEK-HFCVSSKTY--TRWDKDIMLIRLKRPVNDGTHIAPLSLPSNPPSVGSVCRIMGWGSITTTKVTYPDVPHCANIKLFDYSVCRDAYK--GLPEKSRTLCAGILEGGIDSCKVD-NGGPLICNGQFQGIGSWEG----HPCAQPLKPALYTNVFEYTDWIE-GIIARNTTVTCPP--------------
>Sistrurus_catenatus_B0VXU1
mvlirvlanllilq-lsy--------------------------------aQKSSELIIGGEECIINEHRFLVAL-YSFKSKRFHCSGTLINQEWVLTAAHC-NRKNIRIKLGTHSTKVT----NEDVQTRVPKKK-FFCLSSKTY--TRWDKDIMLIRLKRPVNNSEHIVPVNLPSNPPSLGSVCHIMGWGATTSPNVTLPGVPHCANINILDHEVCQAAYP--SLTATSRTLCAGILEGGKSSCDGD-SGGPLICNGEFQGIVFWGP----DTCAQPDKPSLYTKVFDHLDWIQ-SIIAGNKTVNCPP--------------
>Azemiops_feae_A0A1Y0DIB4
mvlirvlanllilq-lsy--------------------------------aQMSSELVVGGDECNINEHRFLVAL-YTLRSRKFHCAGTLINQEWVLTTAHC-DRKNIRIKLGVHSKNVR----NEDKQIRVPKEK-FFCLSSKTY--TRWSKDIMLIRLKRPVKNSAHIAPLSLPSSPPSVGSVCRIMGWGTISSTKETYPDVPHCANINIVDHAVCRALYP--GLLEKSRTLCAGILEGGKDSCKGD-SGGPLICNGQFQGIVSVGG----DPCALPYVPGVYTTVFDYNDWIK-SIIAGNTAATCPP--------------
>Tropidolaemus_subannulatus_Kallikrein_00
mvlirvlanllilq-lsy--------------------------------aQKSSELIIGGDECNINEHRFLVAL-HTFRSRRFHCSGVLINQEWVLTAARC-KRKNIRIKLGMHSKNTP----NEDVQTRVPKKT-FFCLNSKSY--TKWGKDIMLIRMKRPVNNSTHIAPVSLPSNPPSLGSVCRVMGWGSTTSPQETYPDVPHCANINILDYAVCRAAHP--WLPATSRTLCAGILEGGKDSCKGD-SGGPLICNGEIQGIASWGW----HPCAKQREPGHYTKVFDYTDWIK-NIMAGNIDATCPPX-------------
>Tropidolaemus_subannulatus_Kallikrein_02
mvpirvlanililq-lsy--------------------------------aQKSSELIIGGNNCNINEHRFLVAL-HTFRSRRFHCSGVLINQEWVLTAARC-KRKNIRIKLGMHSKNTP----NEDVQTRVPKKT-FFCLNSKSY--TKWGKDIMLIRMKRPVNNSTHIAPVSLPSNPPSLGSVCRVMGWGSTTSPQETYPDVPHCANINILDYAVCRAAHP--WLPATSRTLCAGILEGGKDSCKGD-SGGPLICNGEIQGIASWGW----HPCAKQREPGHYTKVFDYTDWIK-NIMAGNIDATCPPX-------------
>Trimeresurus_stejnegeri_Q8AY78
mvlirvlanllilq-lsy--------------------------------aQKSSELVVGGRPCNINEHRSLVVL-FN--SSGFLCGGTLINQDWVVTAAHC-DSNNFQMIFGVHSKNVP----NEDEQRRVPKEK-FFCDSNKNY--TQWNKDIMLIRLNSPVNNSTHIAPLSLPSSPPIVGSVCRIMGWGTITFPNETYPDVPHCANINLFNYTVCHGAHA--GLPATSRTLCAGVLEGGKDTCKGD-SGGPLICNGQFQGIVSWGG----HPCAQPREPGVYTKVFDHLDWIQ-NIIAGNTTATCPL--------------
>Trimeresurus_stejnegeri_Q71QJ4
mvlirvlanllilq-lsy--------------------------------aQKSSELIIGGDECNINEHRFLVAL-YTFRSRRFHCGGTLINQEWVLSAARC-DRKNIRIKLGMHSTNVT----NEDEQRRVPKEK-FFCLSSKTY--TQWNKDIMLIRLNSPVNNSTHIAPLSLPSNPPFVGSVCRIMGWGTITSPNETYPDVPHCANINLFNYTVCHGAHA--GLPATSRTLCAGVLEGGKDTCKGD-SGGPLICNGQFQGIVSWGG----DPCAQPREPGVYTKVFDHLDWIQ-NIIAGNTTATCPL--------------
>Trimeresurus_stejnegeri_Q8AY80
melirvlanllilq-lsy--------------------------------aQKSSELIIGGDECNIDEHRFLVAL-YK--SGRFRCGGTLINQEWVLTAAHC-DRRNMEIKLGMHSKNVP----NEDEQRRVPKEK-FFCDSNKNY--TQWNKDIMLIRLNSPVNNSTHIAPLSLPSSPPIVGSVCRIMGWGTITSPNETYPDVPHCANINLFNYTVCHGAHA--GLPATSRTLCAGVLEGGKDTCKGD-SGGPLICNGQFQGIVSWGG----HPCAQPREPGVYTKVFDHLDWIQ-NIIAGSTTATCPL--------------
>Trimeresurus_stejnegeri_Q71QH6
mvlirvlanllilq-lsy--------------------------------aQRSSELVIGGDECNINEHRFLVAL-YK--SGRFRCGGTLINQEWVLTAAHC-DRRNMEIKLGMHSKNVP----NEDEQRRVPKEK-FFCDSNKNH--TQWNKDIMLIRLNSPVNNSTHIAPLSLPSNPPIVGSVCRIMGWGTITSPNETYPDVPHCANINLFNYTVCHGAHA--GLPATSRTLCAGVLEEGKDTCKGD-SGGPLICNGQFQGIVSWGG----DPCAQPREPGVYTKVFDHLDWIQ-NIIAGNTTATCPL--------------
>Trimeresurus_stejnegeri_Q71QI1
mvlirvlanllilq-lsy--------------------------------aQRSSELVIGGDECNINEHRFLVAL-YK--SGRFRCGGTLINQEWVLTAAHC-DRRNMEIKLGMHSKNVP----NEDEQRRVPKEK-FFCDSNKNY--TQWNKDIMLIRLNSPVNNSTHIAPLSLPSNPPIVGSVCRIMGWGTITSPNETYPDVPHCANINLFNYTVCHGAHA--GLPATSRTLCAGVLEGGKDTCKGD-SGGPLICNGQFQGFVSWGG----DPCAQPREPGVYTKVFDHLDWIQ-NIIAGNTTATCPL--------------
>Protobothrops_jerdonii_Q9DF68
mvlvrvlanllmlq-lsy--------------------------------aQKSSELIIGGDECNINEHRFLVAL-YTFRSRRFHCSGTLINEEWVLSAARC-DRKNIRIQLGMHSTNVI----NEDVQTRVPKEK-FSCLSSKTY--TKWNKDIMLIRLKKPVNNSTHIAPVSLPSNPPTLGSVCRVMGWGTISATKETHPDVPLCANINILDYSVCRAAYA--RLPATSRTLCAGILEGGIDTCKGD-PGGPLICNGQFQGIVSWGS----DPCAKPHEPGSYTKVFDHLNWIQ-SIIAGNTTATCPP--------------
>Protobothrops_flavoviridis_O13057
mvlirvlanllilq-lfy--------------------------------aQKSSELIIGGDECNINEHRFLVAL-YTFRSRRLHCGGILINQEWVLSAARC-NRKNIRIQLGMHSTNVI----NEDVQTRVPKEK-FFCLSSKTH--TRWNKDIMLIRLNSPVNNSTHIAPVSLPSNPPSLGSVCRVMGWGTISATKETHPDVPHCANINILDYSVCRAAYA--RLPATSRTLCAGILEGGKDSCKAD-SGGPLICNGEIQGIVSRGG----HSCGQPRKPGLYTKVFDHLDWIK-SIIAGNKDAICPP--------------
>Protobothrops_jerdonii_B0ZT25
mvlvrvlanllmlq-lsy--------------------------------aQKSSELIIGGDECNINEHRFLVAL-YTFRSRRFHCSGTLINEEWVLSAARC-DRKNIRIQLGMHSTNVI----NEDVQTRVPKEK-FFCLSSKTY--TKWNKDIMLIRLKKPVNNSTHIAPVSLPSNPPSLGSVCRVMGWGTISATKETHPDVPYCANINILDYSVCRAAYA--RLPATSRTLCAGILEGGKDSCLTD-SGGPLICNGQFQGIVSWGG----HPCGQPRKPGLYTKVFDHLDWIK-SIIAGNKDATCPP--------------
>Trimeresurus_stejnegeri_Q8AY82
mvlirvlanllilq-lsy--------------------------------aQKSSELIIGGDECNINEHRFLVAL-YTFRSRRFHCSGTLINQEWVLSAARC-DRKNIRIKLGMHSTNVT----NEDVQTRVPKEK-FFCLSSKTY--TKWNKDIMLIRLKRPVNNSTHIAPVSLPSNPPSLGSVCRVMGWGTISATKETHPDVPHCANINILDYSVCRAAYA--RLPATSRTLCAGILEGGKDTCHGD-SGGPLICNGQVQGIVSWGG----HPCGLPRKPGLYTKVFDHLDWIK-SIIAGNKDATCPP--------------
>Trimeresurus_stejnegeri_Q71QI0
mvlirvlanllilq-lsy--------------------------------aQKSSELIIGGDECNINEHRFLVAL-YTFRSRRFHCGGTLINQEWVLSAARC-DRKNIRIKLGMHSTNVT----NEDVQTRVPKEK-FFCLSSKTY--TKWNKDIMLIRLKRPVNNSTHIAPVSLPSNPPSLGLVCRVMGWGTISATKETHPDVPHCANINILDYSVCRAAYA--RLPATSRTLCAGILEGGKDTCHGD-SGGPLICNGQVQGIVSWGG----HPCGQPRKPGLYTKVFDHLDWIK-SIIAGNKDATCPP--------------
>Trimeresurus_gramineus_O13060
mvlirvlanllilq-lsy--------------------------------aQKSSELIIGGDECNINEHRFLVAL-YTFRSRRFHCGGTLINQEWVLSAARC-DRKNIRIKLGMHSTNVT----NEDVQTRVPKEK-FFCLSSKTY--TKWNKDIMLIRLKRPVNNSTHIAPVSLPSNPPSLGSVCRVMGWGTISATKETHPDVPHCANINILDYSVCRAAYA--RLPATSRTLCAGILEGGKDTCHGD-SGGPLICNGQVQGIVSWGG----HPCGQPRKPGLYTKVFDHLDWIK-SIIAGNKDATCPP--------------
>Bothrops_alternatus_P0CG03
mvlirvlanllilq-lsy--------------------------------aQKASELVIGGDECNINEHRSLVVL-FN--SSGFLCAGTLINQEWVLTAANC-DRKNIRIKLGMHSKNVT----NEDEQTRVPKRS-TFVSVAKTSHQTLGTRTSMLIRLKRPVNDSPHIAPLSLPSSPPSVGSVCRVMGWGTISPTKVSYPDVPHCANINLLDYEVCREAHG--GLPATSRTLCAGILEGGKDSCQGD-SGGPLICNGQFQGILSWGV----HPCGQPHKPGVYTKVSDYSEWIQ-SIIAGNTDVTCPP--------------
>Gloydius_ussuriensis_Q8UUJ2
m--------------------------------------------------------VIGGVECNINEHRFLVAL-YTSRSRRFYCGGTLINQEWVLTAAHC-DRKNIRIKLGMHSEKVP----NEDAQTRVPKEK-FFCLSSKTY--TKWDKDIMLMRLKRPVNNSTHIAPVSLPSNPPSVGSVCRVMGWGTITSSQETHPDVPHCANINILDYEVCRAAYP--ELPVTRRTLCAGILEGGKDSCNGD-SGGPLICNGQFQGIAYWGA----DTCAQPREPGLYTKVFDYTDWIQ-SIISGNTDATCPQ--------------
>Bothrops_jararacussu_Q7T229
mvlirvlanllilq-lsy--------------------------------aQKASELIIGGDECNINEHRFLVAL-YTSRSRRFHCSGTLINQEWVLTAANC-DRKNIRIKLGMHSKNVT----NEDEQTRVPKEK-FFCLSSKTY--TKWDKDIMLIRLKRPVNDSPHIAPISLPSSPPSVGSVCRIMGWGTISPTKVSYPDVPHCANINLLDYEVCRAAHG--GLPATSRTLCAGILEGGKDSCQGD-SGGPLICNGQFQGILSWGV----HPCGQRLKPGVYTKVSDYTEWIR-SIIAGNTDVTCPP--------------
>Gloydius_ussuriensis_Q8UVX1
mvlirvlanllilq-lsy--------------------------------aQKSSELIIGGDECNINEHRFLVAL-YTSRSRRFYCGGTLINQEWVLTAAHC-DRKNIRIKLGMHSEKVP----NEDAQTRVPKEK-FFCLSSKTY--TKWDKDIMLMRLKRPVNNSTHIAPVSLPSNPPSVGSVCRVMGWGTITSPQETYPDVPHCANINILDYEVCQAAHG--GLPATSRTLCAGILKGGKDSCKGD-SGGPLICNGQFQGIASWGA----HPCGQSLKPGVYTKVFDYTEWIQ-STIAGNTDATCPP--------------
>Gloydius_shedaoensis_P0C5B4
mvlirvqanllilq-lsy--------------------------------aQKSSELIIGGDECNINEHRFLVAL-YTSRSRRFYCGGTLINQEWVLTAAHC-DRKNIRIKLGMHSEKVP----NEDAETRVPKEK-FFCLSSKTY--TKWDKDIMLMRLKRPVNNSTHIAPVSLPSNPPSVDSVCRVMGWGTITSPQETYPDVPHCANINILDYEVCQAAHG--GLPATSRTLCAGILKGGKDSCKGD-SGGPLICNGQFQGIASWGA----HPCGQSLKPGVYTKVFDYTEWIQ-SIIAGNTDATCPP--------------
>Gloydius_intermedius_A0A286S0E4
mvlirvlanllilq-lsy--------------------------------aQKSSELIIGGDECNINEHRFLVAL-YTSRSRRFYCGGTLINQEWVLTAAHC-DRKNIRIKLGMHSEKVP----NEDAETRVPKEK-FFCLSSKTY--TKWDKDIMLMRLKRPVNNSTHIAPVSLPSNPPSVGSVCRVMGWGTITSPQETYPDVPHCANINILDYEVCQAAHG--GFPATSRTLCAGILKGGKDSCKGD-SGGPLICNGQFQGIASWGA----HPCGQSLKPGVYTKVFDYTEWIQ-SIIAGNTDATCPP--------------
>Crotalus_lepidus_A0A2I7YS39
mvlirvlanllilq-lsy--------------------------------aQKSSELIIGGEECNINEHRFLVAL-YTFRSKRFHCSGTLINQEWVLTAAHC-DRKNIRIKLGTHSTNVT----NEDAQTRVPKEK-FFCLSSKTY--TKWDKDIMLIRLKRPVNNSAHIATLSLPSNPPSLGSVCCIMGWGTISPTKETYPDVPHCANINILDYEVCRAAHG--GLPATSRTLCAGILKGGKDSCKGD-SGGPLICNGQFQGILSWGG----KTCAQPHVPALYTKVFDYTDWIQ-SIIAGNTDATCPP--------------
>Crotalus_molossus_A0A2I7YS71
mvlirvlanllilq-lsy--------------------------------aQKSSELIIGGEECNINEHRFLVAL-YTVRSKRFHCSGTLINQEWVLTAAHC-DRKNIRIKLGTHSTNVT----NEDAQTRVPKEK-FFCLSSKTY--TRWDKDIMLIRLKRPVNNSAHIATLSLPSSPPSVGSVCRIMGWGTISATKETYPDVPHCANINILDYEVCRAAHG--GLPATSRTLCAGILKGGKDSCKGD-SGGPLICNGEIQGIVSWGA----HPCGQSLKPGVYTKVFDYTEWIQ-SIIAGNTDATCPP--------------
>Crotalus_cerastes_A0A2I7YS36
melirvlanllilq-lsy--------------------------------aQKSSELIIGGEECNINEHRFLVAL-YTFRSKRFHCSGTLINQEWVLTAAHC-DRKNIRIKLGTHSTNVT----NEDAQTRVPKEK-FFCLSSKTY--TKWDKDIMLIRLKRPVNNSAHIATLSLPSNPPSLGSVCRIMGWGTISATKETYPDVPHCANINILDYEVCRAAHG--GLPATSRTLCAGILKGGKDSCKGD-SGGPLICNGEIQGIVSWGA----HPCGQSLKPGVYTKVFDYTEWIQ-SIIAGNTDATCPL--------------
>Crotalus_scutulatus_A0A2I7YSA6
mvlirvlanllilq-lsy--------------------------------aQKSSELIIGGEECNINEHRFLVAL-YTFRSKRFHCSGTLINQEWVLTAAHC-DRKNIRIKLGMHSTNVT----NEDAQTRVPKEK-FFCLSSKTY--TKWDKDIMLIRLKRPVNNSAHIATLSLPSNPPSLGSVCRIMGWGTISATKETYPDVPYCANINILDYEVCRAAHG--GLPATSRTLCAGILKGGKDSCKGD-SGGPLICNGEIQGIVSWGA----HPCGQSLKPGVYTKVFDYTEWIQ-SIIAGNTDATCPP--------------
>Crotalus_mitchellii_A0A2I7YS75
mvlirvlanllilq-lsy--------------------------------aQKSSELIIGGEECNINEHRFLVAL-YTFRSKRFHCSGTLINQEWVLTAAHC-DRKNIRIKLGMHSTNVT----NEDAQTRVPKEK-FFCLSSKTY--TKWDKDIMLIRLKRPVNNSAHIATLSLPSNPPSLGSVCRIMGWGTISATKETYPDVPHCANINILDYEVCRAAHG--GLPATSRTLCAGILKGGKDSCKGD-SGGPLICNGEIQGIVSWGA----HPCGQSLKPGVYTKVFDYTEWIQ-SIIAGNTDATCPP--------------
>Crotalus_scutulatus_A0A2I7YS93
mvlirvlanllilq-lsy--------------------------------aQKSSELVIGGEECNINEHRFLVAL-YTFKSKRFHCSGTLINQEWVLTAAYC-DRKNIRIKLGTHSTNVT----NEDVQTRVPKKK-FFCLSSKTY--TKWDKDIMLIRLKRPVNNSEHIVPVNLPSNPPSLGSVCHIMGWGTISATKETYPDVPHCANINILDYEVCRVAHG--GLPATSRTLCAGILKGGKDSCKGD-SGGPLICNGEIQGIVSWGA----HPCGQSLKPGVYTNVFDYTEWIQ-SIIAGNTDATCPP--------------
>Crotalus_tigris_A0A2I7YSB7
mvlirvlanllilq-lsy--------------------------------aQKSSELVIGGEECNINEHRFLVAL-YTFKSKRFHCSGTLINQEWVLTAAYC-DRKNIRIKLGTHSTNVT----NEDVQTRVPKEK-FFCLSSKTY--TKWDKDIMLIRLKRPVNNSEHIVPVNLPSNPPSLGSVCRIMGWGTISATKETYPDVPHCANINILDYEVCRAAHG--GLPATSRTLCAGILKGGKDSCKGD-SGGPLICNGEIQGIVSWGA----HPCGQSLKPGVYTKVFDYTEWIQ-SIIAGNTDATSPT--------------
>Azemiops_feae_A0A1Y0DIB5
mvlirvlanllilq-lsy--------------------------------aQKSSELIIGGDECDINDHRFLVLI-Y---SHAFLCGGTLINQEWVLTAAHC-DRKNMYLYLGVHNESVQ----NADEQTRVPKEK-FFCLSSKNY--TTWDKDIMLIRLNRPVNNSTHIAPLSLPSSPPTLGSVCRIMGWGAITSPNMTFPDVPHCANINLIDYSVCRAAYPE-LLPAKSRTLCAGILQGGTDTCKGD-SGGPLICNGQLQGIVSWGG----DPCAQPLEPALYTKVFDYTDWIQ-SIIAGNTTATCPP--------------
>Gloydius_brevicaudus_Q9YGJ9
mvlirvlanllilq-lsy--------------------------------aQKSSELIIGGDECNINEHRSLVLM-Y---YDGHQCDGTLINEEWVLTAAHC-DGENMEIQLGVHSKKVP----NEDVQTRVPKEK-FFCDSNKTY--ARWNKDIMLIRLDRPVSNSAHIAPLSLPSSPPSVGSVCRIMGWGTFSTTQETYPDVPHCANINIHDFEVCQAAYP--GLPATNRILCAGILEGGKDTCKGD-SGGPLICNGEIQGIVSWGG----HLCGNVLEPGIYTKVFDHLEWIR-SIIAGNTDATCPL--------------
>Gloydius_ussuriensis_Q91053
mvlisvlanllilq-lsy--------------------------------aQKSSELVIGGDECNINEHRFLVAL-YNSRSRTLFCGGTLINQEWVLTAAHC-ERKNFRIKLGIHSKKVP----NEDEQTRVPKEK-FFCLSSKNY--TLWDKDIMLIRLDSPVSNSEHIAPLSLPSSPPSVGSVCRIMGWGRISPTKETYPDVPHCANINLLEYEMCRAPYPEFGLPATSRTLCAGILEGGKDTCRGD-SGGPLICNGQFQGIASWGD----DPCAQPHKPAAYTKVFDHLDWIQ-SIIAGNTDASCPP--------------
>Gloydius_halys_I4CHP3
m--------------------------------------------------------IIGGDECNINEHRFLVAL-YTSRSRTLFCGGTLINQEWVLTAAHC-DRKNFRIKLGMHSKKVP----NEDEQTRVPKEK-FFCLSSKNY--TLWDKDIMLIRLDSPVKNSKHIAPFSLPSSPPSVGSVCRIMGWGRISPTEGTYPDVPHCVNINLLEYEMCRAPYPEFELPATSRTLCAGILEGGKDTCKGD-SGGPLICNGQFQGIASWGD----DPCAQPHKPAAYTKVFDHLDWIE-NIIAGNTDASCPP--------------
>Gloydius_shedaoensis_Q6T5L0
mv-------------------------------------------------------VIGGDECNINEHRFLVAL-YTSRFRTLFCGGTLINQEWVLTAAHC-DRKNFRIKLGIHSKKVP----NEDEQTRVPKEK-FFCLSSKNY--TLWDKDIMLIRLDSPVKNSTHIAPFSLPSSPPSVGSVCRIMGWGRISPTEETYPDVPHCVNINLLEYEMCRVPYPEFGLPATSRTLCAGILEGGKDTCRGD-SGGPLICNGQFQGIASWGD----DPCAQPHKPAAYTKVFDHLDWIK-SIIAGNTDASCPP--------------
>Gloydius_blomhoffii_P81176
---------------------------------------------------------IIGGDECNINEHRFLVAL-YTPRSRTLFCGGTLINQEWVLTAAHC-DRKNFRIKLGMHSKKVP----NKDEQTRVPKEK-FFCLSSKNY--TLWDKDIMLIRLDSPVKNSTHIEPFSLPSSPPSVGSVCRIMGWGRISPTEETFPDVPHCVNINLLEYEMCRAPYPEFELPATSRTLCAGILEGGKDTCRGD-SGGPLICNGQFQGIASWGD----DPCAQPHKPAAYTKVFDHLDWIK-SIIAGNTDASCPP--------------
>Gloydius_intermedius_A0A286S0E3
mvlikvlanllilq-lsy--------------------------------aQKSSELIIGGDECNINEHRFLVAL-YHSRSRTLLCGGTLINQEWVLSAAHC-DGEDIQIKLGMHSKKVP----NEDEQKRVPKEK-FFCLSSKNY--TLWDKDIMLIRLDSPVKNSTHIAPLSLPSSPPSVGSVCRIMGWGRISSTKKTYPDVPHCVNINLLEYEMCRVPYPEFGLPATSRTLCAGILEGGKDTCRGD-SGGPLICNGQFQGIASWGD----DPCAQPHKPAVYTKVFDHLDWIK-SIIAGNTDVSCPP--------------
>Gloydius_halys_O93421
m--------------------------------------------------------VIGGDECNINEHRFLVAL-YT--SRTLFCGGTLINQEWVLTAAHC-NMEDIQIKLGMHSKKVP----NEDEQKRVPKEK-FFCLSSKKL--YLWDKDIMLIRLDSPVKNSAHIAPLSLPSSPPSVGSVCRTMGWGRISSTKETYPDVPHCVNINLLEYEMCRAPYPEFELPATSRTLCAGILEGGKDTCVGD-SGGPLICNGQFQGIASWGD----HPCAQPHKPAAYTKVFDHLDWIE-NIIAGNTDASCPP--------------
>Gloydius_halys_Q9YGJ2
mvlirvlanllilq-lsy--------------------------------aQKSSKLVIGGDECNINEHRFLVAL-YT--SRTLFCGGTLINQEWVLTAAHC-NMEDIQIKLGMHSKKVP----NEDEQKRVPKEK-FFCLSSKNY--TLWDKDIMLIRLDSPVKNSAHIAPLSLPSSPPSVGSDCRTMGWGRISSTKETYPDVPHCVNINLLEYEMCRAPYPEFELPATSRTLCAGILEGGKDTCVGD-SGGPLICNGQSQGIASWGD----DPCAQPHRPAAYTKVFDHLDWIE-NIIAGNTDASCPP--------------
>Gloydius_halys_Q9YGI6
mvlikvlanllilq-lsy--------------------------------aQKSSELIIGGDECNINEHRFLVAL-YT--SRTLFCGGTLINQEWVLTAAHC-NMEDIQIKLGMHSKKVP----NEDEQKRVPKEK-FFCLSSKNY--TLWDKDIMLIRLDSPVKNSAHIAPLSLPSSPPSVGSVCRTMGWGRISSTKETYPDVPHCVNINLLEYEMCRAPYPEFELPATSRTLCAGILEGGKDTCVGD-SGGPLICNGQFQGIASWGD----DPCAQPHKPAAYTKVFDHLDWIE-NIIAGNTDASCPP--------------
>Gloydius_halys_N0A5N4
m--------------------------------------------------------ILGDDECNINEHRFLVAL-YT--SRTLFCGGTLINQEWVLTAAHC-NMEDIQIKLGMHSKKVP----NEDEQKRVPKEK-FFCLSSKNY--TLWDKDIMLIRLDSPVKNSAHIAPLSLPSSPPSVGSVCRTMGWGRISSTKETYPDVPHCVNINLLEYEMCRAPYPEFELPATSRTLCAGILEGGKDTCVGD-SGGPLICNGQFQGIASWGD----DPCAQPHKPAAYTKVFDHLDWIE-NIIAGNTDASCPP--------------
>Gloydius_halys_N0AAE6
m--------------------------------------------------------ILGDDECNINEHRFLVAL-YT--SRTLFCGGTLINQEWVLTAAHC-NMEDIQIKLGMHSKKVP----NEDEQKRVPKEK-FFCLSSKNY--TLWDKDIMLIRLDSPVKNSAHIAPLSLPSSPPSVGSVCRTIGWGRISSTKETYPDVPHCVNINLLEYEMCRAPYPEFELPATSRTLCAGILEGGKDTCVGD-SGGPLICNGQFQGIASWGD----DPCAQPHKPAAYTKVFDHLDWIE-NIIAGNTDASCPP--------------
>Crotalus_mitchellii_A0A2I7YS67
mvlirvlanllilq-lsy--------------------------------aQKSTELVIGGDECNRNEHRFLVAL-YD--PDGIFCGGTLLNEEWVLTAAHC-DREKMEIDLGVHSLKVP----NEDEQTRVPKEK-FFCLSSKNY--TLWDKDIMLIRLDSPVSNSEHIAPFSLPSSPPSVGSVCRVMGWGRISPNKEIYPDVPHCANINLLNYEVCRKAYPEFGLPATSRTLCAGILEGGKDSCTHD-SGGPLICNGQFQGIVSWGD----YPCAQPHKPGVYTKVFDHLDWIQ-NIIAGNTDATCPP--------------
>Crotalus_tigris_A0A2I7YS92
mvlirvlanllilq-lsy--------------------------------aQKSSELVIGGDECNINEHRFLVAL-YD--PDGFLCGGTLLNEEWVLTAAHC-DKEKMEINLGVHSLNVV----NEDEQTRVPKEK-FFCLSSKNY--TRWDKDIMLIRLDSPVSNNECIAPFSLPSSPPSVGSVCRVMGWGRISPSKEIYPDVPHCANINILDYEVCRKAYPQFGLPVTSRTLCAGILEGGKDTCVLD-CGGPLICNGQFQGFVFWRP----DPYAQPCKPGLYTKVFDHLDWIQ-SIIAGNKTVNCPP--------------
>Crotalus_mitchellii_A0A2I7YS55
mvlirvlanllilq-lsy--------------------------------aQKSTELVIGGDECNRNEHRFLVAL-YD--PDGIFCGGTLLNEEWVLTATHC-DREKMEINLGVHSLNVV----NEDEQTRVPKEK-FFCLSSKNY--TRWDKDIMLIRLDSPVSNNERIAPFSLPSSPPSVGSVCRVMGWGRISPSKEIYPDVPHCANINILDYEVCRKAYPQFGLPVTSRTLCAGILEGGKDTCVSD-SGGPLICNGQFQGIVSWGD----DPCAQPHKPGVYTKVFDHLDWIQ-SIVAGNTDATCPFVNF-----------
>Crotalus_molossus_A0A2I7YS79
mvlirvlanllilq-lsy--------------------------------aQKSSELVIGGDECNINEHRFLVAL-YD--PDGFICGGTLLNEEWVLTAAHC-DKEKMEINLGVHSLNVV----NEDEQTRVPKEK-FFCLSSKNY--TRWDKDIMLIRLDSPVSNNERIAPFSLPSSPPSVGSVCRVMGWGRISPSKEIYPDVPHCANINILDYEVCRKAYPQFGLPVTSRTLCAGILEGGKDTCVGD-SGGPLICNGQFQGIVSWGD----DPCAQPHKPGVYTKVFDHLDWIQ-SIVAGNTDATCPFVNF-----------
>Crotalus_atrox_A0A2I7YS41
mvlirvlanllilq-lsy--------------------------------aQKSSELVIGGDECNINEHRFLVAL-YD--PDGFLCGGTLLNEEWVLTAAHC-DREKMEINLGVHSLNVV----NEDEQTRVPKEK-FFCLSSKNY--TRWDKDIMLIRLDSPVSNNERIAPFSLPSSPPSVGSVCRVMGWGRISPSKEIYPDVPHCANINILDYEVCRKAYPQFGLPVTSRTLCAGILEGGKDTCVSD-SGGPLICNGQFQGIVSWGD----DPCAQPHKPGVYTKVFDHLDWIQ-SIIAGNTDATCPFVNF-----------
>Crotalus_mitchellii_A0A2I7YS69
mvlirvlanllilq-lsy--------------------------------aQKSPELVTGGDECNRNEHRFLVAL-YD--PDRFLCGGTLINQEWVLTAAHC-DRRNMWIKLGMHSKTVP----NEDEQTRVPKEK-FFCLSTKNY--TLWDKDIMLIRLDSPVSNSEHIAPLSLPSSPPSVGSVCRIMGWGPISPNKETYPSVPHCANINILDYEVCLAAYPEFVLPATSRTLCAGVLQGGKDTCVGD-SRGPLICNGQFQGILSWGN----DVCGYILQPALYTRVFDHLDWIQ-SIIAGNTDATCPP--------------
>Crotalus_adamanteus_J3SDX0
mvlirvlanllilq-lsy--------------------------------aQMSSELVTGGDECNRNEHRFLVAL-YD--PDRFLCGGTLLNEEWVLTAAHC-DRRNMWIKLGMHSKTVP----NEDEQRRVPKEK-FFCLSTKNY--TLWDKDIMLIRLDSPVSNSEHIAPLSLPSSPPSVGSVCRIMGWGTISSNKETYPNVPHCANINILDYEVCLAAYPEFVLPATSRTLCAGILEGGKDSCKGD-SGGPLICNGQFQGILSWGN----DVCGYILQPALYTRVFDHLDWIQ-RIIAGNTDATCPP--------------
>Crotalus_molossus_A0A2I7YS77
mvlirvlanllilq-lsy--------------------------------aQKSPELVTGGDECNRNEHRFLVAL-YD--PDRFLCGGTLLNEESVLTAAHC-DRRNMWIKLGMHSKTVP----NEDEQTRVPKEK-FFCLSTKNY--TLWDKDIMLIRLDSPVNNSEHITPLSLPSSPPSVGSVCRIMGWGTISPNKETYPNVPHCANINILDYEMCLAAYPEFGLPAASRTLCAGILEGGKDSCKGD-SGGPLICNGEIQGILSWGN----DVCGYILQPALYTRVFDHLDWIQ-SIIAGNTDATCPP--------------
>Crotalus_tigris_A0A2I7YSA3
mvlirvlanllilq-lsy--------------------------------aQKSPELVTGGDECNRNEHHFLVAL-YD--PDRFLCGGTLLKEESVLTAAHC-DRRNMWIKLGMHSKTVP----NEDEQTRVPKEK-FFCLSTKNY--TLWDKDIMLIRLDSPVNNSEHITPLSLPSSPPSFSSVCHIMGWGTISPNKETYPNVPHCANINILDYEMCLAAYPEFGLPAASRTLCAGILEGGKDSCKGD-SGGPLICNGQFQGILSWGN----DVCGYILQPALYTRVFDHLDWIQ-SIIAGNTDATCPP--------------
>Sistrurus_catenatus_B0VXT3
mvlirvlanllilq-lsy--------------------------------aQKSSELVVGGDECNINEHRFLVAL-YHSRSKTFLCGGTLLNEEWVLTAAHC-DRRNMQIKLGMHSKTVP----NEDEQTRVPKEK-FFCLSSKNY--TLWDKDIMLIRLDRPVSNSEHIAPLSLPSSPPSVGSVCRIMGWGRISPNKETYPNVPHCANINILNYEVCVAAYPEYMLPATSRTLCAGILEGGKDSCKGD-SGGPLICNGQFQGILSWGD----DPCGYVLQPALYTGVFDHLDWIQ-SIIAGNTDATCPP--------------
>Crotalus_scutulatus_A0A2I7YS94
mvlirvlanllilq-lsy--------------------------------aQKSSELVIGGDECNINEHRFLVAL-YD--PDGFLCGGILLNEEWVLTAAHC-DRRNIRIKLGMHSKTVP----NEDEQTRVPKEK-FFCLSNKNY--TLWDKDIMLIRLDSPVSNSEHIAPLSLPSSPPSVGSDCRIMGWGRISATKETYPNVPHCANINILNYEVCLAAYPEYMLPATSRTLCAGILEGGKDSCKGD-SGGPLICNGQFQGILSWGD----DPCGYVLQPALYTRVFDHLDWIQ-SIIAGNTDATCPP--------------
>Crotalus_cerastes_A0A2I7YS40
mvlirvlanllilq-lsy--------------------------------aQKSSELVVGGDECNINEHRFLVAL-YN--ADKFLCGGTLLNEEWVLTAAHC-DRGNLQIKLGMHSKTVP----NEDEQTRVPKEK-FFCLSSKNY--TLWDKDIMLIRLDSPVSNSEHIAPLSLPSSPPSVGSDCRIMGWGRISPSKETYPNVPHCANINILNYEVCRAAYPEYMLPATSRTLCAGILEGGKDSCKGD-SGGPLICNGQFQGILSWGD----DPCGYVLQPALYTRVFDHLDWIQ-SIIAGNTDATCPP--------------
>Crotalus_lepidus_A0A2I7YS50
mvlirvlanllilq-lsy--------------------------------aQKSSELVVGGDECNRNEHRFLVAL-YN--ADKFLCGGTLLNEEWVLTAAHC-DRRNIRIKLGMHSKTVP----NEDEQTRVPKEK-FFCLSSKNY--TLWDKDIMLIRLDSPVSNSEHIAPLSLPSSPPSVGSDCRIMGWGRISPSKETYPNVPHCANINILNYEVCLAAYPEYMLPATSRTLCAGILEGGKDSCKGD-SGGPLICNGQFQGILSWGD----DPCGYVLQPALYTRVFDHLDWIQ-SIIAGNTDATCPP--------------
>Crotalus_atrox_A0A2I7YS35
mvlirvlanllilq-lsy--------------------------------aQKSSELVIGGDECNRNEHRFLVAL-YN--ADKFLCGGTLLNEEWVLTAAHC-DRRNIRIKLGMHSKTVP----NEDEQTRVPKEK-FFCLSSKNY--TLWDKDIMLIRLDSPVSNSEHIAPLSLPSSPPSVGSDCRIMGWGRISPSKETYPNVPHCANINILNYEVCLAAYPEYMLPATSRTLCAGILEGGKDSCKGD-SGGPLICNGQFQGILSWGD----DPCGYVLQPALYTRVFDHLDWIQ-SIIAGNTDATCPP--------------
>Crotalus_adamanteus_J3RY93
mvlirvlanllilq-lsy--------------------------------aQKSSELVIGGDECNINEHRFLVAL-YD--PDRFLCSGILLNEEWVLTAAHC-DRRNIRIKLGMHSKTVP----NEDEQTRVPKEK-FFCLSSKNY--TLWDKDIMLIRLDSPVSNSEHIAPLSLPSSPPSVGSVCRIMGWGRISPSKETYPDVPHCANINLLDYEVCLAAYPEFGLPATSKTLCAGILEGGKDTCVGD-SGGPLICNGQFQGILSWGN----DVCGYILQPALYTRVFDHLDWIQ-SIIAGNTDVTCPP--------------
>Crotalus_scutulatus_A0A2I7YSA2
mvlirvlanllilq-lsy--------------------------------aQKSSELVVGGDECNRNEHRFLVAL-YN--ADKFLCGGTLLNEEWVLTAAHC-DRRNIRIKLGMHSKTVP----NEDEQTRVPKEK-FFCLSNKNY--TLWDKDIMLIRLDSPVSNSEHIAPLSLPSSPPSVGSVCRIMGWGRISPTEETYPNVPHCANINLLDYEVCLAAYPEFGLPATSKTLCAGILEGGKDTCKGD-AGGPLICNGQFQGILSWGD----DPCAQPRLPAVYTKVFDHLDWIQ-SIIAGNTDATCPFVNF-----------
>Crotalus_cerastes_A0A2I7YS33
mvlirvlanvlilq-lsy--------------------------------aQKSSELVIGGDECNINEHRFLVAL-YD--SDRFLCSGILLNEEWVLTAAHC-DRRDMRIKLGMHSKTVP----NEDEQTRVPKEK-FFCLSSKNY--TLWDKDIMLIRLDSPVSNSEHIAPLSLPSSPPSVGSVCRIMGWGRISPSKETYPDVPHCANINLLDYEVCLAAYPEFGLPATSRTLCAGILEGGKDSCKGD-AGGPLICNGQFQGILSWGD----DPCAQPRLPAVYTKVFDHLDWIQ-SIIAGNTDATCPFVNL-----------
>Crotalus_tigris_A0A2I7YSB9
mvlirvlanllilq-lsy--------------------------------aQKSSELVIGGDECNINEHRFLVAL-YD--PDRFRCSGILLNEEWVLTAAHC-DRRNIRIKLGMHSKTVP----NEDEQTRVPKEK-FFCLSNKNY--TLWDKDIMLIRLDSPVSNSEHIAPLSLPSSPPSVGSICRIMGWGRISPSEETYPDVPHCANINLLDYEVCLAAYPEFGLPATSKTLCAGILEGGKDTCKGD-AGGPLICNGQFQGILSWGD----DPCAQPRLPAVYTKVFDHLDWIQ-SIIAGNTDATCPFVNF-----------
>Crotalus_adamanteus_F8S118
mvlirvlanllilq-lsy--------------------------------aQKSSELVIGGDECNINEHRFLVAL-YD--PDRFLCSGILLNEEWVLTAAHC-DRRNIRIKLGMHSKTVP----NEDEQTRVPKEK-FFCLSSKNY--TLWDKDIMLIRLDSPVSNSEHIAPLSLPSSPPSVGSVCRIMGWGRISPSKETYPDVPHCANINLLDYEVCLAAYPEFGLPATSKTLCAGILEGGKDTCVGD-AGGPLICNGQFQGILSWGD----DPCAQPRLPAVYTKVFDHLDWIQ-SIIAGNTDATCPFVNF-----------
>Crotalus_molossus_A0A2I7YS91
mvlirvlanllilq-lsy--------------------------------aQKSSELVIGGDECNINEHRFLVAL-YD--PDRFLCSGILLNEEWVLTAAHC-DRRNIRIKLGMHSKTVP----NEDEQTRVPKEK-FFCLSSKNY--TLWDKDIMLIRLDSPVSNSEHIAPFSLPSSPPSVGSVCRIMGWGRISPSKETYPDVPHCANINLLDYEVCLAAYPEFGLPATSKTLCAGILEGGKDSCKGD-AGGPLICNGQFQGILSWGD----DPCAQPRLPALYTKVFDHLDWIQ-SIIAGNTDATCPFVNF-----------
>Crotalus_lepidus_A0A2I7YS63
mvlirvlanllilq-lsy--------------------------------aQKSSELVIGGDECNINEHRFLVAL-YD--PDRFLCSGILLNEEWVLTAAHC-DRRNIRIKLGMHSKTVP----NEDEQTRVPKEK-FFCLSNKNY--TLWDKDIMLIRLDSPVSNSEHIAPLSLPSSPPSVGSVCRIMGWGRISPSKETYPDVPHCANINLLNYEVCLAAYPEFGLPATSKTLCAGILEGGKDSCKGD-AGGPLICNGQFQGILSWGD----DPCAQPRLPAVYTKVFDHLDWIQ-SIIAGNTDATCPFVNF-----------
>Crotalus_mitchellii_A0A2I7YS68
mvlirvlanllilq-lsy--------------------------------aQKSSELVIGGDECNINEHRFLVAL-YD--PDRFLCSGILLNEEWVLTAAHC-DRRNIRIKLGMHSKTVP----NEDEQTRVPKEK-FFCLSNKNY--TLWDKDIMLIRLDSPVSNSEHIAPLSLPSSPPSVGSVCRIMGWGRISPSKETYPDVPHCANINLLDYEVCLAAYPEFGLPATSKTLCAGILEGGKDSCKGD-AGGPLICNGQFQGILSWGD----DPCAQPRLPAVYTKVFDHLDWIQ-SIIAGNTDATCPFVNF-----------
>Crotalus_scutulatus_A0A2I7YS82
mvlirvlanllilq-lsy--------------------------------aQKSSELVIGGDECNINEHRFLVAL-YD--PDGFLCGGILLNEEWVLTAAHC-DRRNIRIKLGMHSKTVP----NEDEQTRVPKEK-FFCLSNKNY--TLWDKDIMLIRLDSPVSNSEHIAPLSLPSSPPSVGSVCRIMGWGRISPSKETYPDVPHCANINLLDYEVCLAAYPEFGLPATSKTLCAGILEGGKDSCKSD-SGGPLICNGQFQGILSWGD----DPCAQPHKPGVYTKVFDHLDWIQ-SIIAGNTDATCPSVNF-----------
>Crotalus_atrox_A0A2I7YS30
mvlirvlanllilq-lsy--------------------------------tQKSSELVIGGDECNINEHRFLVAL-YD--PDRFLCSGILLNEEWVLTAAHC-DRRNIRIKLGMHSKTVP----NEDEQTRVPKEK-FFCLSSKNY--TLWDKDIMLIRLDSPVNNSEHIAPLSLPSSPPSVGSVCRIMGWGRISPSKETYPDVPHCANINLLDYEVCLAAYPEFGLPATSKTLCAGILEGGKDSCKSD-SGGPLICNGQFQGIVSWGD----DPCAQPHKPAVYTKVFDHLDWIQ-SIIAGNTDATCPFVNF-----------
>Agkistrodon_piscivorus_A0A2I7YS25
malisvlanllilq-lsy--------------------------------aQKSSELVIGGDECNINEHRFLALM--N--SDRFQCGGTLINEEWVVTAAHC-DLKYMHIYLGVHNVNVK----YDDEQRRFPKKK-YFCLSSSNY--TKGDKDIMLIRLNRPVRNSAHIVPLSLPSSPPSVGSVCRVMGWGTITSPNVTFPDVPHCANINILDYEVCRAAYP--ELPATRRTLCAGIMEGSKDSCDGD-SGGPLICNGQFQGIVSWGA----DTCAQPREPGLYTKVFDYTDWIQ-SIIAGNTDATCPP--------------
>Crotalus_cerastes_A0A2I7YS43
mvlirvlanllilh-lsy--------------------------------aQKSSELVIGGDECNVNEHRFLALL-Y---SDRFQCGGTLINKEWVLTAAHC-DMRHMYIYLGVHNISVQ----YDDEQRRFPKKK-YFCLSSRNY--TKWDKDIMLIRLNKPVSNSEHIAPLSLPSSSPSVGSVCRVMGWGTISATKVTLPDVPYCANINILDEEVCRAAHG--GSPATSRTLCAGILEGGKDSCDGD-SGGPLICNGQFQGIVSWGA----DTCAQPHEPGLYTKVFDYTDWIQ-SIISGNTDATCSP--------------
>Crotalus_lepidus_A0A2I7YS56
malirllvnllilq-lfy--------------------------------aQKSSELVIGGDECNVNEHRFLALL-Y---SDRFQCGGTLINEEWVLTAAHC-DMRHMYIYLGVHNISVQ----YDDEQRRFPKKK-YFCLSSRNY--TKWDKDIMLIRLNRPVRNSEHIAPLSLPSSPPSVGSVCRVMGWGTITSPNETLPDVPYCANINLLDYEVCRAAYPEYGLPATSRTLCAGILEGGKDSCDGD-SGGPLICNGQFQGIVSWGA----DTCAQPREPGLYTKVFDHLDWIQ-SIIAGNTNATCPP--------------
>Sistrurus_catenatus_B0VXT9
malirllvnllilq-lsy--------------------------------aQKSSELVIGGDECNVNEHRFLALL-Y---SDKFQCGGTLINEEWVLTAAHC-NRRHMYIFLGVHNISVK----YDDEQRRFPKKK-YFCLSSRNY--TKGDKDIMLIRLNKPVRKSEHIAPLSLPSSPPSVGSVCRVMGWGTITSPNVMLPDVPYCANINILDYEVCQAAYG--GSPATSRTLCAGILEGGKDSCDGD-SGGPLICNGQFQGIVSWGA----DTCAQPRAPGFYTNVFDYTDWIQ-SIISGNTDATCPP--------------
>Crotalus_scutulatus_A0A2I7YS97
malirllvnllilq-lsy--------------------------------aQKSSELVIGGDECNVNEHRFLALL-Y---SDRSQCGGTLINEEWVLTAAHC-DIRHMYIFLGVHNISVQ----YDDEQKRFPKKK-YFCLSSRNY--TKWDKDIMLIRLNKPVRNSEHIAPLSLPSSPPSVGSVCRIMGWGTITSPNVTLPDVPYCANINILDDEVCRAVHG--GSPATSRTLCAGILEGGKDSCDGD-SGGPLICNGQFQGIVSWGA----DTCAQPREPGLYTKVFDYTDWIQ-SIISGNTDATCTP--------------
>Crotalus_mitchellii_A0A2I7YS59
malirllvnllilq-lsy--------------------------------aQKSSELVIGGDECNVNEHRFLALL-Y---SDRSQCGGTLINEEWVLTAAHC-DIRHMYIFLGVHNISVQ----YDDEQRRFPKKK-YFCLSSRNY--TKWDKDIMLIRLNKPVRNSEHIAPLSLPSSPPSVGSVCRIMGWGTITSPNVTLPDVPYCANINILDDGVCRAAHG--GSPATSRTLCAGILEGGKDSCDGD-SGGPLICNGQFQGIVSWGA----DTCAQPREPGLYTKVFDYTDWIQ-SIISGNTDATCTP--------------
>Gloydius_blomhoffii_Q9PT51
---------------------------------------------------------VIGGDECNINEHRFLALL-Y---SERFQCGGTLINEEWVLTAAHC-DMGNMYIYLGVHNVSVQ----YDDEQRRYPKKK-YFCLSSRNY--NQWDNDIMLIRLNRPVRNSAHIAPLSLPSGPPSVGSVCRVMGWGTITSPNETYPDVPHCANINILDYEVCRAAYA--GLPATSRTLCAGILEGGKDSCRGD-SGGPLICNGEIQGIVSWGG----NICAQPREPGLYTKVFDYIDWIQ-SIIAGNTTVNCPP--------------
>Gloydius_brevicaudus_Q9PTL3
mvlirvlvnflilQ-lsy--------------------------------aQKSSELVIGGDECNINEHRFLALL-Y---SERFQCGGTLINEEWVLTAAHC-DMRNMYIYLGVHNVSVQ----YDDEQRRYPKKK-YFRLSSRNY--NQWDKDIMLIRLNRPLRNSAHIAPLSLPSNPPSVGSVCRIMGWGTITSPQVTFPDVLHCANINIFDYEVCRAAYP--ELPATRRTLCAGILEGGKDSCNGD-SGGPLICNGQFQGIAYWGA----DTCAQPREPGLYTKVFDYIDWIQ-SIIAGNTAVTCPP--------------
>Gloydius_ussuriensis_Q8UUJ1
m--------------------------------------------------------VIGGVECNINEHGFLALL-Y---SRRFQCGGTLINEEWVLTAAHC-DMRNMYIYLGVHNVSVQ----YDDEQRRYPKKK-YFCLSSRNY--NQWDKDIMLIRLNRPVRNSAHIAPLSLPSNPPSVGSVCRVMGWGTITSPQETLPDVPHCANINILDYEVCRAAYP--ELPVTRRTLCAGILEGGKDSCNGD-SGGPLICNGQFQGIAYWGA----DTCAQPREPGLYTKVFDYTDWIQ-SIISGNTDATCPQ--------------
>Gloydius_blomhoffii_K0IXA2
mvlirvlanllilq-lsy--------------------------------aQKSSELVIGGDECNINEHRFLAAL-YDVQSGDFLCGGTLINQQWVLTAAHC-ETDNMYIYFGIHNKSVV----FHDEQRRSPRKK-YFFRC-QNF--TKWDEDVMLIKLDSPVWNSEHIAPLSLPSSPPSVGSVCRIMGWGTITSPNETLPDVPRCANINLLNYKACRRLYS--GLTATSRILCAGVREGGIDTCKRD-SGGPLICNGQFQGIVSWGR----KPCAQPRKPALYSKVFDHLDWIQ-NIIAGNTDETCPQ--------------
>Gloydius_intermedius_A0A286S0D6
mvlirvlanllilq-lsy--------------------------------aQKSSELVIGGDECNINEHRFLAAL-YDVWSGDFLCSGTLINQQWVLTAAHC-ETRNMYIYFGIHNKSVT----FDDEQRRYPRKK-YFFRC-HNF--TKWDEDVMLIKLNSPVLNSAHIAPLSLPSSPPSVGSVCRVMGWGTITSPNETLPDVPRCANINLLNYKACRRLYS--GLTATSRILCAGVWEGGIDTCKRD-SGGPLICNGQFQGIVSWGR----KPCAQPRKPALYSKVFDHLDWIQ-SIIAGKTTVTCPP--------------
>Trimeresurus_stejnegeri_Q71QH8
mvlirvlanllilq-lsy--------------------------------aQRSSELVIGGDECNINEHRFLALV-Y---TDRFQCGGTLINPEWVLTAAHC-DRRYMHIYLGVHNESVQ----YDDEQRRFPKKK-YFCLSSKNY--TRWDKDIMLIRLNRPVRNSAHIAHLSLPSKPPSVGSVCRVMGWGTITSPNETLPDVPRCANINLFNYTVCRGVFP--WLPARSRILCAGVLQGGIDTCKRD-SGGPLICNGQFQGIVSWGG----DPCAQPREPGVYTKVFDHLDWIQ-NIIAGNTTATCPL--------------
>Trimeresurus_stejnegeri_Q71QI3
mvlirvlanllilq-lsy--------------------------------aQRSSELVIGGDECNINEHRFLALV-Y---TDRFQCGGTLINPEWVLTAAHC-DRRYMHIYLGVHNESVQ----YDDEQRRFPKKK-YFCLSSKNY--TRWDKDIMLIRLNRPVRNSAHIAHLSLPSKPPSVGSVCRVMGWGTITSPNETLPDVPRCANINLFNYTVCRGVFP--WLPARSRILCAGVLQGGIDTCKRD-SGGPLICNGQFQGIVSWGP----KPCAQPREPALYTKVFDHLDWIQ-SIIAGNTTVTCPP--------------
>Agkistrodon_bilineatus_Q9PSN3
---------------------------------------------------------IIGGDECNINEHRFLVAL-YDVWSGSFLCGGTLINQEWVLTAAHC-NMSNIYIYLGMHNQSVQ----FDDEERRYPKEK-YLFRCSKNF--TKWDKDIMLIRLNKPVRNSEHIAPLSLPSSPPIVGSVCRVMGWGTITSPNETLPDVPRCVNINLFNYTVCRGVFP--RLPERSRILCAGVLEGGIDTCKRD-SGGPLICNGQFQGIVSWGP----KRCAQPRKPALYSKVFDHLDWIQ-SIIAGNKTVNCP---------------
>Trimeresurus_stejnegeri_Q8AY81
mmlirvlanllilq-lsy--------------------------------aQKSSELVIGGDECNINEHRFLVAL-YDFWSGDFLCGGTLINQEYVLTAAHC-KTRNMYIYLGMHNKSVQ----FDDEQRRYPKKK-YFFRCRNNF--TRWDKDIMLIRLNRPVRNSAHIAPLSLPSSPPTVGSVCRVMGWGTITSPNETLPDVPRCANINLFNYTVCHGVFP--WLPARSRILCAGVLQGGIDTCKRD-SGGPLICNGQFQGIVSWGP----KPCAQPRKPALYTKVFDHLDWIQ-SIIAGNTTVTCPP--------------
>Trimeresurus_albolabris_A7LAC6
mvlitvlanllilq-lsy--------------------------------aQKSSELVIGGDECNINEHRFLVAL-YDVWSGDFLCGGTLINKEYVLTAAHC-ETRNMYIYLGMHNKNVQ----FDDEQRRYPKKK-YFFRCSNNF--TRWDKDIMLIRLNRPVRNSEHIAPLSLPSSPPSVGSVCRVMGWGTITSPNETLPDVPRCANINLLNYTVCRGVFP--RLPARSRTLCAGVLQGGIDTCKRD-SGGPLICNGQLQGVVFWGP----KPCAQPRKPALYTKVFNHLDWIQ-SIIAGNTTVTCPP--------------
>Trimeresurus_albolabris_A7LAC7
mmlirvlanllilq-lsy--------------------------------aQKSSELVIGGDECNINEHRFLVAL-YDVWSGDFLCGGTLINKEYVLTAAHC-ETRNMYIYLGMHNKMYQ----FDDEQRRYPKKK-YFFRCSNNF--TRWDKDIMLIRLNRPVRNSEHIAPLSLPSSPPSVGSVCRVMGWGTITSPNETLPDVPRCANINLLNYTVCRGVFP--RLPARSRTLCAGVLQGGIDTCKRD-SGGPLICNGKLQGVVFWGP----KPCAQPRKPALYTKVFDHLDWIQ-SIIAGNTTVTCPP--------------
>Crotalus_scutulatus_A0A2I7YS88
mvlirvlanllilq-lsy--------------------------------aQKSSELVIGGDECNINEHRFLALV-Y---TNSSQCAGTLINQEWVLSAAHC-DGRNMHIYLGVHNESVQ----YDDEQGRVPAEK-FFCLSSRNY--TRWDKDIMLIRLNRPVNNSAHITTLSLPSSPPSVGSVCRIMGWGSITSPNETYPDVPQCANINLFSYTMCRRAFP--WLPARSRTLCAGVLQGGIDTCVGD-SGGPLICNGQFQGIVSWGG----NPCAQPHVPALYTKVFDYIDWIQ-SIIAGNTNVTCPP--------------
>Crotalus_adamanteus_J3SBQ3
mglirvlanllilq-lsy--------------------------------aQKSSELVIGGDECNINEHRFLAIV-H---TDISLCTGTLINQEWVLTAAHC-DGGNMDIYLGVHNESVR----YDDEEGRVPAEK-FFCLSSRNF--TKWDKDIMLIRLNIPVRNSAHIAPLSLPSSPPSVGSVCRVMGWGTITSPNETYPDVPHCANINLFDYEVCLAAYPEFGLPATSKTLCAGILEGGKDTCVGD-AGGPLICNGQFQGILSWGD----DPCAQPRLPAVYTKVFDHLDWIQ-SIIAGNTDATCPFVNF-----------
>Crotalus_durissus_B0FXM3
mvlirvlanllilq-lsy--------------------------------aQKSSELVIGGDECNINEHRLLAIV-Y---TNSSQCAGTLINQEWVLTAAHC-DGENMDIYLGVHNESVQ----YDDEEGRVAAEK-FFCLSSRNY--TKWDKDIMLIRLNIPVRNSTHIAPLSLPSSPPSVGSVCRVMGWGTITSPNETYPDVPHCANINLFDYEVCLAAYPEFGLPATSRTLCAGIQQGGKDTCGSD-SGGSLICNGQFQGIVSWGD----NPCAQPHKPALYTKVLDDTEWIQ-SIIAGNTAVTCPP--------------
>Crotalus_molossus_A0A2I7YS78
mvlirvlanllilq-lsy--------------------------------aQKSSELVIGGDECNINEHRFLAIV-H---TNSSLCAGTLINQEWVLTAAHC-DGENMDIYLGVHNESVQ----YDDEEGRVAAEK-FFCLSSRNY--TKWDKDIMLIRLNIPVRNSEHIAPLSLPSSPPSVGSVCRVMGWGTITSPNETYPDVPHCANINLFDYEVCLAAYPEFGLPATSRTLCAGILEGGKDTCGYD-SGGPLICNGQFQGIVSWGD----NPCAQPHKPALYTKVFDHLEWIQ-SIIAGNTDVTCPP--------------
>Crotalus_adamanteus_F8S113
mvlirvlanllilq-lsy--------------------------------aQKSSELVIGGDECNINEHRFLAIV-H---TDISLCTGTLINQEWVLTAAHC-DGGNMDIYLGVHNESVR----YDDEEGRVPAEK-FFCLSSRNF--TKWDKDIMLIRLNIPVRNSAHIAPLSLPSSPPSVGSVCRVMGWGTITSPNETYPDVPHCANINLFDYEVCLAAYPEFGLPATSRTLCAGILEGGKDTCGTD-SGGPLICNGQFQGIVSWGD----NPCAQPHKPALYTKVFDHLEWIQ-SIIAGNTNVTCPP--------------
>Trimeresurus_stejnegeri_Q71QI4
mvlirvlanllilq-lsy--------------------------------aQKSSELVIGGDECNINEHRFLVAL-YDVSSGDFRGSGALINPEWVLTAAHC-ETEEMKLQFGLHSKRVP----NKDKQTRVSKEK-FFCESNKNY--TKWNKDIMLIKLNRPVKNSTHIAPLSLPSNPPSVGSVCRIMGWGTLSDTEMILPDVPHCANINLLNYSDCQAAYP--ELPAKSRTLCAGILEGGKDTCSGD-SGGPLICNGTFQGIASWGS----TLCGYVREPGSYTKVFDHLDWIQ-SIIAGNTNVTCPL--------------
>Trimeresurus_stejnegeri_Q71QJ2
mvlirvlanllilq-lsy--------------------------------aQKSSELVIGGDECNINEHRFLVAL-YDVSSGDFRGSGTLINPEWVLTAAHC-ETEEMKLQFGLHSKRVP----NKDKQTRVSKEK-FFCESNKNY--TKWNKDIMLIKLNRPVKNSAHIEPLSLPSSPPSVGSVCRIMGWGTLSDTEMILPDVPHCANINLLNYSDCQAAYP--ELPAKSRTLCAGILEGGKDTCSGD-SGGPLICNGTFQGIASWGS----TLCGYVREPGSYTKVFDHLDWIQ-SIIAGNTNVTCPL--------------
>Trimeresurus_stejnegeri_Q71QH9
mvlirvlanllilq-lsy--------------------------------aQKSSELVIGGDECNINEHRFLVAL-YDVSSGDFRGSGTLINPEWVLTAAHC-ETEEMKLQFGLHSKRVP----NKDKQTRVSKEK-FFCESNENY--TKWNKDIMLIKLNRPVKNSAHIEPLSLPSSPPSVGSVCRIMGWGTLSDTEMILPDVPHCANINLLNYSDCQAAYP--ELPAKSRTLCAGILEGGKDTCSGD-SGGPLICNGTFQGIASWGG----TLCGYVREPGSYTKVFDHLDWIQ-SIIAGNTNVTCPL--------------
>Deinagkistrodon_acutus_Q9I8X0
mvlirvlanllilq-lsy--------------------------------aQKSSELVIGGDECNINEHPFLVLV-Y---YDDYQCGGTLLNEEWVLTAAHC-NGKDMEIYLGVHSKKVP----NKDVQRRVPKEK-FFCDSSKTY--TKWNKDIMLIRLDRPVRKSAHIAPLSLPSSPPSVGSVCRIMGWGSITPVEVTFPDVPYCANINLLDDVECKPGYP--ELLPEYKTLCAGILEGGIDTCGFD-SGAPLISNGQFQGIVSWGG----DPCAQPREPGVYTNVFDHLDWIK-GIIAGNTDVTCPP--------------
>Protobothrops_elegans_P84788
---------------------------------------------------------VIGGDECNINEHPFLVLV-Y---YDDYQCGGTLINEEWVLTAAHC-NGKNMEIYLGVHSKKVP----NKDVQRRVPKEK-FFCDSSKTY--TKWNKDIMLIRLDRPVRKSAHIAPLSLPSSPPSVGSVCRVMGWGTITSPQETYPDVPHCAKINLLDYSECRAAYP--GLPPKSRTLCAGVLEGGKDTCGGD-SGGPLICNGQFQGIVSWGG----DPCAQPHEPGSYTNVFDHLDWIK-GIIAGNTDATCPL--------------
>Protobothrops_elegans_A0A077LA46
mvlirvlanllilq-lsy--------------------------------aQKSSELVIGGDECNINEHPFLVLV-Y---YDEYQCGGTLINEEWVLTAAHC-DGENMEIHLGMHSKKVP----NKDRRRRVPKEK-FFCDSSKNY--TKWNKDIMLIRLNRPVRKSAHIAPLSLPSSPPSVGSVCRVMGWGTITSPQETYPDVPHCANINLLDYEVCRAAYP--ELPATSRTLCAGILEGGKDSCGGD-SGGPLICNGQFQGIVSWGG----DPCAQPHEPGSYTNVFDHLDWIK-GIIAGNTDATCPL--------------
>Protobothrops_elegans_P84787
---------------------------------------------------------VIGGDECNINEHPFLVLV-Y---YDEYQCGGTLINEEWVLTAAHC-DGENMEIHLGMHSKKVP----NKDRRRRVPKEK-FFCDSSKNY--TKWNKDIMLIRLNRPVRKSAHIAPLSLPSSPPSVGSVCRIMGWGTISPTEETYPDVPHCANINLLDYEVCRAAYP--ELPATSRTLCAGILEGGKDSCGGD-SGGPLICNGQFQGIVSWGG----DPCAQPHEPGSYTNVFDHLDWIK-GIIAGNTDATCPL--------------
>Protobothrops_mucrosquamatus_Q91511
mvlirvlanllilq-lsy--------------------------------aQKSSELIIGGDECNINEHPFLVLV-Y---YDDYQCGGTLINEEWVLTAAHC-NGENMEIYLGMHSKKVP----NKDRRRRVPKEK-FFCDSSKNY--TKWNKDIMLIRLNRPVRKSAHIAPLSLPSSPPSVGSVCRIMGWGTISPTKVTLPDVPRCANINLLDYEVCRAAYA--GLPATSRTLCAGILEGGKDSCGGD-SGGPLICNGQFQGIVSWGG----DPCAQPHEPGLYTNVFDHLDWIK-GIIAGNTDATCPP--------------
>Protobothrops_mucrosquamatus_XP_015671560
mvlirvlanllilq-lsy--------------------------------aQKSSELIIGGDECNINEHPFLVLV-Y---YDDYQCGGTLINEEWVLTAAHC-NGENMEIYLGMHSKKVP----NKDRRRRVPKEK-FFCDSSKNY--TKWNKDIMLIRLNRPVRKSAHIAPLSLPSSPPSVGSVCRIMGWGTISPTKVTLPDVPRCANINLLDYEVCRAAYP--ELPATSRTLCAGILEGGKDSCGGD-SGGPLICNGQFQGIVSWGG----DPCAQPHEPGLYTNVFDHLDWIK-GIIAGNTDVTCPL--------------
>Protobothrops_mucrosquamatus_NP_001310176
mvlirvlanllilq-lsy--------------------------------aQKSSELVIGGDECNINEHPFLVLV-Y---YDDYQCGGTLINEEWVLTAAHC-NGENMEIYLGMHSKKVP----NKDRRRRVPKEK-FFCDSSKNY--TKWNKDIMLIRLNRPVRKSAHIAPLSLPSSPPSVGSVCRIMGWGTISPTKVTLPDVPRCANINLLDYEVCRAVYP--ELPATSRTLCAGILEGGKDSCGGD-SGGPLICNGQFQGIVSWGG----DPCAQPHEPGLYTNVFDHLDWIK-GIIAGNTDVTCPL--------------
>Protobothrops_mucrosquamatus_NP_001310175
mvlirvlanllilq-lsy--------------------------------aQKSSELVIGGDECNINEHPFLVLV-Y---YDDYQCGGTLLNEEWVLTAAHC-NGKDMEIYLGVHSKKVP----NKDVQRRVPKEK-FFCDSSKTY--TKWNKDIMLIRLDRPVRKSAHIAPLSLPSSPPSVGSVCRVMGWGTITSPQETYPDVPHCANINLLDYEVCRAAYA--GLPATSRTLCAGILEGGKDSCVGD-SGGPLICNGQFQGIVSWGG----DPCAQPREPGVYTNVFDHLDWIK-GIIAGNTDVTCPL--------------
>Protobothrops_mucrosquamatus_Q91507
mvlirvlanllilq-lsy--------------------------------aQKSSELVIGGDECNINEHPFLVLV-Y---YDDYQCGGTLLNEEWVLTAAHC-NGKDMEIYLGVHSKKVP----NKDVQRRVPKEK-FFCDSSKTY--TKWNKDIMLIRLDRPVRKSAHIAPLSLPSSPPSVGSVCRVMGWGTITSPQETYPDVPHCANINLLDYEVCRAAYA--GLPATSRTLCAGILEGGKDSCVGD-SGGPLICNGQFQGIVSWGG----DPCAQPREPGVCTNVFDHLDWIK-GIIAGNTDVTCPL--------------
>Protobothrops_mucrosquamatus_Q91510
mvlirvlanllilq-lsy--------------------------------aQKSSELVIGGDECNINEHPFLVLV-Y---YDDYQCGGTLINEEWVLTAAHC-NGENMEIYLGMHSKKVP----NKDRRRRVPKEK-FFCDSSKTY--TKWNKDIMLIRLDRPVRKSAHIAPLSLPSSPPSVGSVCRVMGWGTITSPQVTLPDVPRCANINLLDYEVCRAAYP--ELPATSRTLCAGILEGGKDSCGGD-SGGPLICNGQFQGIVSWGG----DPCAQPHEPGLYTNVFDHLDWIK-GFIAGNTDVTCPP--------------
>Protobothrops_mucrosquamatus_Q91508
mvlirvlanllilq-lsy--------------------------------aQKSSELVIGGDECNINEHPFLVLV-Y---YDDYQCGGTLLNEEWVLTAAHC-NGKDMEIYLGVHSKKVP----NKDVQRRVPKEK-FFCDSSKTY--TKWNKDIMLIRLDRPVRKSAHIAPLSLPSSPPSVGSVCRVMGWGTITSPQVTLPDVPRCANINLLDYEVCRAAYP--ELPATSRTLCAGILEGGKDSCGGD-SGGPLICNGQFQGIVSWGG----DPCAQPHEPGLYTNVFDHLDWIK-GIIAGNTDVTCPL--------------
>Bothrops_jararaca_O13069
mvlirvlanllilq-lsy--------------------------------aQKASELIIGGRPCDINEHRSLALVKYG----NFQCSGTLINQEWVLSAAHC-DGEKMKIHLGVHSKKVP----NKDKQTRVAKEK-FFCLSSKNY--TKWDKDIMLIRLDSPVKNSAHIAPISLPSSPPIVGSVCRIMGWGTISTSKVILSDVPHCANINLLNYTVCRAAYP--ELPATSRTLCAGILQGGKDTCVGD-SGGPLICNGQFQGIVSWGS----DVCGYVLEPALYTKVSDYTEWIN-SIIAGNTTATCPP--------------
>Crotalus_cerastes_A0A2I7YS52
mvlirvlanllilq-lsy--------------------------------aQKSSELIIGGDKCNINEHRFLALV-Y---SNGNQCGGTLINEEWVLTAAHC-EGNKMKIHLGVHSKKVP----NKDKQTRVPKEK-FFCVSSKNY--TFWDKDIMLIRLNKPVSNSTHIAPLSLPSSPPSVGSVCRIMGWGTISPTKVILPDVPHCVNINLLNYSVCRAAYPEYGLPATSRTLCAGVLEGGIDTCVGD-SGGPLICNGQFQGIASWGS----PNCGYVREPALYTKVFDHLDWIQ-SIIAGNTDATCPL--------------
>Sistrurus_catenatus_B0VXT4
mvlirvlanllilq-lsy--------------------------------aQKSSELIIGGDECNINEHRFLALV-Y---SDGNQCGGTLINEEWVLTAAHC-EGNKMKIHLGMHSKKVP----NKDKQTRVPKEK-FFCVSSKNY--TFWDKDIMLIRLDRPVGNSEHIAPLSLPSSPPSVGSVCRIMGWGTISPTKVILPDVPHCVNINLLNYSVCRAAYPEYGLPATSRTLCAGILEGGKDTCVGD-SGGPLICNGQFQGIASWGS----PNCGYVREPGLYTKVFDHLDWIQ-SIIAGNTDATCPP--------------
>Crotalus_scutulatus_A0A2I7YS70
mvlirvlanllilq-lsy--------------------------------aQKSSELIIGGDECNRNEHRFLALV-Y---SDGNQCGGTLINEEWVLTAAHC-EGNKMKIHLGVHSKKVP----NKDKQTRVAKEK-FFCVSSKNY--TFWDKDIMLIRLDRPVSNSEHIAPLSLPSSPPSVGSACRIMGWGTISDTKVILPDVPHCVNINLLNYSVCRAAYPEYGLPATSRTLCAGILEGGKDTCVGD-SGGPLICNGQFQGIASWGS----PYCGYVREPALYTKVFDHLDWIQ-SIIAGNTDVTCPL--------------
>Crotalus_atrox_A0A2I7YS38
mvlirvlanllilq-lsy--------------------------------aQKSSELIIGGDECNRNEHRFLALV----SSDGNQCGGTLINEEWVLTAAHC-EGNKMKIHLGVHSKKVP----NKDKQTRVAKEK-FFCVSSKNY--TFWDKDIMLIRLDRPVSNSEHIAPLSLPSSPPSVGSVCRIMGWGTISPTKVILPDVPHCVNINLLNYSVCRAAYPEYGLPATSRTLCAGILEGGKDTCVGD-SGGPLICNGQFQGIASWGS----PNCGYVREPALYTKVFDHLDWIQ-SIIAGNTDATCPFVNF-----------
>Crotalus_atrox_Q8QHK3
mvlirvlanllilq-lsy--------------------------------aQKSSEPIIGGDECNRNEHRFLALV----SSDGNQCGGTLINEEWVLTAAHC-EGNKMKIHLGVHSKKVP----NKDKQTRVAKEK-FFCVSSKNY--TFWDKDIMLIRLDRPVSNSEHIAPLSLPSSPPSVGSVCRIMGWGTISPTKVILPDVPHCVNINLLNYSVCRAAYPEYGLPATSRTLCAGILEGGKDTCVGD-SGGPLICNGQFQGIASWGS----PNCGYVREPALYTKVFDHLDWIQ-SIIAGNTDATCPFVNF-----------
>Crotalus_tzabcan_A0A193CHI8
mvlirvlanllilq-lsy--------------------------------aQKSSELIFGGRPCNRNEHRFLALV-Y---SDGNQCSGTLINKEWVLTAAHC-EGKKMKIHLGVHSKKVP----NKDKQTRVAKEK-FFCVSSKNY--TKWNKDIMLIRLDRSVSNSEHIAPLKLPSSSPSVGSVCRIMGWGTISPTEVILPDVPHCANINLLNYSECRAAYPEYGLPATSRTLCAGILEGGKDTCVGD-SGGPLICNGQFQGIASWGS----TLCGYVREPALYTKVFDHLDWIQ-SIIAGNTDATCPL--------------
>Crotalus_lepidus_A0A2I7YS49
mvlirvlanllilq-lsy--------------------------------aQKSSELIFGGHPCNRNEHRFLALV-Y---SDGNQCSGTLINEEWVLTAAHC-EGKKMKIHLGVHSKKVP----NKDKQTRVAKEK-FFCVSSKNY--TKWNKDIMLIRLDRPVSNSTHIAPLNLPSSSPSVGSVCRIMGWGTISPTKVILPDVPHCANINLLNYSDCRAAYPEYGLPATSRTLCAGILEGGKDTCVGD-SGGPLICNGQFQGIASWGS----TLCGYVGEPALYTKVFDHLDWIQ-SIIAGNTDATCPL--------------
>Crotalus_adamanteus_Q8UUK2
mvlirvlanllilq-lsy--------------------------------aQKSSELIFGGRPCNRNEHRFLALV-Y---SDGNQCSGTLINEEWVLTAAHC-EGNKMKIHLGVHSKKVP----NKDKQTRVPKEK-FFCVSSKTY--TKWNKDIMLIRLDRPVSNSKHIAPLNLPSSSPSVGSVCRIMGWGTISPTEVILPDVPQCANINLLSYSVCRAAYPEYGLPATSRTLCAGILEGGKDTCAGD-SGGPLICNGQFQGIASWGS----TLCGYVREPALYTKVFDHLDWIQ-SIIAGNTDATCPL--------------
