# Supplementary material for: Dynamic genetic differentiation drives the widespread structural and functional convergent evolution of snake venom proteinaceous toxins
Source: BMC Biol. 2022 Jan 7;20:4. doi: 10.1186/s12915-021-01208-9 (PMC8742412; doi:10.1186/s12915-021-01208-9)
Supplement: Supplementary file 12 — Additional file 12. kallikrein_tree.tre. [file 12915_2021_1208_MOESM12_ESM.tre]

#NEXUS
[ID: 2830174221]
begin taxa;
	dimensions ntax=357;
	taxlabels
		P47797_Calloselasma_rhodostoma
		P26324_Calloselasma_rhodostoma
		unigene278544_Psammophis_subtaeniatus_p1
		unigene324413_Psammophis_subtaeniatus_p1
		unigene407394_Psammophis_schokari_p1
		unigene48020_Malpolon_monspessulanus_p1
		unigene48032_Malpolon_monspessulanus_p1
		unigene171925_Rhabdophis_subminiatus_p1
		AJB84504_Philodryas_chamissonis
		Q09GK1_Philodryas_olfersii
		Tmos_K1
		A8QL56_Ophiophagus_hannah
		XP_026574627_Pseudonaja_textilis
		Q5MCS0_Hydrophis_hardwickii
		XP_026541080_Notechis_scutatus
		AHZ08801_Micropechis_ikaheca
		AHZ08800_Micropechis_ikaheca
		A8QL53_Naja_atra
		A8QL57_Bungarus_multicinctus
		ETE72364_Ophiophagus_hannah
		XP_026571469_Pseudonaja_textilis
		XP_026522176_Notechis_scutatus
		XP_026522175_Notechis_scutatus
		XP_026522177_Notechis_scutatus
		AFR11355_Deinagkistrodon_acutus
		AAW56609_Deinagkistrodon_acutus
		AAW56633_Deinagkistrodon_acutus
		AAW56608_Deinagkistrodon_acutus
		Q9I8W9_Deinagkistrodon_acutus
		Q7SYF1_Cerastes_cerastes
		BAM44991_Gloydius_blomhoffii
		Q802F0_Gloydius_halys
		O42207_Gloydius_ussuriensis
		Q71QI2_Trimeresurus_stejnegeri
		XP_015671562_Protobothrops_mucrosquamatus
		O13058_Protobothrops_flavoviridis
		P0DJF6_Trimeresurus_albolabris
		O13063_Trimeresurus_gramineus
		ADI47576_Echis_coloratus
		ADI47558_Echis_pyramidum_leakeyi
		ADI47557_Echis_pyramidum_leakeyi
		P18964_Daboia_siamensis
		P18965_Daboia_siamensis
		ADP88558_Daboia_siamensis
		ADI47574_Echis_coloratus
		Q9PT41_Macrovipera_lebetina
		Pseudocerastes_urarachnoides_08
		ADE45139_Echis_ocellatus
		CBM40647_Bitis_rhinoceros
		CBM40648_Bitis_rhinoceros
		Pseudocerastes_urarachnoides_09
		B5U6Y3_Echis_ocellatus
		ADE45140_Echis_ocellatus
		Bitis_atropos_2
		E0Y418_Macrovipera_lebetina
		Vipera_transcaucasiana_03
		AMB36345_Vipera_ammodytes_ammodytes
		E0Y420_Macrovipera_lebetina
		E0Y419_Macrovipera_lebetina
		Pseudocerastes_urarachnoides_00
		E5L0E4_Daboia_siamensis
		E0Y421_Macrovipera_lebetina
		ADI47549_Echis_coloratus
		ADC52861_Echis_ocellatus
		E5L0E3_Daboia_siamensis
		Q8JH85_Macrovipera_lebetina
		AMB36343_Vipera_ammodytes_ammodytes
		Vipera_transcaucasiana_10
		Pseudocerastes_urarachnoides_06
		Pseudocerastes_urarachnoides_07
		E5AJX2_Vipera_berus_nikolskii
		Vipera_transcaucasiana_04
		Vipera_transcaucasiana_05
		ACF17164_Deinagkistrodon_acutus
		Bitis_atropos_1
		P81824_Bothrops_jararaca
		Q9I8X2_Deinagkistrodon_acutus
		Tropidolaemus_subannulatus_1
		Tropidolaemus_subannulatus_4
		Tropidolaemus_subannulatus_3
		ART88741_Azemiops_feae
		AAQ02901_Trimeresurus_stejnegeri
		AAQ02898_Trimeresurus_stejnegeri
		O13061_Trimeresurus_gramineus
		XP_015671558_Protobothrops_mucrosquamatus
		Q71QH5_Trimeresurus_stejnegeri
		Q71QJ3_Trimeresurus_stejnegeri
		Q71QJ1_Trimeresurus_stejnegeri
		Q71QI8_Trimeresurus_stejnegeri
		Q71QI5_Trimeresurus_stejnegeri
		O13062_Trimeresurus_gramineus
		Q71QJ0_Trimeresurus_stejnegeri
		Q71QI7_Trimeresurus_stejnegeri
		XP_015671557_Protobothrops_mucrosquamatus
		AUS82566_Crotalus_tigris
		AUS82557_Crotalus_scutulatus
		ABG26977_Sistrurus_catenatus_edwardsi
		AUS82514_Crotalus_lepidus
		AUS82556_Crotalus_scutulatus
		AUS82510_Crotalus_lepidus
		J3S832_Crotalus_adamanteus
		AUS82517_Crotalus_mitchellii
		AUS82491_Crotalus_cerastes
		AUS82481_Crotalus_atrox
		ADI47566_Echis_coloratus
		AMB36344_Vipera_ammodytes_ammodytes
		Q9DG83_Protobothrops_mucrosquamatus
		Q5W959_Bothrops_jararaca
		BAP39955_Protobothrops_flavoviridis
		1405260A_Protobothrops_flavoviridis
		P05620_Protobothrops_flavoviridis
		P0CJ41_Trimeresurus_albolabris
		Q8AY79_Trimeresurus_stejnegeri
		Q71QH7_Trimeresurus_stejnegeri
		O13059_Trimeresurus_gramineus
		ABG26969_Sistrurus_catenatus_edwardsi
		AUS82541_Crotalus_scutulatus
		AUS82495_Crotalus_cerastes
		AUS82562_Crotalus_tigris
		AUS82525_Crotalus_mitchellii
		J3S835_Crotalus_adamanteus
		F8S116_Crotalus_adamanteus
		AUS82513_Crotalus_lepidus
		AUS82537_Crotalus_molossus
		AUS82484_Crotalus_atrox
		Q8QHK2_Crotalus_atrox
		P82981_Agkistrodon_contortrix_contortrix
		ADW77220_Agkistrodon_piscivorus_leucostoma
		Q7SZE2_Gloydius_ussuriensis
		Q7SZE1_Gloydius_saxatilis
		ASX97882_Gloydius_intermedius
		Q2PQJ3_Bothrops_jararacussu
		Q9YGS1_Deinagkistrodon_acutus
		AAF76378_Deinagkistrodon_acutus
		Q9I8X1_Deinagkistrodon_acutus
		ABK91854_Deinagkistrodon_acutus
		ABK97626_Deinagkistrodon_acutus
		ART88739_Azemiops_feae
		XP_015671555_Protobothrops_mucrosquamatus
		ASX97880_Gloydius_intermedius
		AUS82564_Crotalus_tigris
		AUS82504_Crotalus_lepidus
		AUS82492_Crotalus_cerastes
		AUS82479_Crotalus_atrox
		AUS82540_Crotalus_scutulatus
		AUS82563_Crotalus_tigris
		ABG26974_Sistrurus_catenatus_edwardsi
		AUS82520_Crotalus_mitchellii
		AUS82529_Crotalus_molossus
		Q9DF66_Protobothrops_jerdonii
		Q9DF67_Protobothrops_jerdonii
		Q91516_Trimeresurus_stejnegeri
		P0DJF5_Trimeresurus_albolabris
		Q27J47_Lachesis_muta_muta
		Q072L6_Bothrops_asper
		AUS82511_Crotalus_lepidus
		AUS82518_Crotalus_mitchellii
		ASX97881_Gloydius_intermedius
		ALR83481_Crotalus_vegrandis
		AUS82489_Crotalus_atrox
		AUS82544_Crotalus_scutulatus
		AUS82546_Crotalus_scutulatus
		AUS82509_Crotalus_lepidus
		ABG26970_Sistrurus_catenatus_edwardsi
		AUS82496_Crotalus_cerastes
		AUS82480_Crotalus_atrox
		AUS82542_Crotalus_scutulatus
		AUS82565_Crotalus_tigris
		E5L0E5_Daboia_russelli_siamensis
		ASX97883_Gloydius_intermedius
		AAD01624_Gloydius_brevicaudus
		Q9YGJ8_Gloydius_brevicaudus
		BAM44992_Gloydius_blomhoffii
		AAK52506Deinagkistrodon_acutus
		CAB46431_Deinagkistrodon_acutus
		CAC00530_Deinagkistrodon_acutus
		AAK12273_Deinagkistrodon_acutus
		ABK91852_Deinagkistrodon_acutus
		ABK97627_Deinagkistrodon_acutus
		ABK97625_Deinagkistrodon_acutus
		ABK97628_Deinagkistrodon_acutus
		ABK91856_Deinagkistrodon_acutus
		AUS82497_Crotalus_cerastes
		AUS82505_Crotalus_lepidus
		XP_015671556_Protobothrops_mucrosquamatus
		Q072L7_Lachesis_stenophrys
		ASX97877_Gloydius_intermedius
		AUS82493_Crotalus_cerastes
		J3SDW9_Crotalus_adamanteus
		AEJ31997_Crotalus_adamanteus
		AUS82535_Crotalus_molossus
		AUS82552_Crotalus_scutulatus
		Q2QA04_Crotalus_durissus_durissus
		ANN23912_Crotalus_tzabcan
		ABG26971_Sistrurus_catenatus_edwardsi
		AUS82553_Crotalus_scutulatus
		AUS82559_Crotalus_tigris
		AUS82506_Crotalus_lepidus
		AUS82554_Crotalus_scutulatus
		AUS82569_Crotalus_tigris
		AUS82523_Crotalus_mitchellii
		AUS82478_Crotalus_atrox
		Q6IWF1_Bothrops_alternatus
		U5YCR8_Bothrops_pictus
		Q5W958_Bothrops_jararaca
		K4LLQ2_Bothrops_barnetti
		Q8QG86_Bothrops_insularis
		Q5W960_Bothrops_jararaca
		AAA48553_Bothrops_atrox
		P04971_Bothrops_atrox
		P81661_Bothrops_jararaca
		P09872_Agkistrodon_contortrix_contortrix
		E5L0E6_Agkistrodon_piscivorus_leucostoma
		P33589_Lachesis_muta_muta
		ASX97879_Gloydius_intermedius
		O73800_Gloydius_halys
		AAC61838_Gloydius_halys
		P85109_Gloydius_brevicaudus
		J3RYA3_Crotalus_adamanteus
		AEJ31999_Crotalus_adamanteus
		AUS82503_Crotalus_lepidus
		AUS82547_Crotalus_scutulatus
		ABG26976_Sistrurus_catenatus_edwardsi
		ABG26972_Sistrurus_catenatus_edwardsi
		AUS82536_Crotalus_molossus
		B0FXM2_Crotalus_durissus_terrificus
		ANN23910_Crotalus_tzabcan
		AUS82561_Crotalus_tigris
		A0A0S4FKT4_Crotalus_durissus_collilineatus
		B0FXM1_Crotalus_durissus_terrificus
		Q58G94_Crotalus_durissus_terrificus
		AUS82530_Crotalus_molossus
		AUS82488_Crotalus_atrox
		AUS82527_Crotalus_molossus
		F8S114_Crotalus_adamanteus
		AUS82560_Crotalus_tigris
		AUS82524_Crotalus_mitchellii
		Q9PTU8_Bothrops_jararaca
		ADE45141_Echis_ocellatus
		ADI47560_Echis_coloratus
		ADI47559_Echis_coloratus
		Q9PT40_Macrovipera_lebetina
		A0A1I9KNP0_Vipera_ammodytes_ammodytes
		Vipera_transcaucasiana_01
		Pseudocerastes_urarachnoides_02
		CBM40646_Bitis_rhinoceros
		Q6T6S7_Bitis_gabonica
		ABG26975_Sistrurus_catenatus_edwardsi
		ART88740_Azemiops_feae
		Tropidolaemus_subannulatus_0
		Tropidolaemus_subannulatus_2
		Q8AY78_Trimeresurus_stejnegeri
		Q71QJ4_Trimeresurus_stejnegeri
		Q8AY80_Trimeresurus_stejnegeri
		Q71QH6_Trimeresurus_stejnegeri
		Q71QI1_Trimeresurus_stejnegeri
		Q9DF68_Protobothrops_jerdonii
		O13057_Protobothrops_flavoviridis
		B0ZT25_Protobothrops_jerdonii
		Q8AY82_Trimeresurus_stejnegeri
		Q71QI0_Trimeresurus_stejnegeri
		O13060_Trimeresurus_gramineus
		P0CG03_Bothrops_alternatus
		AAL48221_Gloydius_ussuriensis
		Q7T229_Bothrops_jararacussu
		Q8UVX1_Gloydius_ussuriensis
		P0C5B4_Gloydius_shedaoensis
		ASX97876_Gloydius_intermedius
		AUS82501_Crotalus_lepidus
		AUS82528_Crotalus_molossus
		AUS82499_Crotalus_cerastes
		AUS82543_Crotalus_scutulatus
		AUS82526_Crotalus_mitchellii
		AUS82545_Crotalus_scutulatus
		AUS82570_Crotalus_tigris
		ART88738_Azemiops_feae
		Q9YGJ9_Gloydius_brevicaudus
		Q91053_Gloydius_ussuriensis
		AFM29142_Gloydius_halys
		AAR11859_Gloydius_shedaoensis
		P81176_Gloydius_blomhoffii
		ASX97875_Gloydius_intermedius
		AAC34898_Gloydius_halys
		Q9YGJ2_Gloydius_halys
		Q9YGI6_Gloydius_halys
		AGK44857_Gloydius_halys
		AGK44856_Gloydius_halys
		AUS82521_Crotalus_mitchellii
		AUS82558_Crotalus_tigris
		AUS82519_Crotalus_mitchellii
		AUS82538_Crotalus_molossus
		AUS82483_Crotalus_atrox
		AUS82522_Crotalus_mitchellii
		J3SDX0_Crotalus_adamanteus
		AUS82532_Crotalus_molossus
		AUS82568_Crotalus_tigris
		ABG26967_Sistrurus_catenatus_edwardsi
		AUS82551_Crotalus_scutulatus
		AUS82498_Crotalus_cerastes
		AUS82508_Crotalus_lepidus
		AUS82485_Crotalus_atrox
		J3RY93_Crotalus_adamanteus
		AUS82555_Crotalus_scutulatus
		AUS82490_Crotalus_cerastes
		AUS82567_Crotalus_tigris
		AEJ32000_Crotalus_adamanteus
		AUS82534_Crotalus_molossus
		AUS82512_Crotalus_lepidus
		AUS82516_Crotalus_mitchellii
		AUS82548_Crotalus_scutulatus
		AUS82486_Crotalus_atrox
		AUS82476_Agkistrodon_piscivorus
		AUS82500_Crotalus_cerastes
		AUS82502_Crotalus_lepidus
		ABG26973_Sistrurus_catenatus_edwardsi
		AUS82550_Crotalus_scutulatus
		AUS82515_Crotalus_mitchellii
		Q9PT51_Gloydius_blomhoffii
		Q9PTL3_Gloydius_brevicaudus
		AAL48222_Gloydius_ussuriensis
		BAM44990_Gloydius_blomhoffii
		ASX97878_Gloydius_intermedius
		AAQ02909_Trimeresurus_stejnegeri
		Q71QI3_Trimeresurus_stejnegeri
		Q9PSN3_Agkistrodon_bilineatus
		Q8AY81_Trimeresurus_stejnegeri
		A7LAC6_Trimeresurus_albolabris
		A7LAC7_Trimeresurus_albolabris
		AUS82549_Crotalus_scutulatus
		J3SBQ3_Crotalus_adamanteus
		B0FXM3_Crotalus_durissus_terrificus
		AUS82531_Crotalus_molossus
		AEJ31995_Crotalus_adamanteus
		Q71QI4_Trimeresurus_stejnegeri
		Q71QJ2_Trimeresurus_stejnegeri
		Q71QH9_Trimeresurus_stejnegeri
		Q9I8X0_Deinagkistrodon_acutus
		P84788_Protobothrops_elegans
		BAP39903_Protobothrops_elegans
		P84787_Protobothrops_elegans
		Q91511_Protobothrops_mucrosquamatus
		XP_015671560_Protobothrops_mucrosquamatus
		NP_001310176_Protobothrops_mucrosquamatus
		NP_001310175_Protobothrops_mucrosquamatus
		Q91507_Protobothrops_mucrosquamatus
		Q91510_Protobothrops_mucrosquamatus
		Q91508_Protobothrops_mucrosquamatus
		AAB01070_Protobothrops_mucrosquamatus
		O13069_Bothrops_jararaca
		AUS82494_Crotalus_cerastes
		ABG26968_Sistrurus_catenatus_edwardsi
		AUS82539_Crotalus_scutulatus
		AUS82482_Crotalus_atrox
		Q8QHK3_Crotalus_atrox
		ANN23911_Crotalus_tzabcan
		AUS82507_Crotalus_lepidus
		Q8UUK2_Crotalus_adamanteus
		;
end;
begin trees;
	translate
		1	P47797_Calloselasma_rhodostoma,
		2	P26324_Calloselasma_rhodostoma,
		3	unigene278544_Psammophis_subtaeniatus_p1,
		4	unigene324413_Psammophis_subtaeniatus_p1,
		5	unigene407394_Psammophis_schokari_p1,
		6	unigene48020_Malpolon_monspessulanus_p1,
		7	unigene48032_Malpolon_monspessulanus_p1,
		8	unigene171925_Rhabdophis_subminiatus_p1,
		9	AJB84504_Philodryas_chamissonis,
		10	Q09GK1_Philodryas_olfersii,
		11	Tmos_K1,
		12	A8QL56_Ophiophagus_hannah,
		13	XP_026574627_Pseudonaja_textilis,
		14	Q5MCS0_Hydrophis_hardwickii,
		15	XP_026541080_Notechis_scutatus,
		16	AHZ08801_Micropechis_ikaheca,
		17	AHZ08800_Micropechis_ikaheca,
		18	A8QL53_Naja_atra,
		19	A8QL57_Bungarus_multicinctus,
		20	ETE72364_Ophiophagus_hannah,
		21	XP_026571469_Pseudonaja_textilis,
		22	XP_026522176_Notechis_scutatus,
		23	XP_026522175_Notechis_scutatus,
		24	XP_026522177_Notechis_scutatus,
		25	AFR11355_Deinagkistrodon_acutus,
		26	AAW56609_Deinagkistrodon_acutus,
		27	AAW56633_Deinagkistrodon_acutus,
		28	AAW56608_Deinagkistrodon_acutus,
		29	Q9I8W9_Deinagkistrodon_acutus,
		30	Q7SYF1_Cerastes_cerastes,
		31	BAM44991_Gloydius_blomhoffii,
		32	Q802F0_Gloydius_halys,
		33	O42207_Gloydius_ussuriensis,
		34	Q71QI2_Trimeresurus_stejnegeri,
		35	XP_015671562_Protobothrops_mucrosquamatus,
		36	O13058_Protobothrops_flavoviridis,
		37	P0DJF6_Trimeresurus_albolabris,
		38	O13063_Trimeresurus_gramineus,
		39	ADI47576_Echis_coloratus,
		40	ADI47558_Echis_pyramidum_leakeyi,
		41	ADI47557_Echis_pyramidum_leakeyi,
		42	P18964_Daboia_siamensis,
		43	P18965_Daboia_siamensis,
		44	ADP88558_Daboia_siamensis,
		45	ADI47574_Echis_coloratus,
		46	Q9PT41_Macrovipera_lebetina,
		47	Pseudocerastes_urarachnoides_08,
		48	ADE45139_Echis_ocellatus,
		49	CBM40647_Bitis_rhinoceros,
		50	CBM40648_Bitis_rhinoceros,
		51	Pseudocerastes_urarachnoides_09,
		52	B5U6Y3_Echis_ocellatus,
		53	ADE45140_Echis_ocellatus,
		54	Bitis_atropos_2,
		55	E0Y418_Macrovipera_lebetina,
		56	Vipera_transcaucasiana_03,
		57	AMB36345_Vipera_ammodytes_ammodytes,
		58	E0Y420_Macrovipera_lebetina,
		59	E0Y419_Macrovipera_lebetina,
		60	Pseudocerastes_urarachnoides_00,
		61	E5L0E4_Daboia_siamensis,
		62	E0Y421_Macrovipera_lebetina,
		63	ADI47549_Echis_coloratus,
		64	ADC52861_Echis_ocellatus,
		65	E5L0E3_Daboia_siamensis,
		66	Q8JH85_Macrovipera_lebetina,
		67	AMB36343_Vipera_ammodytes_ammodytes,
		68	Vipera_transcaucasiana_10,
		69	Pseudocerastes_urarachnoides_06,
		70	Pseudocerastes_urarachnoides_07,
		71	E5AJX2_Vipera_berus_nikolskii,
		72	Vipera_transcaucasiana_04,
		73	Vipera_transcaucasiana_05,
		74	ACF17164_Deinagkistrodon_acutus,
		75	Bitis_atropos_1,
		76	P81824_Bothrops_jararaca,
		77	Q9I8X2_Deinagkistrodon_acutus,
		78	Tropidolaemus_subannulatus_1,
		79	Tropidolaemus_subannulatus_4,
		80	Tropidolaemus_subannulatus_3,
		81	ART88741_Azemiops_feae,
		82	AAQ02901_Trimeresurus_stejnegeri,
		83	AAQ02898_Trimeresurus_stejnegeri,
		84	O13061_Trimeresurus_gramineus,
		85	XP_015671558_Protobothrops_mucrosquamatus,
		86	Q71QH5_Trimeresurus_stejnegeri,
		87	Q71QJ3_Trimeresurus_stejnegeri,
		88	Q71QJ1_Trimeresurus_stejnegeri,
		89	Q71QI8_Trimeresurus_stejnegeri,
		90	Q71QI5_Trimeresurus_stejnegeri,
		91	O13062_Trimeresurus_gramineus,
		92	Q71QJ0_Trimeresurus_stejnegeri,
		93	Q71QI7_Trimeresurus_stejnegeri,
		94	XP_015671557_Protobothrops_mucrosquamatus,
		95	AUS82566_Crotalus_tigris,
		96	AUS82557_Crotalus_scutulatus,
		97	ABG26977_Sistrurus_catenatus_edwardsi,
		98	AUS82514_Crotalus_lepidus,
		99	AUS82556_Crotalus_scutulatus,
		100	AUS82510_Crotalus_lepidus,
		101	J3S832_Crotalus_adamanteus,
		102	AUS82517_Crotalus_mitchellii,
		103	AUS82491_Crotalus_cerastes,
		104	AUS82481_Crotalus_atrox,
		105	ADI47566_Echis_coloratus,
		106	AMB36344_Vipera_ammodytes_ammodytes,
		107	Q9DG83_Protobothrops_mucrosquamatus,
		108	Q5W959_Bothrops_jararaca,
		109	BAP39955_Protobothrops_flavoviridis,
		110	1405260A_Protobothrops_flavoviridis,
		111	P05620_Protobothrops_flavoviridis,
		112	P0CJ41_Trimeresurus_albolabris,
		113	Q8AY79_Trimeresurus_stejnegeri,
		114	Q71QH7_Trimeresurus_stejnegeri,
		115	O13059_Trimeresurus_gramineus,
		116	ABG26969_Sistrurus_catenatus_edwardsi,
		117	AUS82541_Crotalus_scutulatus,
		118	AUS82495_Crotalus_cerastes,
		119	AUS82562_Crotalus_tigris,
		120	AUS82525_Crotalus_mitchellii,
		121	J3S835_Crotalus_adamanteus,
		122	F8S116_Crotalus_adamanteus,
		123	AUS82513_Crotalus_lepidus,
		124	AUS82537_Crotalus_molossus,
		125	AUS82484_Crotalus_atrox,
		126	Q8QHK2_Crotalus_atrox,
		127	P82981_Agkistrodon_contortrix_contortrix,
		128	ADW77220_Agkistrodon_piscivorus_leucostoma,
		129	Q7SZE2_Gloydius_ussuriensis,
		130	Q7SZE1_Gloydius_saxatilis,
		131	ASX97882_Gloydius_intermedius,
		132	Q2PQJ3_Bothrops_jararacussu,
		133	Q9YGS1_Deinagkistrodon_acutus,
		134	AAF76378_Deinagkistrodon_acutus,
		135	Q9I8X1_Deinagkistrodon_acutus,
		136	ABK91854_Deinagkistrodon_acutus,
		137	ABK97626_Deinagkistrodon_acutus,
		138	ART88739_Azemiops_feae,
		139	XP_015671555_Protobothrops_mucrosquamatus,
		140	ASX97880_Gloydius_intermedius,
		141	AUS82564_Crotalus_tigris,
		142	AUS82504_Crotalus_lepidus,
		143	AUS82492_Crotalus_cerastes,
		144	AUS82479_Crotalus_atrox,
		145	AUS82540_Crotalus_scutulatus,
		146	AUS82563_Crotalus_tigris,
		147	ABG26974_Sistrurus_catenatus_edwardsi,
		148	AUS82520_Crotalus_mitchellii,
		149	AUS82529_Crotalus_molossus,
		150	Q9DF66_Protobothrops_jerdonii,
		151	Q9DF67_Protobothrops_jerdonii,
		152	Q91516_Trimeresurus_stejnegeri,
		153	P0DJF5_Trimeresurus_albolabris,
		154	Q27J47_Lachesis_muta_muta,
		155	Q072L6_Bothrops_asper,
		156	AUS82511_Crotalus_lepidus,
		157	AUS82518_Crotalus_mitchellii,
		158	ASX97881_Gloydius_intermedius,
		159	ALR83481_Crotalus_vegrandis,
		160	AUS82489_Crotalus_atrox,
		161	AUS82544_Crotalus_scutulatus,
		162	AUS82546_Crotalus_scutulatus,
		163	AUS82509_Crotalus_lepidus,
		164	ABG26970_Sistrurus_catenatus_edwardsi,
		165	AUS82496_Crotalus_cerastes,
		166	AUS82480_Crotalus_atrox,
		167	AUS82542_Crotalus_scutulatus,
		168	AUS82565_Crotalus_tigris,
		169	E5L0E5_Daboia_russelli_siamensis,
		170	ASX97883_Gloydius_intermedius,
		171	AAD01624_Gloydius_brevicaudus,
		172	Q9YGJ8_Gloydius_brevicaudus,
		173	BAM44992_Gloydius_blomhoffii,
		174	AAK52506Deinagkistrodon_acutus,
		175	CAB46431_Deinagkistrodon_acutus,
		176	CAC00530_Deinagkistrodon_acutus,
		177	AAK12273_Deinagkistrodon_acutus,
		178	ABK91852_Deinagkistrodon_acutus,
		179	ABK97627_Deinagkistrodon_acutus,
		180	ABK97625_Deinagkistrodon_acutus,
		181	ABK97628_Deinagkistrodon_acutus,
		182	ABK91856_Deinagkistrodon_acutus,
		183	AUS82497_Crotalus_cerastes,
		184	AUS82505_Crotalus_lepidus,
		185	XP_015671556_Protobothrops_mucrosquamatus,
		186	Q072L7_Lachesis_stenophrys,
		187	ASX97877_Gloydius_intermedius,
		188	AUS82493_Crotalus_cerastes,
		189	J3SDW9_Crotalus_adamanteus,
		190	AEJ31997_Crotalus_adamanteus,
		191	AUS82535_Crotalus_molossus,
		192	AUS82552_Crotalus_scutulatus,
		193	Q2QA04_Crotalus_durissus_durissus,
		194	ANN23912_Crotalus_tzabcan,
		195	ABG26971_Sistrurus_catenatus_edwardsi,
		196	AUS82553_Crotalus_scutulatus,
		197	AUS82559_Crotalus_tigris,
		198	AUS82506_Crotalus_lepidus,
		199	AUS82554_Crotalus_scutulatus,
		200	AUS82569_Crotalus_tigris,
		201	AUS82523_Crotalus_mitchellii,
		202	AUS82478_Crotalus_atrox,
		203	Q6IWF1_Bothrops_alternatus,
		204	U5YCR8_Bothrops_pictus,
		205	Q5W958_Bothrops_jararaca,
		206	K4LLQ2_Bothrops_barnetti,
		207	Q8QG86_Bothrops_insularis,
		208	Q5W960_Bothrops_jararaca,
		209	AAA48553_Bothrops_atrox,
		210	P04971_Bothrops_atrox,
		211	P81661_Bothrops_jararaca,
		212	P09872_Agkistrodon_contortrix_contortrix,
		213	E5L0E6_Agkistrodon_piscivorus_leucostoma,
		214	P33589_Lachesis_muta_muta,
		215	ASX97879_Gloydius_intermedius,
		216	O73800_Gloydius_halys,
		217	AAC61838_Gloydius_halys,
		218	P85109_Gloydius_brevicaudus,
		219	J3RYA3_Crotalus_adamanteus,
		220	AEJ31999_Crotalus_adamanteus,
		221	AUS82503_Crotalus_lepidus,
		222	AUS82547_Crotalus_scutulatus,
		223	ABG26976_Sistrurus_catenatus_edwardsi,
		224	ABG26972_Sistrurus_catenatus_edwardsi,
		225	AUS82536_Crotalus_molossus,
		226	B0FXM2_Crotalus_durissus_terrificus,
		227	ANN23910_Crotalus_tzabcan,
		228	AUS82561_Crotalus_tigris,
		229	A0A0S4FKT4_Crotalus_durissus_collilineatus,
		230	B0FXM1_Crotalus_durissus_terrificus,
		231	Q58G94_Crotalus_durissus_terrificus,
		232	AUS82530_Crotalus_molossus,
		233	AUS82488_Crotalus_atrox,
		234	AUS82527_Crotalus_molossus,
		235	F8S114_Crotalus_adamanteus,
		236	AUS82560_Crotalus_tigris,
		237	AUS82524_Crotalus_mitchellii,
		238	Q9PTU8_Bothrops_jararaca,
		239	ADE45141_Echis_ocellatus,
		240	ADI47560_Echis_coloratus,
		241	ADI47559_Echis_coloratus,
		242	Q9PT40_Macrovipera_lebetina,
		243	A0A1I9KNP0_Vipera_ammodytes_ammodytes,
		244	Vipera_transcaucasiana_01,
		245	Pseudocerastes_urarachnoides_02,
		246	CBM40646_Bitis_rhinoceros,
		247	Q6T6S7_Bitis_gabonica,
		248	ABG26975_Sistrurus_catenatus_edwardsi,
		249	ART88740_Azemiops_feae,
		250	Tropidolaemus_subannulatus_0,
		251	Tropidolaemus_subannulatus_2,
		252	Q8AY78_Trimeresurus_stejnegeri,
		253	Q71QJ4_Trimeresurus_stejnegeri,
		254	Q8AY80_Trimeresurus_stejnegeri,
		255	Q71QH6_Trimeresurus_stejnegeri,
		256	Q71QI1_Trimeresurus_stejnegeri,
		257	Q9DF68_Protobothrops_jerdonii,
		258	O13057_Protobothrops_flavoviridis,
		259	B0ZT25_Protobothrops_jerdonii,
		260	Q8AY82_Trimeresurus_stejnegeri,
		261	Q71QI0_Trimeresurus_stejnegeri,
		262	O13060_Trimeresurus_gramineus,
		263	P0CG03_Bothrops_alternatus,
		264	AAL48221_Gloydius_ussuriensis,
		265	Q7T229_Bothrops_jararacussu,
		266	Q8UVX1_Gloydius_ussuriensis,
		267	P0C5B4_Gloydius_shedaoensis,
		268	ASX97876_Gloydius_intermedius,
		269	AUS82501_Crotalus_lepidus,
		270	AUS82528_Crotalus_molossus,
		271	AUS82499_Crotalus_cerastes,
		272	AUS82543_Crotalus_scutulatus,
		273	AUS82526_Crotalus_mitchellii,
		274	AUS82545_Crotalus_scutulatus,
		275	AUS82570_Crotalus_tigris,
		276	ART88738_Azemiops_feae,
		277	Q9YGJ9_Gloydius_brevicaudus,
		278	Q91053_Gloydius_ussuriensis,
		279	AFM29142_Gloydius_halys,
		280	AAR11859_Gloydius_shedaoensis,
		281	P81176_Gloydius_blomhoffii,
		282	ASX97875_Gloydius_intermedius,
		283	AAC34898_Gloydius_halys,
		284	Q9YGJ2_Gloydius_halys,
		285	Q9YGI6_Gloydius_halys,
		286	AGK44857_Gloydius_halys,
		287	AGK44856_Gloydius_halys,
		288	AUS82521_Crotalus_mitchellii,
		289	AUS82558_Crotalus_tigris,
		290	AUS82519_Crotalus_mitchellii,
		291	AUS82538_Crotalus_molossus,
		292	AUS82483_Crotalus_atrox,
		293	AUS82522_Crotalus_mitchellii,
		294	J3SDX0_Crotalus_adamanteus,
		295	AUS82532_Crotalus_molossus,
		296	AUS82568_Crotalus_tigris,
		297	ABG26967_Sistrurus_catenatus_edwardsi,
		298	AUS82551_Crotalus_scutulatus,
		299	AUS82498_Crotalus_cerastes,
		300	AUS82508_Crotalus_lepidus,
		301	AUS82485_Crotalus_atrox,
		302	J3RY93_Crotalus_adamanteus,
		303	AUS82555_Crotalus_scutulatus,
		304	AUS82490_Crotalus_cerastes,
		305	AUS82567_Crotalus_tigris,
		306	AEJ32000_Crotalus_adamanteus,
		307	AUS82534_Crotalus_molossus,
		308	AUS82512_Crotalus_lepidus,
		309	AUS82516_Crotalus_mitchellii,
		310	AUS82548_Crotalus_scutulatus,
		311	AUS82486_Crotalus_atrox,
		312	AUS82476_Agkistrodon_piscivorus,
		313	AUS82500_Crotalus_cerastes,
		314	AUS82502_Crotalus_lepidus,
		315	ABG26973_Sistrurus_catenatus_edwardsi,
		316	AUS82550_Crotalus_scutulatus,
		317	AUS82515_Crotalus_mitchellii,
		318	Q9PT51_Gloydius_blomhoffii,
		319	Q9PTL3_Gloydius_brevicaudus,
		320	AAL48222_Gloydius_ussuriensis,
		321	BAM44990_Gloydius_blomhoffii,
		322	ASX97878_Gloydius_intermedius,
		323	AAQ02909_Trimeresurus_stejnegeri,
		324	Q71QI3_Trimeresurus_stejnegeri,
		325	Q9PSN3_Agkistrodon_bilineatus,
		326	Q8AY81_Trimeresurus_stejnegeri,
		327	A7LAC6_Trimeresurus_albolabris,
		328	A7LAC7_Trimeresurus_albolabris,
		329	AUS82549_Crotalus_scutulatus,
		330	J3SBQ3_Crotalus_adamanteus,
		331	B0FXM3_Crotalus_durissus_terrificus,
		332	AUS82531_Crotalus_molossus,
		333	AEJ31995_Crotalus_adamanteus,
		334	Q71QI4_Trimeresurus_stejnegeri,
		335	Q71QJ2_Trimeresurus_stejnegeri,
		336	Q71QH9_Trimeresurus_stejnegeri,
		337	Q9I8X0_Deinagkistrodon_acutus,
		338	P84788_Protobothrops_elegans,
		339	BAP39903_Protobothrops_elegans,
		340	P84787_Protobothrops_elegans,
		341	Q91511_Protobothrops_mucrosquamatus,
		342	XP_015671560_Protobothrops_mucrosquamatus,
		343	NP_001310176_Protobothrops_mucrosquamatus,
		344	NP_001310175_Protobothrops_mucrosquamatus,
		345	Q91507_Protobothrops_mucrosquamatus,
		346	Q91510_Protobothrops_mucrosquamatus,
		347	Q91508_Protobothrops_mucrosquamatus,
		348	AAB01070_Protobothrops_mucrosquamatus,
		349	O13069_Bothrops_jararaca,
		350	AUS82494_Crotalus_cerastes,
		351	ABG26968_Sistrurus_catenatus_edwardsi,
		352	AUS82539_Crotalus_scutulatus,
		353	AUS82482_Crotalus_atrox,
		354	Q8QHK3_Crotalus_atrox,
		355	ANN23911_Crotalus_tzabcan,
		356	AUS82507_Crotalus_lepidus,
		357	Q8UUK2_Crotalus_adamanteus
		;
tree con_50_majrule = [&U] (1[&prob=1.00000000e+00,prob_stddev=0.00000000e+00,prob_range={1.00000000e+00,1.00000000e+00},prob(percent)="100",prob+-sd="100+-0"]:1.009021e-01[&length_mean=1.03100640e-01,length_median=1.00902100e-01,length_95%HPD={5.04359300e-02,1.62329600e-01}],2[&prob=1.00000000e+00,prob_stddev=0.00000000e+00,prob_range={1.00000000e+00,1.00000000e+00},prob(percent)="100",prob+-sd=…
end;
