# Supplementary material for: Dynamic genetic differentiation drives the widespread structural and functional convergent evolution of snake venom proteinaceous toxins
Source: BMC Biol. 2022 Jan 7;20:4. doi: 10.1186/s12915-021-01208-9 (PMC8742412; doi:10.1186/s12915-021-01208-9)
Supplement: Supplementary file 14 — Additional file 14. kunitz alignment.fasta. [file 12915_2021_1208_MOESM14_ESM.fasta]

>Philodryas_olfersii_A7X3V7
m-warvlllgvllslladlhaasgGDAGGQKTWNPRISDCEL-PPEKGPCNNLELRWFYNLKSKRCERFFYGGCYGNANNFKEINECDRRCVSPDINKPG--------
>Micrurus_tener_G9I929
mssgglllllglltlcaeltpvssQI---------RPAFCYEDPPFFQKCGAFVDSYYFNRSRITCVHFFYGQCDVNQNHFTTMSECNRVCHG---------------
>Bungarus_flaviceps_D5J9R1
mssgslllllglltllaeltpvssRK---------RH-HCDK-PPNKKRCTGHIPAFYYNPQRKTCERFSYGGCKGNGNHFKTPQLCMCHCHE---------------
>Bungarus_flaviceps_D5J9R3
mssgslllllglltllaeltpvssRK---------RHPDCDK-PPNKKRCTGHVPAFYYNPQRKTCERFSYGGCKGNGNHFKTPQLCMCHCHE---------------
>Bungarus_flaviceps_D5J9R2
mssgslllllglltllaeltpvssRK---------RHPDCDK-PPNKKRCTGHIPAFYYNPQRKTCERFSYGGCKGNGNHFKTPQLCMCRCHE---------------
>Bungarus_flaviceps_Q7T2Q6
mssgslllllglltllaeltpvssRK---------RHPDCDK-PPNKKRCTGHIPAFYYNPQRKTCERFSYGGCKGNGNHFKTPQLCMCHCHE---------------
>Bungarus_multicinctus_B4ESA2
mssgslllllglltlwaeltpistKD---------RPS-CDK-APDTERCKRNVYAFYYNPSARDCLQFVYGGCDGNGKHFRSKALCLFHCHR---------------
>Bungarus_multicinctus_Q9W728
mssgglllllglltlcaelipvssRQ---------RHRDCDK-PPDKGNCGPVRRAFYYDTRLKTCKAFQYRGCNGNGNHFKSDHLCRCECLEYS-------------
>Bungarus_candidus_Q8AY46
mssgglllllglltlcaeltpvssRQ---------RHRDCDK-PPDKGNCGSVRRAFYYDTRLKTCKAFPYRGCNGNGNHFKTETLCRCECLVYP-------------
>Bungarus_fasciatus_C5H0E4
mssgglllllglltlwaeltpvssRE---------RHPDCDK-PPDTRRCKSNVRAFYYNPHLRDCIQFIYSGCNGNGNHFNSKYLCLVHCRE---------------
>Bungarus_fasciatus_B2KTG3
mssgglllllglltlwaeltpissRE---------RHPDCDK-PPDTGRCGNNVRAFYYKPSTNKCVQFIYGGCNANGNHFKSDHLCRCQCREND-------------
>Bungarus_fasciatus_B2KTG2
mssgglllllglltlwteltpvssRE---------RHPDCDK-PPDTGRCRKNVRAFYYKPSAKRCVQFIYGGCNANGNHFKSDHLCRCECLEYP-------------
>Bungarus_candidus_Q8AY44
mssgglllllglltlwaeltpvssRK---------RHPDCDK-PPDTRICQTVVRAFYYKPSEKRCVQFRYGGCKGNGNHFKSDHLCRCECLEYR-------------
>Bungarus_multicinctus_Q1RPT0
mssgglllllglltlcaeltpvssRK---------RHPDCDK-PPDTKICQTVVRAFYYKPSAKRCVQFRYGGCNGNGNHFKSDHLCRCECLEYS-------------
>Bungarus_candidus_Q8AY45
mssgglllllglltlwaeltpvssRK---------RHPDCDK-PPDTKICQTVVRAFYYKPSAKRCVQFRYGGCNGNGNHFKSDHLCRCECLEYP-------------
>Aspidelaps_scutatus_intermedius_GHOC01000398
mssghlllllglltlwaeltpisgLG---------GPEYCHL-PADPGPCSNYRYVYYYNPALRKCEQFLYGGCEGNENNFKTRHECHRACVR---------------
>Walterinnesia_aegyptia_C1IC53
mssgclllllglltlwaeltpisgLG---------GPKYCHL-PADPGPCSNYRPAYYYNPASRKCEEFMYGGCKGNKNNFKTRHECHRVCVR---------------
>Bungarus_fasciatus_B2KTG1
mssgglllllglltlwteltpvssLG---------GPAYCKL-PPEPGPCHEYKHAFYYNPDARECEEFIYGGCKGNKNNFKTRHECHRVCVR---------------
>Bungarus_flaviceps_D5J9Q4
mssgglllllglltlwaeltpissLG---------VPEYCNL-PPDPGPCDAYKRVYYYIPAARKCEQFIYGGCKGNKNNFKTRHECHRVCVH---------------
>Bungarus_flaviceps_D5J9Q5
mssgglllplglltlwaeltpissLG---------VPEYCNL-PPDPGPCDAYKRVYYYIPAARKCEQFIYGGCKGNKNSFKTRHECHRVCVH---------------
>Dendroaspis_jamesoni_jamesoni_GHPA01002366
mssghlllllgiltlwaeltpvsgKP---------RRKLCIL-HRDPGRCYTKIPAFYYNQKKKQCEGFIWSGCGGNSNRFKTIEECRRTCIG---------------
>Demansia_vestigiata_A6MGY1
mssgglllllglltlwaeltpvssKD---------RPEICKL-PKEPGPCRSYLLYFYYNSVEHKCQTFHYGGCEGNENRFHTIEECKSTCAA---------------
>Demansia_vestigiata_A6MFL3
mssgglllllglltlwaeltpvssKD---------LPEICKL-PKEPGPCRSYLLYFYYNSVEHKCQTFHYGGCEGNENRFHTIEECKSTCAE---------------
>Dendroaspis_polylepis_GHPD01000414
msserlllllglltlwaeltpvls-----------RPYACEL-IVAAGPCMFFISAFYYSKGSNKCYPFTYSGCRGNANRFKTIEECRRTCVV---------------
>Dendroaspis_polylepis_GHPD01002964
mssgclllllglltlwaeltpvls-----------RPSFCNL-PVKPGPCNGFVSAFYYSQKTNKCHSFTYGGCKGNANRFSTIEECRRTCVG---------------
>Bungarus_flaviceps_D5J9Q9
mssgglllllglltpwaeltpvssKD---------RPKYCNL-PPEPGPCHDRKFAFYYHPASNKCKEFVYGGCGGNDNDFRTKDKCQRACSG---------------
>Bungarus_flaviceps_D5J9Q8
mssgglllllglltlwaeltpvssKD---------RPKYCNL-PPEPGPCHGRKFAFYYHPASNKCKEFVYGGCGGNDNNFKTKDKCQRACSG---------------
>Bungarus_flaviceps_D5J9Q7
mssgglllllglltlwaeltpvssKD---------RPKYCNL-PPEPGPCHDRKFAFYYHPASNKCKEFVYGGCGGNDNNFKTKDKCQRACSG---------------
>Bungarus_multicinctus_Q1RPS9
mssgglllllglltfcaeltpvssRK---------RHPYCNL-PPDPGPCHDNKFAFYHHPASNKCKEFVYGGCGGNDNRFKTRNKCQCTCSG---------------
>Bungarus_multicinctus_Q1RPS8
mssgglllllgllrvcaeltpvssKD-----------PYCNL-PPDPGPCHDNKFAFYHHPASNKCKEFVYGGCGGNDNRFKTRNKCQCTCSEYP-------------
>Naja_atra_Q5ZPJ7
mssgglllllglltlwaeltpvsg-----------RPRFCEL-APSAGSCFAFVPSYYYNQYSNTCHSFTYSGCGGNANRFRTIDECNRTCVG---------------
>Protobothrops_mucrosquamatus_XP_015686492
mssgglllllgllslwaeltpvsgKG---------RPECCYL-PADPGHCLRKVPRFYYHSASNTCKQFTYGGCGGNANNFETMRDCQKTCIGK--------------
>Protobothrops_mucrosquamatus_XP_015686853
mssgglllllgllslwaeltpvsgKG---------RPEHCYL-PADPGPCRANIRRFYYHSASNTCRPFTYGGCKGNANNFRTRDKCCKACI----------------
>Bitis_gabonica_Q6T6S5
mssgglllllglltlwaeltpvsgKK---------RPDFCYL-PADTGPCMANFPRFYYDSASKKCKKFTYGGCHGNANNFETREECRKKCFASAARRPT--------
>Bitis_gabonica_Q6T6T5
mssgglllllglltlwaeltpvsgKN---------RPEFCNL-PADTGPCKAYEPRFYYDSVSKECQKFTYGGCKGNSNNFESMDECRKTCVASATRRPT--------
>Bitis_atropos_Kunitz_01
mssgslllllglltlwa-ltpvsgQN---------RPDFCNL-PAETGPCKARLPHFYYDSVSKECKTFIYGGCRGNANNFETWDECRKTCVASA-------------
>Daboia_siamensis_A8Y7N4
mssgglllllglltlwaeltpIsgQD---------RPKFCNL-APESGRCRGHLRRIYYNPDSNKCEVFFYGGCGGNDNNFETRKKCRQTCGAPRKGRPT--------
>Daboia_siamensis_A8Y7N8
mssgglllllalltlwaeltpIsgHD---------RPTFCNL-APESGRCRGHLRRIYYNPDSNKCEVFFYGGCGGNDNNFETRKKCRQTCGAPRKGRPT--------
>Daboia_siamensis_A8Y7N5
mssgglllllalltlwaeltpIsgHD---------RPTFCNL-APESGRCRAHLRRIYYNLESNKCEVFFYGGCGGNDNNFSSWDECRHTCVGK--------------
>Daboia_siamensis_A8Y7P3
mssgglllllglltlwaeltpIsgHD---------RPTFCNL-APESGRCRGHLRRIYYNLESNKCEVFFYGGCGGNDNNFSTRDECRHTCVGK--------------
>Daboia_russelii_H6VC06
mssgglllllglltlwaeltpIsgHD---------RPTFCNL-APESGRCRAHLRRIYYNLESNKCEVFFYGGCGGNDNNFSTWDECRHTCVGK--------------
>Daboia_siamensis_A8Y7P4
mssgglllllglltlwaeltpIsgHD---------RPTFCNL-APESGRCRGHLRRIYYNLESNKCEVFFYGGCGGNDNNFSTWDECRHTCVGK--------------
>Daboia_siamensis_A8Y7P6
mssgglllllglltlwaeltpIssHD---------RPKFCNL-APESGRCRGHLRRIYYNLESNKCKVFFYGGCGGNANNFETRDECRQTCGGK--------------
>Daboia_siamensis_A8Y7P2
mssgglllllglltlwaeltpIsgHD---------RPTFCNL-APESGRCRGHLRRIYYNLESNKCNVFFYGGCGGNDNNFETRDECRQTCGGK--------------
>Daboia_siamensis_A8Y7P0
mssgglllllglltlwaeltpIsgHD---------RPTFCNL-APESGRCRGHLRRIYYNLESNKCKVFFYGGCGGNANNFETRDECRQTCGGK--------------
>Daboia_russelii_H9CCK4
mssgglllllglltlwaeltpIsgHD---------RPTFCNL-APESGRCRGHLRRIYYNLESNKCKVFFYGGCGGNDNNFETRDECRQTCGGK--------------
>Vipera_renardi_S4S374
mssgglllllglltlwaeltpIsgQD---------HPVFCYL-PADPGICKAHKPRFYYNPASNKCKEFFYGGCGGNANNFKTRDECHHTCVASAMGRPT--------
>Vipera_ammodytes_P00991
mssgglllllglltlwaeltpVsgQD---------HPKFCYL-PADPGRCKAHIPRFYYDSASNKCNKFIYGGCPGNANNFKTWDECRQTCGASAMGRPT--------
>Vipera_ammodytes_A0A1S5QK15
mssgglllllglltlwaeltpIsgRD---------RPKFCHL-PADPGICKAHTPRFYYDSASNKCKQFSFGGCPGNANNSKTWDECRHTCVASGKGIQP--------
>Vipera_transcaucasiana_Kunitz_04
mlsagsllllqlltpwsaltpLstRD---------RPKFCYL-PADPGRCLAYMPSFYYDSASKKCKKFIYGGCRGNTNNFKTWDECRHTCVASAVQPRITSN-----
>Macrovipera_lebetina_transmediterranea_I2G9B4
mssgglllllglltlwaeltpVssQD---------RPKFCYL-PADPAECNAYMPRFYYDSASNKCKEFIYGGCRGNANNFKNRAECRHTCVASRKGIQPRIASN---
>Vipera_nikolskii_E5AJX3
mssgglllllglltlwaeltpVssRD---------RPKFCYL-PAEPGECNAYMPSFYYDSASNKCKKFIYGGCRGNANNFKTRDECHHTCVASGKGIQPRIGSN---
>Vipera_ammodytes_A0A1S5QJJ2
mssgglllllglltlwaeltpVstRD---------RPKFCYL-PADPGRCLAYIPSFYYDSASNKCKKFIYGGCRGNANNFKTWDECRHTCVASGIQPRIASN-----
>Vipera_ammodytes_P00992
mssgglllllglltlwaeltpVstRD---------RPKFCYL-PADPGRCLAYMPSFYYDSASNKCKKFIYGGCRGNANNFKTWDECRHTCVASGIQPRIASN-----
>Vipera_transcaucasiana_Kunitz_02
mssgglllllglltlwaeltpVstRD---------RPKFCYL-PADPGRCLAYMPSFYYDSASNKCKKFIYGGCRGNANNFKTWDECRHTCVASGIQPRIASN-----
>Vipera_ammodytes_A0A1S5QJK2
mssgglllllglltlwaeltpVstRD---------RPKFCYL-PADPGRCLAEMPRFYYNPASNKCKEFIYGGCRGNANNFKTWDECRHTCVASGIQPRIASN-----
>Vipera_ammodytes_A0A1S5QKN1
mssgglllllglltlwaeltpVstRD---------RPKFCYL-PADPGRCLAYMPRFYYNPASNKCKEFIYGGCRGNANNFKTWDECRHTCVASGKGIQPRIASN---
>Vipera_ammodytes_A0A1S5QJJ1
mssgglllllglltlwaelspVstRD---------RPKFCYL-PADPGRCLAYMPRFYYNPASNKCKEFIYGGCRGNANNFKTWDECRHTCVASGKGIQPRIASN---
>Daboia_siamensis_A8Y7P1
mssgglllllglltlwaeltpisgHD---------RPKFCYL-PADPGECLAHMRSFYYDSESKKCKEFIYGGCHGNANKFPSRDKCRQTCGGK--------------
>Daboia_siamensis_A8Y7P5
mssgglllllglltlwaeltpisgHD---------RPKFCYL-PADPGECLAHMRSFYYDSESKKCKEFIYGGCHGNANKFPSRDKCRQTCGASAKGRPT--------
>Daboia_russelii_H9BFA3
mssgglllllgllalwaeltpisgHD---------RPKFCYL-PADPGECMAYIRSFYYDSESKKCKEFIYGGCHGNANNFPTRDKCRQTCRAPRKGRHT--------
>Daboia_siamensis_A8Y7N7
mssgglllllglltlwaeltpisgHD---------RPKFCYL-PADPGECMAYIRSFYYDSESKKCKEFIYGGCHGNANNFPTRDKCRQTCRAPRKGRHT--------
>Daboia_russelii_Q2ES48
mssgglllllglltlwaeltpisgHD---------RPKFCYL-PADPGECMAYIRSFHYDSESKKCKEFIYGGCHGNANNFPTRDKCRQTCRGK--------------
>Daboia_siamensis_A8Y7N6
mssgglllllglltlwaeltpisgHD---------RPKFCYL-PADPGECMAYIRSFYYDSESKKCKEFIYGGCHGNANNFPTRDKCRQTCRGK--------------
>Daboia_siamensis_H7BRM8
mssgglllllglltlwaeltpisgHD---------RPKFCYL-PADPGECLAHMRSFYYNPASNQCQGFTYGGCGGNANNFETRDQCRHTCGASGNVGPRPRIASN--
>Daboia_siamensis_A8Y7N9
mssgglllllgfltlwaeltpisgQN---------RPMFCHL-PADSGRCKAHIPRFYYNPASNQCQGFTYGGCGGNANNFETRDQCRHTCGASGNVGPRPRIASN--
>Daboia_russelii_Q2ES47
mssgglllllglltlwaeltpisgQD---------RPKFCHL-PVDSGICRAHIPRFYYNPASNQCQGFIYGGCGGNANNFETRDQCRHTCGGK--------------
>Daboia_russelii_Q2ES46
mssgglllllglltlwaeltpisgQD---------RPKFCHL-PVDSGICRAHIPRFYYNPASNQCQGFIYGGCEGNANNFETRDQCRHTCGASGKEGPRPRIASN--
>Pseudonaja_textilis_XP_026579466
mssgglllllglltlwaeltpvsgQD---------RPKYCYL-PPDPGRCKGYFPRFYYNPASNQCLVFIYGGCQGNANRFKTKDECHRTCVGSPTKRPSRIGTTVRT
>Ophiophagus_hannah_V8N6U4
mssgglllllglltlwaeltpvsgQD---------CPKFCYL-PAETGPCKAKMPRFYYNPASKQCEKFTYGGCKGNDNNFKTLDQCRYTCV----------------
>Boiga_trigonata_Kunitz_00
mssgglllllglltlwteltpvsgQD---------RPKYCDL-PSDHGPCRARKTRFYYNSNSKQCVEFNYGGCRGNGNNFMSKDKCHYTCVGPPIRRLTRTGSSVST
>Boiga_trigonata_Kunitz_01
mssgglllllglltlwteltpvsgQD---------RPKYCDL-PSDHGPCRARKTRFYYNSNSKQCVEFNYGGCRGNGNNFMSKDKCHYTCVGPPIRRLTRTGSSVST
>Oxyuranus_scutellatus_B7S4N9
mssgglllllglltlwaeltpvsgQD---------RPKFCHL-PPNPGPCRAAIPRFYYNPHSKQCEKFIYGGCHGNANSFKTPDECNYTCLGVSLPK----------
>Telescopus_dhara_A7X3V4
mssgglllllglltlwaeltpvsgQD---------RPKYCDL-PADSGPCRARKRHFYYNSRSNQCEEFTYGGCRGNENNFETKDKCHYTCVAPPRRRPL--------
>Austrelaps_superbus_B5L5M7
mssgglllllglltlwaeltpvsgQD---------RPKFCHL-PANPGPCRATITRFYYNSDSKQCEKFTYGGCHGNENNFETKDKCHYTCVGK--------------
>Notechis_scutatus_XP_026549839
mssgglllllglltlwaeltpvsgQD---------RPKFCHL-PANPGPCRATITRFYYNSDSKQCEKFTYGGCHGNDNNFETKDKCHYTCVGK--------------
>Boiga_nigriceps_Kunitz_02
mpsgglllllglltlwaelttvsgRH---------RPKYCDL-PADPGPCRAIKTHFYYNSDSKQCEKFTYGGCRGNENNFETKDKCHYSCVGPPIRRLTRIGSSVPA
>Boiga_dendrophila_dendrophila_Kunitz_01
mssgglllllgfltlwaeltpvssQG---------RPKYCDL-PADSGPCRAKKTHFYYNSDSKQCEKFTYGGCRGNGNNFKTKDKCHYTCVGSPIRRLTRIGSSVPA
>Boiga_dendrophila_gemmicincta_Kunitz_01
mssgglllllgfltlwaeltpvssQG---------RPKYCDL-PADSGPCRAKKTHFYYNSDSKQCEKFTYGGCRGNGNNFKTKDKCHYTCVGSPIRRLTRIGSSVPA
>Notechis_scutatus_XP_026545968
mssgglllllgllnlwaeltpvsgQD---------RPSFCYL-PAETGPCEALTIRFYYNSTLNKCQKFNYGGCRGNANNFETKDECHRTCVGK--------------
>Pseudonaja_textilis_XP_026580626
mssgglllllglltlwaeltpvsgQD---------RPSFCYL-PADTGPCEALIIRFYYNSTLNKCQKFNYGGCRGNANNFVTKDECHRTCVGK--------------
>Protobothrops_mucrosquamatus_XP_015682427
mssgglllllglltlwaeltpvsgQD---------RPEHCDL-PVEPGPCEAKMPRFYYNSALKHCQEFNYGGCRGNDNNFKTKDECHYTCVASPTRRPT--------
>Bungarus_candidus_Q8AY41
mssgglllllglltlwteltpvssKN---------RPPFCNL-LPEPGRCNAIVRAFYYNSRLRKCLEFPYGGCGGNANNFKTIDECQRTCAG---------------
>Bungarus_multicinctus_B4ESA3
mssgglllllglltlwmeltpvssKN---------RPPFCNL-LPEPGRCNAIVRAFYYNSRPRKCLEFPYGGCGGNANNFKTIEECQRTCAG---------------
>Bungarus_multicinctus_B4ESA4
mssgglllllglltlwaeltpvssRK---------RHQFCNV-PPEPGRCNANVRAFYYNPRLRKCIEFSYGGCGGNANNFKSRGECKRTCAE---------------
>Bungarus_candidus_Q8AY42
mssggllllvglltlcaeltpvssKD---------RPKFCNV-PPEPGRCNANVRAFYYNPRLRKCIEFTYGGCGGNANNFKSGGECKRACGE---------------
>Bungarus_candidus_Q8AY43
mssgglllllglltlcaeltpvssKD---------RPKFCNV-PPEPGRCNANVRAFYYNPRLRKCIEFTYGGCGGNANNFKSRGECKRTCAE---------------
>Dendroaspis_polylepis_GHPD01005441
mssgclllllglltlwaeltpvssLQ---------HRTFCKL-PAEPGPCKASIPAFYYNWAAKKCQLFHYGGCKGNANRFSTIEKCRRACVG---------------
>Pseudonaja_textilis_Q90W97
mssgglllllglltlwevltpvssKD---------RPKFCEL-LPDTGSCEDFTGAFHYSTRDRECIEFIYGGCGGNANNFITKEECESTCAA---------------
>Pseudonaja_textilis_B5L5Q1
mssgglllllglltlwevltpvssKD---------RPKFCEL-LPDTGSCEDFTGAFHYSTRDRECIEFIYGGCGGNANNFKTLEECESTCAA---------------
>Pseudonaja_textilis_Q90W96
mssgglllllglltlwevltpvssKD---------RPKFCEL-PADIGPCDDFTGAFHYSPREHECIEFIYGGCKGNANNFNTQEECESTCAA---------------
>Oxyuranus_microlepidotus_B5KL28
mssgglllllglltlwevltpvssKD---------RPKFCEL-PADIGPCEDFTGAFHYSPREHECIEFIYGGCEGNANNFNTLEGCESACAA---------------
>Oxyuranus_scutellatus_B5KL29
mssgglllllglltlwevltpvssKD---------RPKFCEL-PADIGPCEDFTGAFHYSPREHECIEFIYGGCKGNANNFNTLEECESACAA---------------
>Oxyuranus_microlepidotus_B5KL27
mssgglllllglltlwevltpvssKD---------RPKFCEL-PADIGPCEDFTGAFHYSPREHECIEFIYGGCEGNANNFNTLEECESACAA---------------
>Demansia_vestigiata_A6MFL2
mssgglllllglltlwaeltpvssKD---------RPEFCEL-PPDRGTCMGYSQAFYYNPSQNKCLPFMFGGCKANPNNFKTLEECKRTCAA---------------
>Demansia_vestigiata_A6MGX9
mssgglllllglltlwaeltpvssKD---------RPEFCEL-PPDRGTCMGFLQAFYYNPSQKGCLPFMFGGCKANPNNFKTLEECKRTCAA---------------
>Demansia_vestigiata_A6MFL1
mssgglllllglltlwaeltpvssKD---------RPEFCEL-PPDRGTCMGFLQAFYYNPSQNKCLPFMFGGCKANPNNFKTLEECKRTCAA---------------
>Pseudonaja_textilis_Q90WA0
mssgglllllglltlwevltpvssKD---------RPELCEL-PPDTGPCRVRFPSFYYNPDEQKCLEFIYGGCEGNANNFITKEECESTCAA---------------
>Pseudechis_australis_Q6ITB9
mssgglllllglltlweeltpvssKD---------RPDFCEL-PADTGPCRVGFPSFYYNPDEKKCLEFIYGGCQGNANNFITKEECESTCAA---------------
>Oxyuranus_scutellatus_Q6ITB7
mssgglllllglltlwevltpvssKD---------RPDFCEL-PADTGPCRVGFPSFYYNPDEKKCLEFIYGGCEGSANNFITKEECESTCAA---------------
>Oxyuranus_microlepidotus_Q6ITB5
mssgglllllglltlwevltpvssKD---------RPDLCEL-PADTGPCRVGFPSFYYNPDEKKCLEFIYGGCEGNANNFITKEECESTCAA---------------
>Pseudonaja_textilis_Q90WA1
mssgglllllglltlwevltpvssKD---------RPDFCEL-PADTGPCRVRFPSFYYNPDEKKCLEFIYGGCEGNANNFITKEECESTCAA---------------
>Oxyuranus_microlepidotus_Q6ITB4
mssgglllllglltlwevltpvssKD---------RPDFCEL-PADTGPCRVGFPSFYYNPDEKKCLEFIYGGCEGNANNFITKEECESTCAA---------------
>Oxyuranus_scutellatus_Q6ITB6
mssgglllllglltlwevltpvssKD---------RPDFCEL-PADTGPCRVGFPSFYYNPDEKKCLEFIYGGCEGNANNFITKEECESTCAA---------------
>Pseudonaja_textilis_Q90W99
mssgglllllglltlwevltpvssKD---------RPNFCKL-PAETGRCNAKIPRFYYNPRQHQCIEFLYGGCGGNANNFKTIKECESTCAA---------------
>Pseudonaja_textilis_XP_026582220
mssgglllllglltlwevltpvssKD---------RPNFCKL-PAETGRCNAKIPRFYYNPRQHQCIEFLYGGCGGNANNFKTIKECESTCAA---------------
>Pseudonaja_modesta_R4G317
mssgglllllglltlwevltpvssKD---------RPNFCEL-PAETGLCNAHNTRFYYNPRQHQCIKFLYGGCGGNANNFKTIEECKSTCIA---------------
>Pseudonaja_modesta_R4FK61
mssgglllllglltlwevltpvssKD---------RPNFCEL-PAETGRCNAHITRFYYNPRQHQCIKFLYGGCGGNANNFKTIKECKSTCIA---------------
>Drysdalia_coronoides_F8J2F6
mssgglllllglltlwevltpvssKD---------RPHFCHL-PADPGRCNALSEAFYYNPVQRKCLKFRYGGCKANANTFKTIDECKRTCAA---------------
>Hoplocephalus_stephensii_B5L5R6
mssgglllllglltlwevltpvssKD---------RPEFCEL-PADPGPCNALSQA-YYNAVQHKCLKFRYGGCKANPNTFKTIEECKRTCAGK--------------
>Hoplocephalus_stephensii_B5KF94
mssgglllllglltlwevltpvssKD---------RPEFCEL-PADPGPCNALSQAYYYNPVQHKCLKFRYGGCKANPNTFKTIEECKRTCAA---------------
>Pseudechis_porphyriacus_B5KL31
mssgglllllglltlwevltpvssKD---------RPKFCEL-PADPGPCNGLFQAFYYNPVQRKCLKFRYGGCKANPNTFKTIEECKRICAA---------------
>Pseudechis_australis_Q6ITB8
mssgglllllglltlwegltpvssKD---------HPRFCEL-PADPGPCNGLFQAFYYNPVQRTCLKFRYGGCKGNPNTFKTIEECKRTCAA---------------
>Pseudechis_rossignolii_E7FL11
mssgglllllglltlwevltpvssKD---------RPRFCEL-PADPGPCNGLFQAFYYNPVQRKCLKFRYGGCKGNPNTFKTIEECKRTCAA---------------
>Pseudechis_australis_Q6ITC1
mssgglllllglltlwevltpvssKD---------RPRFCEL-PADPGPCNGLFQAFYYNPVQRTCLKFRYGGCKGNPNTFKTIEECKRTCAA---------------
>Pseudonaja_textilis_Q90W98
mssgglllllglltlwevltpvssKD---------HPKFCEL-PADTGSCKGNVPRFYYNADHHQCLKFIYGGCGGNANNFKTIEECKSTCAA---------------
>Drysdalia_coronoides_F8J2F9
mssgglllllglltlwaeltpvssKD---------RPDFCHL-PHETGPCKAKIQAFYYNPIYDTCLKFIYGGCEGNANNFKTIDECKRTCAA---------------
>Drysdalia_coronoides_F8J2F5
mssgglllllglltlwaeltpvssKD---------RPDFCHL-PHETGPCKAKIQAFYYNPIYDTCLKFIYGGCEGNANNFKTMDECKRTCAE---------------
>Parasuta_nigriceps_H8PG70
mssgglllllglltlweiltpvssTV---------RPDFCYL-PDDSGPCKHNFKAFYYNAKQRKCLEFLYGGCEGNANNFRTIEECQRTCGA---------------
>Parasuta_nigriceps_H8PG75
mssgglllllglltlweiltpvssTV---------RPDFCYL-PDDSGPCKHNFKAFYYNAKQRKCLEFLYGGCERNANNFRTIEECQRTCGA---------------
>Austrelaps_superbus_B5KL41
mssgglllllglltlwevltpvssKD---------RPNFCHL-PHDTGPCKRNTQAFYYNPVYHTCLKFIYSGCEGNANNFKTIDECKRTCAT---------------
>Notechis_scutatus_B5KL32
mssgglllllglltlweiltpvssKD---------RPHFCHL-PHDTGPCNRNTQAFYYNPVYHTCLKFIYGGCQGNSNNFKTIDECKRTCAA---------------
>Pseudechis_porphyriacus_B5L5R0
mssgglllllglltlregltpvssKD---------RPDFCEL-PDDRGPCRGIFHAFYYNPDQRQCLEFIYGGCYGNANNFKTIDECKRTCAA---------------
>Tropidechis_carinatus_Q6ITB0
mssgglllllglltlwegltpvssKD---------RPDFCEL-PDDRGPCRGIFHAFYYNPDQRQCLEFIYGGCYGNANNFKTIDECERTCAA---------------
>Pseudechis_porphyriacus_B5G6G6
mssgglllllglltlwegltpvssKD---------RPDFCEL-PDDRGPCRGIFHAFYYNPDQRQCLEFIYGGCYGNANNFKTIDECKRTCAA---------------
>Parasuta_nigriceps_H8PG72
mssgglllllglltlweglipvssKD---------RPDFCYL-PADSGPCKFSLKAFYYNAKQRKCLEFFYGGCEGNANNFKTIEECQQTCAA---------------
>Parasuta_nigriceps_H8PG74
mssgglllllglltlweglipvssKD---------RPDFCYL-PADSGPCKYSLKAIYYNAKQRKCLEFFYGGCEGNANNFWPIEECQRTCGA---------------
>Parasuta_nigriceps_H8PG81
mssgglflllglltlweglipvssKD---------RPDFCYL-PADSGPCKFSLKAFYYNAKQRKCLEFFYGGCEGNANNFWPIEECQRTCGA---------------
>Parasuta_nigriceps_H8PG69
mssgglllllglltlweglipvssKD---------RPDFCYL-PADSGPCKFSLKAFYYNAKQRKCLEFFYGGCEGNANNFWPIEECQRTCGA---------------
>Parasuta_nigriceps_H8PG80
mssgglllllglltlweglipvssKD---------RPDFCYL-PADSGPCKGNFEAFYYNADQHKCLEFIYGGCDGNANNFKTIEECQQTCAA---------------
>Parasuta_nigriceps_H8PG77
mssgglllllglltlwegltpvssKV---------RPDFCGL-PDDSGPCKGNFEAFYYNADQHKCLEFIYGGCDGNANNFKTIEECQQTCAA---------------
>Parasuta_nigriceps_H8PG76
mssgglllllglltlwegltpvssKV---------RPDFCEL-PDDSGPCKGNFEAFYYNADRHKCLEFIYGGCDGNANNFKTIEECQQTCAA---------------
>Parasuta_nigriceps_H8PG71
mssgglllllglltlwegltpvssKV---------RPDFCEL-PDDSGPCKGNFEAFYYNADQHKCLEFIYGGCDGNANNFKTIEECQQTCAA---------------
>Parasuta_nigriceps_H8PG78
mssgglllllgllalwegltpvssKD---------HPDFCEL-PDDSGPCKGNFEAFYYNADQHKCLEFIYGGCDGNANNFKTIEECQQTCAT---------------
>Parasuta_nigriceps_H8PG79
mssgglllllglltlwegltpvssKD---------HPDFCEL-PDDSGPCKGNFEAFYYNADQHKCLELIYGGCDGNANNFKTIEECQQTCAA---------------
>Parasuta_nigriceps_H8PG73
mssgglllllglltlwegltpvtsKD---------HPDFCEL-PVDSGPCKGNFEAFYYNADQHKCLEFIYGGCDGNANNFKTIEECQQTCAA---------------
>Austrelaps_superbus_B5KL38
mssgglllllglltlwevltpvssKD---------RPEFCKL-PADTGRCKGKFPAFYYHPVHRTCLEFIYGGCKGNPNNFKTIDECERTCAA---------------
>Cryptophis_nigrescens_B5KL37
mssgglllllglltlwevltpvssTD---------RPDFCEL-PEDSGSCKGNFEAFYYNSDQHQCLEFIYGGCDGNANNFKTIEECKLTCAA---------------
>Cryptophis_nigrescens_B5KF96
mssgglllllglltlwealtpvssTD---------RPEFCEL-PEDSGPCKGLFHVFYYNPDQSQCLEFIYGGCYGNANNFKTIEECKRTCAA---------------
>Cryptophis_nigrescens_B5KL36
mssgglllllgpltlwevltpvssTD---------RPEFCEL-PEDSGPCKGLFHVFYYNSDQNQCLEFIYGGCYGNANNFKTIEECKRTCAA---------------
>Demansia_vestigiata_A6MFL4
mssgglllllglltlwevltpvssTD---------RPEFCEL-PEDSGPCKGLFHVFYYNSDQNQCLEFIYGGCYGNANNFKAIEECKRTCAA---------------
>Cryptophis_nigrescens_B5KL35
mssgglllllglltlwevltpvssTD---------RPEFCEL-PEDSGPCKGLFHVFYYNSDQNQCLEFIYGGCYGNANNFKTIEECKLTCAA---------------
>Cryptophis_nigrescens_B5KF95
mssgglllllglltlwealtpvssTD---------RPEFCEL-PEDSGPCKGLFHVFYYNSDQNQCLEFIYGGCYGNANNFKTIEECKRTCAA---------------
>Notechis_scutatus_B5L5R4
mssgglllllglltlwaeltpvssKD---------RPKFCEL-PADSGPCRGILRAFYYHPVHRTCQMFIYGGCYGNANNFKTIDECKRTCAA---------------
>Notechis_scutatus_Q6ITB2
mssgglllllglltlwaeltpvssKD---------HPEFCEL-PADSGPCRGILHAFYYHPVHRTCLEFIYGGCYGNANNFKTIDECEPPCAA---------------
>Tropidechis_carinatus_B5KL33
mssgglllllglltlweiltpvssKD---------HPEFCEL-PADSGPCRGILHAFYYHPVHRTCLEFIYGGCYGNANNFKTIDECKRTCAA---------------
>Oxyuranus_scutellatus_B5KL30
mssgglllllglltlwaeltpvssKD---------HPEFCEL-PADSGPCRGILHAFYYHPVHRTCLGFIYGGCYGNANNFKTIDECKRTCAA---------------
>Notechis_scutatus_Q6ITB3
mssgglllllglltlwaeltpvssKD---------HPEFCEL-PADSGPCRGILHAFYYHPVHRTCLEFIYGGCYGNANNFKTIDECKRTCAA---------------
>Pseudechis_australis_B5L5Q8
mssgglllllglltlwegltpvssKD---------RPNFCHL-PHDPGPCKGNFQAFYYHPVRRTCLEFIYGGCQGNPNNFKTIDECKRTCAA---------------
>Pseudechis_rossignolii_E7FL12
mssgglllllglltlwegltpvssKD---------RPHFCHL-PHDPGPCKGNFQAFYYHPVRRTCLEFIYGGCQGNPNNFKTIDECKRTCAA---------------
>Austrelaps_superbus_B5KL39
mssgglllllglltlwevltpissKD---------RPKFCEL-PADTGPCKAIFQAFYYHPVHRTCLKFIYGGCEGNANNFKTIDECKRTCAA---------------
>Drysdalia_coronoides_F8J2G0
mssgglllllglltlwevltpvssKD---------RPHFCHL-PADTGPCKARFQAFYYHPVHRKCLEFIYGGCEGNANNFKTIDECKRTCAA---------------
>Drysdalia_coronoides_F8J2F3
mssgglllllglltlwaeltpvssKD---------RPHFCHL-PADTGPCKARFQAFYYHPVHRKCLEFIYGGCEGNANNFKTIDECKRTCAA---------------
>Drysdalia_coronoides_F8J2F8
mssgglllllglltlwaeltpvssED---------RPHFCHL-PADTGPCKARFQAFYYHPVHRKCLEFIYGGCEGNANNFKTIDECKRTCAA---------------
>Hoplocephalus_stephensii_B5L5R7
mssgglllllglltlleiltpvssKD---------RPKFCEL-PADSGSCKGNFQAFYYNPDQHQCLEFIYGGCDGNANNFKTIDECKRTCAA---------------
>Austrelaps_superbus_B5KL40
mssgglllllglltlwevltpvssKD---------RPEFCEL-PADSGSCKGNFQAFYYNPVQHQCLEFIYGGCDGNANNFKTIDECKRTCAA---------------
>Pseudechis_australis_Q6ITC0
mssgglflllglltlwevltpvssKD---------RPKFCEL-PPDSGSCKGSFQAFYYHPVHRTCLEFIYGGCEGNDNNFKTIDECKRTCAA---------------
>Pseudechis_rossignolii_E7FL13
mssgglflllglltlwevltpvssKD---------RPKFCEL-PADSGSCKGNFQAFYYHPVHRTCLEFIYGGCEGNDNNFKTIDECKRTCAT---------------
>Drysdalia_coronoides_F8J2F4
mssgglllllglltlwaeltpvssKD---------RPDFCHL-PADSGSCKGNFQAFYYHPVHRTCLEFIYGGCEGNANNFKTMDECKRTCAA---------------
>Pseudechis_porphyriacus_B5L5R1
mssgglllllglltlwegltpvssKD---------RPEFCEL-PADSGSCKGNFQAFYYHPVHRTCLEFIYGGCEGNANNFKTIDECKRTCAA---------------
>Dendroaspis_polylepis_P00981
--sghlllllglltlwaeltpvsg-----------AAKYCKL-PLRIGPCKRKIPSFYYKWKAKQCLPFDYSGCGGNANRFKTIEECRRTCVG---------------
>Dendroaspis_polylepis_GHPD01001921
--sghlllllglltlwaeltpvsg-----------AAKYCKL-PLRIGLCKRKIPSFYYKWKAKQCLPFDYSGCGGNANRFKTIEECRRTCVG---------------
>Aspidelaps_scutatus_intermedius_GHOC01000352
mssghlllllglltlwaeltpvsg-----------RPEFCKL-PAEKGLCKAYMPSFHYNLAAKQCQKFTYGGCGGNANRFKTIEECQRTCVG---------------
>Walterinnesia_aegyptia_C1IC50
mssgglllllglltlwaeltpvsg-----------RPGLCEL-PAETGPCKARIRAFYYNPHSHKCLEFTYGGCKGNANNFKTIDECNRTCVG---------------
>Walterinnesia_aegyptia_C1IC51
mssgclllllglltlwaeltpvsg-----------RPRLCEL-PAESGLCNAYIPSFYYNPHSHKCQKFMYGGCGGNANNFKTIVECHRTCVG---------------
>Walterinnesia_aegyptia_C1IC52
mssgclllllglltlwaeltpvsg-----------RPRLCEL-PAESGLCNAYIPSFYYNPHSHKCQKFMYGGCGGNANNFKTIDECHRTCVG---------------
>Ophiophagus_hannah_P82966
mssgrlllllglltlwaeltpvsgLG---------RPKFCEL-PPEPGLCNARKTFFYYSLHSHACQKFIYGGCGGNANKFKTIDECHRTCVG---------------
>Ophiophagus_hannah_B6RLX2
mssgrlllllglltlwaeltpvsgLG---------RPKFCEL-PAVSGFCKAYIPSFYYNPDASACQKFIYGGCGGNANKFKTIEECHRTCVG---------------
