# Supplementary material for: Dynamic genetic differentiation drives the widespread structural and functional convergent evolution of snake venom proteinaceous toxins
Source: BMC Biol. 2022 Jan 7;20:4. doi: 10.1186/s12915-021-01208-9 (PMC8742412; doi:10.1186/s12915-021-01208-9)
Supplement: Supplementary file 15 — Additional file 15. kunitz tree.tre. [file 12915_2021_1208_MOESM15_ESM.tre]

#NEXUS
[ID: 2174502003]
begin taxa;
	dimensions ntax=168;
	taxlabels
		A7X3V7_Philodryas_olfersii
		G9I929_Micrurus_tener_tener
		D5J9R1_Bungarus_flaviceps
		D5J9R3_Bungarus_flaviceps
		D5J9R2_Bungarus_flaviceps
		Q7T2Q6_Bungarus_flaviceps
		B4ESA2_Bungarus_multicinctus
		Q9W728_Bungarus_multicinctus
		Q8AY46_Bungarus_candidus
		C5H0E4_Bungarus_fasciatus
		B2KTG3_Bungarus_fasciatus
		B2KTG2_Bungarus_fasciatus
		AAL30067_Bungarus_candidus
		Q1RPT0_Bungarus_multicinctus
		Q8AY45_Bungarus_candidus
		T0399_Aspidelaps_scutatus_intermedius
		C1IC53_Walterinnesia_aegyptia
		B2KTG1_Bungarus_fasciatus
		D5J9Q4_Bungarus_flaviceps
		D5J9Q5_Bungarus_flaviceps
		T2369_Dendroaspis_jamesoni_jamesoni
		A6MGY1_Demansia_vestigiata
		A6MFL3_Demansia_vestigiata
		T0416_Dendroaspis_polylepis
		T2967_Dendroaspis_polylepis
		D5J9Q9_Bungarus_flaviceps
		D5J9Q8_Bungarus_flaviceps
		D5J9Q7_Bungarus_flaviceps
		Q1RPS9_Bungarus_multicinctus
		Q1RPS8_Bungarus_multicinctus
		Q5ZPJ7_Naja_atra
		XP_015686492_Protobothrops_mucrosquamatus
		XP_015686853_Protobothrops_mucrosquamatus
		Q6T6S5_Bitis_gabonica
		Q6T6T5_Bitis_gabonica
		Bitis_atropos_1
		A8Y7N4_Daboia_siamensis
		A8Y7N8_Daboia_siamensis
		A8Y7N5_Daboia_siamensis
		A8Y7P3_Daboia_siamensis
		H6VC06_Daboia_russelii
		A8Y7P4_Daboia_siamensis
		A8Y7P6_Daboia_siamensis
		A8Y7P2_Daboia_siamensis
		A8Y7P0_Daboia_siamensis
		H9CCK4_Daboia_russelii
		S4S374_Vipera_renardi
		P00991_Vipera_ammodytes_ammodytes
		A0A1S5QK15_Vipera_ammodytes_ammodytes
		Vipera_transcaucasiana_04
		I2G9B4_Macrovipera_lebetina_transmediterranea
		E5AJX3_Vipera_nikolskii
		A0A1S5QJJ2_Vipera_ammodytes_ammodytes
		P00992_Vipera_ammodytes_ammodytes
		Vipera_transcaucasiana_02
		A0A1S5QJK2_Vipera_ammodytes_ammodytes
		A0A1S5QKN1_Vipera_ammodytes_ammodytes
		A0A1S5QJJ1_Vipera_ammodytes_ammodytes
		A8Y7P1_Daboia_siamensis
		A8Y7P5_Daboia_siamensis
		H9BFA3_Daboia_russelii
		A8Y7N7_Daboia_siamensis
		Q2ES48_Daboia_russelii
		A8Y7N6_Daboia_siamensis
		H7BRM8_Daboia_siamensis
		A8Y7N9_Daboia_siamensis
		Q2ES47_Daboia_russelii
		Q2ES46_Daboia_russelii
		XP_026579466_Pseudonaja_textilis
		V8N6U4_Ophiophagus_hannah
		Btrig_Kunitz_0
		Btrig_Kunitz_1
		B7S4N9_Oxyuranus_scutellatus
		A7X3V4_Telescopus_dhara
		B5L5M7_Austrelaps_superbus
		XP_026549839_Notechis_scutatus
		Bnigr_Kunitz_2
		Bdenddend_Kunitz_1
		Bdendgemm_Kunitz_1
		XP_026545968_Notechis_scutatus
		XP_026580626_Pseudonaja_textilis
		XP_015682427_Protobothrops_mucrosquamatus
		Q8AY41_Bungarus_candidus
		B4ESA3_Bungarus_multicinctus
		B4ESA4_Bungarus_multicinctus
		Q8AY42_Bungarus_candidus
		Q8AY43_Bungarus_candidus
		T5446_T5829_Dendroaspis_polylepis
		Q90W97_Pseudonaja_textilis
		B5L5Q1_Pseudonaja_textilis
		Q90W96_Pseudonaja_textilis
		B5KL28_Oxyuranus_microlepidotus
		B5KL29_Oxyuranus_scutellatus
		B5KL27_Oxyuranus_microlepidotus
		A6MFL2_Demansia_vestigiata
		A6MGX9_Demansia_vestigiata
		A6MFL1_Demansia_vestigiata
		Q90WA0_Pseudonaja_textilis
		Q6ITB9_Pseudechis_australis
		Q6ITB7_Oxyuranus_scutellatus
		Q6ITB5_Oxyuranus_microlepidotus
		Q90WA1_Pseudonaja_textilis
		Q6ITB4_Oxyuranus_microlepidotus
		Q6ITB6_Oxyuranus_scutellatus
		Q90W99_Pseudonaja_textilis
		XP_026582220_Pseudonaja_textilis
		R4G317_Pseudonaja_modesta
		R4FK61_Pseudonaja_modesta
		F8J2F6_Drysdalia_coronoides
		B5L5R6_Hoplocephalus_stephensii
		B5KF94_Hoplocephalus_stephensii
		B5KL31_Pseudechis_porphyriacus
		Q6ITB8_Pseudechis_australis
		E7FL11_Pseudechis_rossignolii
		Q6ITC1_Pseudechis_australis
		Q90W98_Pseudonaja_textilis
		F8J2F9_Drysdalia_coronoides
		F8J2F5_Drysdalia_coronoides
		H8PG70_Parasuta_nigriceps
		H8PG75_Parasuta_nigriceps
		B5KL41_Austrelaps_superbus
		B5KL32_Notechis_scutatus
		B5L5R0_Pseudechis_porphyriacus
		Q6ITB0_Tropidechis_carinatus
		B5G6G6_Pseudechis_porphyriacus
		H8PG72_Parasuta_nigriceps
		H8PG74_Parasuta_nigriceps
		H8PG81_Parasuta_nigriceps
		H8PG69_Parasuta_nigriceps
		H8PG80_Parasuta_nigriceps
		H8PG77_Parasuta_nigriceps
		H8PG76_Parasuta_nigriceps
		H8PG71_Parasuta_nigriceps
		H8PG78_Parasuta_nigriceps
		H8PG79_Parasuta_nigriceps
		H8PG73_Parasuta_nigriceps
		B5KL38_Austrelaps_superbus
		B5KL37_Cryptophis_nigrescens
		B5KF96_Cryptophis_nigrescens
		B5KL36_Cryptophis_nigrescens
		A6MFL4_Demansia_vestigiata
		B5KL35_Cryptophis_nigrescens
		B5KF95_Cryptophis_nigrescens
		B5L5R4_Notechis_scutatus
		Q6ITB2_Notechis_scutatus
		B5KL33_Tropidechis_carinatus
		B5KL30_Oxyuranus_scutellatus
		Q6ITB3_Notechis_scutatus
		B5L5Q8_Pseudechis_australis
		E7FL12_Pseudechis_rossignolii
		B5KL39_Austrelaps_superbus
		F8J2G0_Drysdalia_coronoides
		F8J2F3_Drysdalia_coronoides
		F8J2F8_Drysdalia_coronoides
		B5L5R7_Hoplocephalus_stephensii
		B5KL40_Austrelaps_superbus
		Q6ITC0_Pseudechis_australis
		E7FL13_Pseudechis_rossignolii
		F8J2F4_Drysdalia_coronoides
		B5L5R1_Pseudechis_porphyriacus
		P00981_Dendroaspis_polylepis_polylepis
		T1923_Dendroaspis_polylepis
		T0353_Aspidelaps_scutatus_intermedius
		C1IC50_Walterinnesia_aegyptia
		C1IC51_Walterinnesia_aegyptia
		C1IC52_Walterinnesia_aegyptia
		P82966_Ophiophagus_hannah
		B6RLX2_Ophiophagus_hannah
		;
end;
begin trees;
	translate
		1	A7X3V7_Philodryas_olfersii,
		2	G9I929_Micrurus_tener_tener,
		3	D5J9R1_Bungarus_flaviceps,
		4	D5J9R3_Bungarus_flaviceps,
		5	D5J9R2_Bungarus_flaviceps,
		6	Q7T2Q6_Bungarus_flaviceps,
		7	B4ESA2_Bungarus_multicinctus,
		8	Q9W728_Bungarus_multicinctus,
		9	Q8AY46_Bungarus_candidus,
		10	C5H0E4_Bungarus_fasciatus,
		11	B2KTG3_Bungarus_fasciatus,
		12	B2KTG2_Bungarus_fasciatus,
		13	AAL30067_Bungarus_candidus,
		14	Q1RPT0_Bungarus_multicinctus,
		15	Q8AY45_Bungarus_candidus,
		16	T0399_Aspidelaps_scutatus_intermedius,
		17	C1IC53_Walterinnesia_aegyptia,
		18	B2KTG1_Bungarus_fasciatus,
		19	D5J9Q4_Bungarus_flaviceps,
		20	D5J9Q5_Bungarus_flaviceps,
		21	T2369_Dendroaspis_jamesoni_jamesoni,
		22	A6MGY1_Demansia_vestigiata,
		23	A6MFL3_Demansia_vestigiata,
		24	T0416_Dendroaspis_polylepis,
		25	T2967_Dendroaspis_polylepis,
		26	D5J9Q9_Bungarus_flaviceps,
		27	D5J9Q8_Bungarus_flaviceps,
		28	D5J9Q7_Bungarus_flaviceps,
		29	Q1RPS9_Bungarus_multicinctus,
		30	Q1RPS8_Bungarus_multicinctus,
		31	Q5ZPJ7_Naja_atra,
		32	XP_015686492_Protobothrops_mucrosquamatus,
		33	XP_015686853_Protobothrops_mucrosquamatus,
		34	Q6T6S5_Bitis_gabonica,
		35	Q6T6T5_Bitis_gabonica,
		36	Bitis_atropos_1,
		37	A8Y7N4_Daboia_siamensis,
		38	A8Y7N8_Daboia_siamensis,
		39	A8Y7N5_Daboia_siamensis,
		40	A8Y7P3_Daboia_siamensis,
		41	H6VC06_Daboia_russelii,
		42	A8Y7P4_Daboia_siamensis,
		43	A8Y7P6_Daboia_siamensis,
		44	A8Y7P2_Daboia_siamensis,
		45	A8Y7P0_Daboia_siamensis,
		46	H9CCK4_Daboia_russelii,
		47	S4S374_Vipera_renardi,
		48	P00991_Vipera_ammodytes_ammodytes,
		49	A0A1S5QK15_Vipera_ammodytes_ammodytes,
		50	Vipera_transcaucasiana_04,
		51	I2G9B4_Macrovipera_lebetina_transmediterranea,
		52	E5AJX3_Vipera_nikolskii,
		53	A0A1S5QJJ2_Vipera_ammodytes_ammodytes,
		54	P00992_Vipera_ammodytes_ammodytes,
		55	Vipera_transcaucasiana_02,
		56	A0A1S5QJK2_Vipera_ammodytes_ammodytes,
		57	A0A1S5QKN1_Vipera_ammodytes_ammodytes,
		58	A0A1S5QJJ1_Vipera_ammodytes_ammodytes,
		59	A8Y7P1_Daboia_siamensis,
		60	A8Y7P5_Daboia_siamensis,
		61	H9BFA3_Daboia_russelii,
		62	A8Y7N7_Daboia_siamensis,
		63	Q2ES48_Daboia_russelii,
		64	A8Y7N6_Daboia_siamensis,
		65	H7BRM8_Daboia_siamensis,
		66	A8Y7N9_Daboia_siamensis,
		67	Q2ES47_Daboia_russelii,
		68	Q2ES46_Daboia_russelii,
		69	XP_026579466_Pseudonaja_textilis,
		70	V8N6U4_Ophiophagus_hannah,
		71	Btrig_Kunitz_0,
		72	Btrig_Kunitz_1,
		73	B7S4N9_Oxyuranus_scutellatus,
		74	A7X3V4_Telescopus_dhara,
		75	B5L5M7_Austrelaps_superbus,
		76	XP_026549839_Notechis_scutatus,
		77	Bnigr_Kunitz_2,
		78	Bdenddend_Kunitz_1,
		79	Bdendgemm_Kunitz_1,
		80	XP_026545968_Notechis_scutatus,
		81	XP_026580626_Pseudonaja_textilis,
		82	XP_015682427_Protobothrops_mucrosquamatus,
		83	Q8AY41_Bungarus_candidus,
		84	B4ESA3_Bungarus_multicinctus,
		85	B4ESA4_Bungarus_multicinctus,
		86	Q8AY42_Bungarus_candidus,
		87	Q8AY43_Bungarus_candidus,
		88	T5446_T5829_Dendroaspis_polylepis,
		89	Q90W97_Pseudonaja_textilis,
		90	B5L5Q1_Pseudonaja_textilis,
		91	Q90W96_Pseudonaja_textilis,
		92	B5KL28_Oxyuranus_microlepidotus,
		93	B5KL29_Oxyuranus_scutellatus,
		94	B5KL27_Oxyuranus_microlepidotus,
		95	A6MFL2_Demansia_vestigiata,
		96	A6MGX9_Demansia_vestigiata,
		97	A6MFL1_Demansia_vestigiata,
		98	Q90WA0_Pseudonaja_textilis,
		99	Q6ITB9_Pseudechis_australis,
		100	Q6ITB7_Oxyuranus_scutellatus,
		101	Q6ITB5_Oxyuranus_microlepidotus,
		102	Q90WA1_Pseudonaja_textilis,
		103	Q6ITB4_Oxyuranus_microlepidotus,
		104	Q6ITB6_Oxyuranus_scutellatus,
		105	Q90W99_Pseudonaja_textilis,
		106	XP_026582220_Pseudonaja_textilis,
		107	R4G317_Pseudonaja_modesta,
		108	R4FK61_Pseudonaja_modesta,
		109	F8J2F6_Drysdalia_coronoides,
		110	B5L5R6_Hoplocephalus_stephensii,
		111	B5KF94_Hoplocephalus_stephensii,
		112	B5KL31_Pseudechis_porphyriacus,
		113	Q6ITB8_Pseudechis_australis,
		114	E7FL11_Pseudechis_rossignolii,
		115	Q6ITC1_Pseudechis_australis,
		116	Q90W98_Pseudonaja_textilis,
		117	F8J2F9_Drysdalia_coronoides,
		118	F8J2F5_Drysdalia_coronoides,
		119	H8PG70_Parasuta_nigriceps,
		120	H8PG75_Parasuta_nigriceps,
		121	B5KL41_Austrelaps_superbus,
		122	B5KL32_Notechis_scutatus,
		123	B5L5R0_Pseudechis_porphyriacus,
		124	Q6ITB0_Tropidechis_carinatus,
		125	B5G6G6_Pseudechis_porphyriacus,
		126	H8PG72_Parasuta_nigriceps,
		127	H8PG74_Parasuta_nigriceps,
		128	H8PG81_Parasuta_nigriceps,
		129	H8PG69_Parasuta_nigriceps,
		130	H8PG80_Parasuta_nigriceps,
		131	H8PG77_Parasuta_nigriceps,
		132	H8PG76_Parasuta_nigriceps,
		133	H8PG71_Parasuta_nigriceps,
		134	H8PG78_Parasuta_nigriceps,
		135	H8PG79_Parasuta_nigriceps,
		136	H8PG73_Parasuta_nigriceps,
		137	B5KL38_Austrelaps_superbus,
		138	B5KL37_Cryptophis_nigrescens,
		139	B5KF96_Cryptophis_nigrescens,
		140	B5KL36_Cryptophis_nigrescens,
		141	A6MFL4_Demansia_vestigiata,
		142	B5KL35_Cryptophis_nigrescens,
		143	B5KF95_Cryptophis_nigrescens,
		144	B5L5R4_Notechis_scutatus,
		145	Q6ITB2_Notechis_scutatus,
		146	B5KL33_Tropidechis_carinatus,
		147	B5KL30_Oxyuranus_scutellatus,
		148	Q6ITB3_Notechis_scutatus,
		149	B5L5Q8_Pseudechis_australis,
		150	E7FL12_Pseudechis_rossignolii,
		151	B5KL39_Austrelaps_superbus,
		152	F8J2G0_Drysdalia_coronoides,
		153	F8J2F3_Drysdalia_coronoides,
		154	F8J2F8_Drysdalia_coronoides,
		155	B5L5R7_Hoplocephalus_stephensii,
		156	B5KL40_Austrelaps_superbus,
		157	Q6ITC0_Pseudechis_australis,
		158	E7FL13_Pseudechis_rossignolii,
		159	F8J2F4_Drysdalia_coronoides,
		160	B5L5R1_Pseudechis_porphyriacus,
		161	P00981_Dendroaspis_polylepis_polylepis,
		162	T1923_Dendroaspis_polylepis,
		163	T0353_Aspidelaps_scutatus_intermedius,
		164	C1IC50_Walterinnesia_aegyptia,
		165	C1IC51_Walterinnesia_aegyptia,
		166	C1IC52_Walterinnesia_aegyptia,
		167	P82966_Ophiophagus_hannah,
		168	B6RLX2_Ophiophagus_hannah
		;
tree con_50_majrule = [&U] (1[&prob=1.00000000e+00,prob_stddev=0.00000000e+00,prob_range={1.00000000e+00,1.00000000e+00},prob(percent)="100",prob+-sd="100+-0"]:6.677107e-01[&length_mean=6.90084735e-01,length_median=6.67710700e-01,length_95%HPD={4.21939800e-01,9.98512400e-01}],164[&prob=1.00000000e+00,prob_stddev=0.00000000e+00,prob_range={1.00000000e+00,1.00000000e+00},prob(percent)="100",prob+-s…
end;
