# Supplementary material for: Dynamic genetic differentiation drives the widespread structural and functional convergent evolution of snake venom proteinaceous toxins
Source: BMC Biol. 2022 Jan 7;20:4. doi: 10.1186/s12915-021-01208-9 (PMC8742412; doi:10.1186/s12915-021-01208-9)
Supplement: Supplementary file 18 — Additional file 18. lectin tree.tre. [file 12915_2021_1208_MOESM18_ESM.tre]

#NEXUS
[ID: 6451782866]
begin taxa;
	dimensions ntax=447;
	taxlabels
		A0A346CI86_Spilotes_sulphureus
		A0A346CLW7_Borikenophis_portoricensis
		A0A2Z4NA28_Boiga_irregularis
		unigene193917_Heterodon_nasicus_p1
		XP_026543201_Notechis_scutatus
		XP_026576415_Pseudonaja_textilis
		XP_026576419_Pseudonaja_textilis
		XP_026576420_Pseudonaja_textilis
		XP_026576421_Pseudonaja_textilis
		XP_026546861_Notechis_scutatus
		XP_026546860_Notechis_scutatus
		XP_026576408_Pseudonaja_textilis
		XP_026576407_Pseudonaja_textilis
		A0A346CLW6_Borikenophis_portoricensis
		Vipera_transcaucasiana_33
		Tmoss_CTL_7
		Tmoss_CTL_8
		A0A346CLX9_Ahaetulla_prasina
		A0A346CLY0_Ahaetulla_prasina
		A0A346CLX8_Ahaetulla_prasina
		A7X413_Erythrolamprus_poecilogyrus
		A7X406_Philodryas_olfersii
		A7X409_Philodryas_olfersii
		unigene16475_Heterodon_nasicus_p1
		C6JUN6_Micrurus_corallinus
		A0A346CLY5_Ahaetulla_prasina
		A0A346CI83_Spilotes_sulphureus
		Tmoss_CTL_3
		Btrig_CTL_4
		BirreA_CTL_6
		BirreA_CTL_3
		BirreA_CTL_4
		Bnigr_CTL_2
		AWX67580_Boiga_irregularis
		BirreA_CTL_2
		BirreB_CTL_1
		BirreB_CTL_2
		Bnigr_CTL_1
		Bcyno_CTL_1
		Bdendgemm_CTL_2
		Bdendgemm_CTL_3
		unigene36013_Malpolon_monspessulanus_p1
		A3FM55_Hydrophis_hardwickii
		XP_026579605_Pseudonaja_textilis
		XP_026546169_Notechis_scutatus
		XP_026546166_Notechis_scutatus
		Tropidolaemus_subannulatus_1
		T2HS62_Ovophis_okinavensis
		Q9YGP1_Trimeresurus_stejnegeri
		T2HP42_Protobothrops_flavoviridis
		A0A077LA68_Protobothrops_elegans
		XP_015686675_Protobothrops_mucrosquamatus
		P83519_Bothrops_jararaca
		P83519_Bothrops_jararacussu
		G8FML6_Agkistrodon_piscivorus_leucostoma
		Q6QX33_Bothrops_insularis
		Q6T7B7_BITGA_Bitis_gabonica
		Vipera_transcaucasiana_06
		Vipera_transcaucasiana_07
		Vipera_transcaucasiana_05
		unigene506074_Heterodon_nasicus_p1
		D8VNS6_Cerberus_rynchops
		A7X3X0_Pseudoferania_polylepis
		A7X3X3_Pseudoferania_polylepis
		A7X3Y2_Pseudoferania_polylepis
		A7X3Y6_Pseudoferania_polylepis
		A7X3X8_Pseudoferania_polylepis
		D2YVL1_Demansia_vestigiata
		D2YVL0_Demansia_vestigiata
		Q90WI8_Bungarus_fasciatus
		Q90WI6_Bungarus_multicinctus
		I6LJ76_Austrelaps_superbus
		D2YVK1_Hoplocephalus_stephensii
		D2YVI2_Pseudechis_australis
		D2YVJ6_Pseudechis_porphyriacus
		D2YVJ3_Pseudonaja_textilis
		XP_026580819_Pseudonaja_textilis
		XP_026579441_Pseudonaja_textilis
		Btrig_CTL_3
		unigene37760_Homalopsis_buccata_p1
		XP_015681994_Protobothrops_mucrosquamatus
		Vipera_transcaucasiana_00
		Vipera_transcaucasiana_01
		unigene347167_Heterodon_nasicus_p1
		unigene347161_Heterodon_nasicus_p1
		Btrig_CTL_1
		Btrig_CTL_2
		unigene347169_Heterodon_nasicus_p1
		D2SLM9_Demansia_vestigiata
		H8PG91_Parasuta_nigriceps
		XP_026579243_Pseudonaja_textilis
		D2YVL4_Cryptophis_nigrescens
		D2YVL5_Cryptophis_nigrescens
		D2YVI4_Pseudechis_australis
		D2YVI5_Pseudechis_australis
		XP_026546815_Notechis_scutatus
		D2YVJ7_Pseudechis_porphyriacus
		A7X3Z0_Thrasops_jacksonii
		Tmoss_CTL_0
		Tmoss_CTL_1
		A0A346CLX6_Ahaetulla_prasina
		unigene477638_Rhabdophis_subminiatus_p1
		unigene29251_Rhabdophis_subminiatus_p1
		C6JUN9_Micrurus_corallinus
		Q90WI7_Bungarus_fasciatus
		A1XXJ9_Bungarus_multicinctus
		D2YVK3_Hoplocephalus_stephensii
		D2YVI3_Pseudechis_australis
		I6LJ73_Pseudechis_porphyriacus
		I6LJ75_Cryptophis_nigrescens
		D2YVJ5_Pseudonaja_textilis
		I6LJ74_Austrelaps_superbus
		D2YVK0_Tropidechis_carinatus
		D2YVK5_Notechis_scutatus
		XP_026550024_Notechis_scutatus
		D2YVJ8_Tropidechis_carinatus
		D2YVJ1_Pseudonaja_textilis
		D2YVJ9_Tropidechis_carinatus
		D2YVH7_Oxyuranus_scutellatus
		D2YVJ0_Oxyuranus_microlepidotus
		unigene425008_Homalopsis_buccata_p1
		unigene440408_Homalopsis_buccata_p1
		unigene56620_Homalopsis_buccata_p1
		Tropidolaemus_subannulatus_8
		Tropidolaemus_subannulatus_6
		unigene4443_Helicops_leopardinus_p1
		A7X3Z7_Erythrolamprus_poecilogyrus
		A7X3Z4_Erythrolamprus_poecilogyrus
		unigene408205_Rhabdophis_subminiatus_p1
		unigene46129_Rhabdophis_subminiatus_p1
		unigene322408_Rhabdophis_subminiatus_p1
		unigene26853_Malpolon_monspessulanus_p1
		unigene22372_Psammophis_subtaeniatus_p1
		unigene22135_Psammophis_schokari_p1
		unigene22137_Psammophis_schokari_p1
		unigene75696_Heterodon_nasicus_p3
		unigene348101_Heterodon_nasicus_p1
		unigene413112_Heterodon_nasicus_p1
		A0A346CI85_Spilotes_sulphureus
		Tmoss_CTL_6
		unigene28625_Rhabdophis_subminiatus_p1
		Btrig_CTL_5
		A0A2Z4N9W1_Boiga_irregularis
		Bnigr_CTL_3
		BirreA_CTL_5
		BirreB_CTL_3
		D5J9S1_Bungarus_flaviceps
		XP_026546165_Notechis_scutatus
		D2YVK4_Hoplocephalus_stephensii
		D2YVI6_Pseudechis_australis
		XP_026579149_Pseudonaja_textilis
		D2YVI1_Oxyuranus_scutellatus
		C6JUN8_Micrurus_corallinus
		D2YVH8_Oxyuranus_scutellatus
		D2YVL7_Oxyuranus_microlepidotus
		D2YVJ2_Pseudonaja_textilis
		XP_026579604_Pseudonaja_textilis
		D2YVL9_Pseudechis_porphyriacus
		D2YVI7_Pseudechis_australis
		D2YVL6_Oxyuranus_microlepidotus
		H8PG90_Parasuta_nigriceps
		D2YVL3_Cryptophis_nigrescens
		XP_026546163_Notechis_scutatus
		D2YVK2_Hoplocephalus_stephensii
		A0A346CLX7_Ahaetulla_prasina
		Tmoss_CTL_2
		Btrig_CTL_0
		BirreA_CTL_0
		Bnigr_CTL_0
		A0A2Z4NA01_Boiga_irregularis
		BirreB_CTL_0
		Bcyno_CTL_0
		Bdendgemm_CTL_0
		Bdendgemm_CTL_1
		Bdenddend_CTL_0
		A7X401_Leioheterodon_madagascariensis
		unigene75684_Heterodon_nasicus_p1
		unigene8777_Heterodon_nasicus_p1
		unigene592880_Heterodon_nasicus_p1
		unigene79962_Malpolon_monspessulanus_p2
		unigene38283_Psammophis_schokari_p2
		unigene29278_Psammophis_subtaeniatus_p2
		C6JUN5_Micrurus_corallinus
		H8PG89_Parasuta_nigriceps
		unigene512272_Heterodon_nasicus_p1
		D1MZV4_Rhabdophis_tigrinus_tigrinus
		unigene500073_Rhabdophis_subminiatus_p2
		unigene46452_Rhabdophis_subminiatus_p1
		unigene17646_Helicops_leopardinus_p1
		unigene72091_Helicops_leopardinus_p1
		unigene489416_Helicops_leopardinus_p1
		A0A346CLW4_Borikenophis_portoricensis
		A0A346CLW5_Borikenophis_portoricensis
		A0A346CLW3_Borikenophis_portoricensis
		Q09GK0_Philodryas_olfersii
		A0A0B4SWR1_Philodryas_chamissonis
		unigene16477_Heterodon_nasicus_p2
		unigene7537_Rhabdophis_subminiatus_p1
		unigene488942_Helicops_leopardinus_p1
		unigene2_Helicops_leopardinus_p2
		unigene1_Helicops_leopardinus_p2
		unigene5_Helicops_leopardinus_p2
		unigene62295_Helicops_leopardinus_p1
		unigene62336_Helicops_leopardinus_p1
		unigene62240_Helicops_leopardinus_p1
		unigene62221_Helicops_leopardinus_p1
		unigene62014_Helicops_leopardinus_p1
		unigene62116_Helicops_leopardinus_p1
		unigene62063_Helicops_leopardinus_p1
		unigene62376_Helicops_leopardinus_p1
		unigene62138_Helicops_leopardinus_p1
		unigene61975_Helicops_leopardinus_p1
		unigene62029_Helicops_leopardinus_p1
		unigene61897_Helicops_leopardinus_p3
		unigene489253_Helicops_leopardinus_p1
		A0A346CLW2_Borikenophis_portoricensis
		A0A346CLW1_Borikenophis_portoricensis
		Q09GJ8_Philodryas_olfersii
		A0A0B4SWE7_Philodryas_chamissonis
		K9JCB2_Daboia_russelii_russelii
		K9JDJ1_Daboia_siamensis
		Q4PRD2_Daboia_siamensis
		Q4PRD2_Daboia_russelii
		Vipera_transcaucasiana_39
		Vipera_transcaucasiana_40
		Pseudocerastes_urarachnoides_30
		Pseudocerastes_urarachnoides_31
		Q696W1__Macrovipera_lebetina
		G9DCI0_Crotalus_oreganus_helleri
		F8S0Y9_Crotalus_adamanteus
		G9DCI1_Crotalus_oreganus_helleri
		I7JUQ0_Bitis_rhinoceros
		Bitis_atropos_9
		Pseudocerastes_urarachnoides_45
		B4XSY7_Macrovipera_lebetina_
		W5XDM0_Macrovipera_lebetina
		B4XSZ1_Macrovipera_lebetina
		Pseudocerastes_urarachnoides_38
		Pseudocerastes_urarachnoides_41
		Vipera_transcaucasiana_36
		Pseudocerastes_urarachnoides_42
		Pseudocerastes_urarachnoides_43
		Pseudocerastes_urarachnoides_44
		Q38L02_Daboia_siamensis
		K9JBU0_Daboia_russelii_russelii
		A0A1I9KNN1_Vipera_ammodytes_ammodytes
		A0A0C5DKK6_Macrovipera_lebetina
		Bitis_atropos_3
		Bitis_atropos_1
		Bitis_atroposn_2
		M1V359_Bothrops_jararaca
		Q56EB1_Bothrops_jararaca
		W5XCJ6_Macrovipera_lebetina_
		K9JBV0_Daboia_siamensis
		K9JDF2_Daboia_russelii_limitis
		B4XSZ0_Macrovipera_lebetina
		B4XSY9_Macrovipera_lebetina
		Pseudocerastes_urarachnoides_21
		A0A0C5DKL1_Macrovipera_lebetina
		Vipera_transcaucasiana_24
		Vipera_transcaucasiana_25
		Vipera_transcaucasiana_26
		Vipera_transcaucasiana_28
		A0A1B3AXS3_Bitis_arietans
		A0A140DC06_Bitis_arietans
		Q6T7B6_Bitis_gabonica
		Bitis_atropos_6
		Bitis_atropos_10
		Bitis_atropos_11
		B4XSZ6_Macrovipera_lebetina
		B4XSZ4_Macrovipera_lebetina
		B4XSZ2_Macrovipera_lebetina
		B4XSZ3_Macrovipera_lebetina
		B4XSZ5_Macrovipera_lebetina
		B4XSY4_Macrovipera_lebetina
		B4XSY6_Macrovipera_lebetina
		B4XSY5_Macrovipera_lebetina
		Q6X5T3_Bitis_arietans
		Q6T7B5_Bitis_gabonica
		Bitis_atropos_7
		Bitis_atropos_8
		Q7T2Q1_Echis_multisquamatus
		K9JBU9_Daboia_siamensis
		K9JDK1_Daboia_russelii_limitis
		A0A1J0CZM4_Vipera_ammodytes_ammodytes
		A0A1J0CZM8_Vipera_ammodytes_ammodytes
		A0A0C5E3E9_Macrovipera_lebetina
		Pseudocerastes_urarachnoides_09
		Q71RQ1_Trimeresurus_stejnegeri
		J3SBP0_Crotalus_adamanteus
		F8S0Y8_Crotalus_adamanteus
		Q9IAM1_Deinagkistrodon_acutus
		Q9DEF9_Deinagkistrodon_acutus
		Q8JIW0_Deinagkistrodon_acutus
		Q9YGN5_Gloydius_brevicaudus
		B0VXV2_Sistrurus_catenatus_edwardsii
		G9DCH8_Crotalus_oreganus_helleri
		F8S0Y5_Crotalus_adamanteus
		Q9DG39_Gloydius_halys
		Q71RR4_Trimeresurus_stejnegeri
		A0A077LD34_Protobothrops_flavoviridis
		P23806_Protobothrops_flavoviridis
		XP_015671571_Protobothrops_mucrosquamatus
		Q8AYA5_Deinagkistrodon_acutus
		Tropidolaemus_subannulatus_0
		Q8JIV9_Deinagkistrodon_acutus
		P0DM38_Trimeresurus_albolabris
		E2DQZ6_Protobothrops_jerdonii
		Q8JGT7_Protobothrops_mucrosquamatus
		Q6TPH0_Protobothrops_mucrosquamatus
		XP_015671550_Protobothrops_mucrosquamatus
		T2HQ64_Protobothrops_flavoviridis
		Q8AV97_Protobothrops_flavoviridis
		A0A068B4V7_Gloydius_intermedius
		Q9YGG9_Gloydius_blomhoffii
		Q9DEA2_Deinagkistrodon_acutus
		T2HQM1_Ovophis_okinavensis
		Q719L9_Crotalus_durissus_terrifies
		F8S0Z2_Crotalus_adamanteus
		A0A193CHJ9_Crotalus_tzabcan
		A0A193CHJ4_Crotalus_tzabcan
		T2HP30_Protobothrops_flavoviridis
		P81115_Trimeresurus_albolabris
		Q71RQ7_Trimeresurus_stejnegeri
		Q5FZI6_Protobothrops_mucrosquamatus
		D1MGU0_Protobothrops_jerdonii
		A0A077LD04_Protobothrops_elegans
		XP_015685588_Protobothrops_mucrosquamatus
		I7JA31_Bitis_rhinoceros
		Bitis_atropos_4
		Bitis_atropos_5
		Q8JIV8_Deinagkistrodon_acutus
		F8S0Z0_Crotalus_adamanteus
		A0A077L6M9_Protobothrops_elegans
		XP_015684819_Protobothrops_mucrosquamatus
		T2HPS7_Protobothrops_flavoviridis
		Q7T2Q0_Echis_multisquamatus
		A0A0C5DGP5_Macrovipera_lebetina
		K9JDK6_Daboia_russelii_russelii
		K9JDF6_Daboia_siamensis
		K9JBV3_Daboia_russelii_limitis
		Q4PRC9_Daboia_siamensis
		Q4PRC7_Daboia_siamensis
		A0A2H4Z2X7_Daboia_siamensis
		Q4PRD1_Daboia_siamensis
		K9JBU6_Daboia_siamensis
		Q7T045_Macrovipera_lebetina
		Vipera_transcaucasiana_19
		Q6X5T1_Bitis_arietans
		Q6X5T2_Bitis_arietans
		Q6X5T0_Echis_ocellatus_
		Q4PRC8_Daboia_siamensis
		Pseudocerastes_urarachnoides_27
		Q4PRD0_Daboia_siamensis
		Vipera_transcaucasiana_29
		A0A0C5DM02_Macrovipera_lebetina
		A0A1J0CZM6_Vipera_ammodytes_ammodytes
		Vipera_transcaucasiana_20
		Vipera_transcaucasiana_23
		Vipera_transcaucasiana_22
		A0A140DC05_Bitis_arietans
		A0A140DC04_Bitis_arietans
		A0A1B3AXS5_Bitis_arietans
		A0A1B3AXR8_Bitis_arietans
		Q7T247_Echis_carinatus
		Q6X5S0_Echis_pyramidum_leakeyi
		Q6X5S5_Echis_ocellatus
		Q6X5T4_Bitis_arietans
		B5U6Y7_Echis_ocellatus
		A0A1I9KNP1_Vipera_ammodytes_ammodytes
		Vipera_transcaucasiana_08
		B5U6Y6_Echis_ocellatus
		A0A0C5DQX8_Macrovipera_lebetina
		A0A1I9KNS2_Vipera_ammodytes_ammodytes
		Bitis_atropos_19
		I7ICN3_Bitis_rhinoceros
		Bitis_atropos_21
		Bitis_atropos_17
		Bitis_atropos_16
		Q4PRC6_Daboia_siamensis
		K9JDE8_Daboia_russelii_russelii
		Pseudocerastes_urarachnoides_02
		Pseudocerastes_urarachnoides_11
		A0A1J0CZM7_Vipera_ammodytes_ammodytes
		Pseudocerastes_urarachnoides_04
		Q6X5T5_Bitis_arietans
		Q6X5S1_Echis_pyramidum_leakeyi
		Q9DEF8_Deinagkistrodon_acutus
		A0A077LD73_Protobothrops_flavoviridis
		P23807_Protobothrops_flavoviridis
		Q71RR2_Trimeresurus_stejnegeri
		Q71RR1_Trimeresurus_stejnegeri
		Q9DG31_Gloydius_halys
		Q9YGN4_Gloydius_brevicaudus
		G9DCH9_Crotalus_oreganus_helleri
		F8S0Y6_Crotalus_adamanteus
		J3S3U6_Crotalus_adamanteus
		Bitis_atropos_12
		Bitis_atropos_14
		Bitis_atropos_15
		Bitis_atropos_13
		B4XT08_Macrovipera_lebetina
		B4XT01_Macrovipera_lebetina
		B4XT02_Macrovipera_lebetina
		B4XT00_Macrovipera_lebetina
		B4XT03_Macrovipera_lebetina
		Q8AYA3_Deinagkistrodon_acutus
		Q56EB0_Bothrops_jararaca
		M1VNP5_Bothrops_jararaca
		Q9I840_Calloselasma_rhodostoma
		Q8AYA4_Deinagkistrodon_acutus
		Q8JIW1_Deinagkistrodon_acutus
		Tropidolaemus_subannulatus_4
		Tropidolaemus_subannulatus_5
		Tropidolaemus_subannulatus_7
		P0DM39_Trimeresurus_albolabris
		O93427_Crotalus_durissus_terrifies
		O93427_Crotalus_durissus_terrificus
		F8S0Z3_Crotalus_adamanteus
		A0A2H4N3D3_Bothrops_moojeni
		Q9DEA1_Deinagkistrodon_acutus
		Q71RP9_Trimeresurus_stejnegeri
		Q71RP8_Trimeresurus_stejnegeri
		Q71RQ9_Trimeresurus_stejnegeri
		Q71RQ8_Trimeresurus_stejnegeri
		P81116_Trimeresurus_albolabris
		D1MGU1_Protobothrops_jerdonii
		Q71RQ0_Trimeresurus_stejnegeri
		E2DQZ5_Protobothrops_jerdonii
		T2HP53_Protobothrops_flavoviridis
		Q8AV98_Protobothrops_flavoviridis
		Q6TPG9_Protobothrops_mucrosquamatus
		Q5FZI5_Protobothrops_mucrosquamatus
		A0A077L7Y5_Protobothrops_elegans
		XP_015685335_Protobothrops_mucrosquamatus
		Q8JGT6_Protobothrops_mucrosquamatus
		B0VXV1_Sistrurus_catenatus_edwardsii
		G9DCH7_Crotalus_oreganus_helleri
		J3RY43_Crotalus_adamanteus
		F8S0Y7_Crotalus_adamanteus
		J3SBN9_Crotalus_adamanteus
		Q719L8_Crotalus_durissus_terrifies
		A0A193CHJ2_Crotalus_tzabcan
		F8S0Z1_Crotalus_adamanteus
		B0VXV0_Sistrurus_catenatus_edwardsii
		Q9YI92_Gloydius_blomhoffii
		A0A068B2C1_Gloydius_intermedius
		;
end;
begin trees;
	translate
		1	A0A346CI86_Spilotes_sulphureus,
		2	A0A346CLW7_Borikenophis_portoricensis,
		3	A0A2Z4NA28_Boiga_irregularis,
		4	unigene193917_Heterodon_nasicus_p1,
		5	XP_026543201_Notechis_scutatus,
		6	XP_026576415_Pseudonaja_textilis,
		7	XP_026576419_Pseudonaja_textilis,
		8	XP_026576420_Pseudonaja_textilis,
		9	XP_026576421_Pseudonaja_textilis,
		10	XP_026546861_Notechis_scutatus,
		11	XP_026546860_Notechis_scutatus,
		12	XP_026576408_Pseudonaja_textilis,
		13	XP_026576407_Pseudonaja_textilis,
		14	A0A346CLW6_Borikenophis_portoricensis,
		15	Vipera_transcaucasiana_33,
		16	Tmoss_CTL_7,
		17	Tmoss_CTL_8,
		18	A0A346CLX9_Ahaetulla_prasina,
		19	A0A346CLY0_Ahaetulla_prasina,
		20	A0A346CLX8_Ahaetulla_prasina,
		21	A7X413_Erythrolamprus_poecilogyrus,
		22	A7X406_Philodryas_olfersii,
		23	A7X409_Philodryas_olfersii,
		24	unigene16475_Heterodon_nasicus_p1,
		25	C6JUN6_Micrurus_corallinus,
		26	A0A346CLY5_Ahaetulla_prasina,
		27	A0A346CI83_Spilotes_sulphureus,
		28	Tmoss_CTL_3,
		29	Btrig_CTL_4,
		30	BirreA_CTL_6,
		31	BirreA_CTL_3,
		32	BirreA_CTL_4,
		33	Bnigr_CTL_2,
		34	AWX67580_Boiga_irregularis,
		35	BirreA_CTL_2,
		36	BirreB_CTL_1,
		37	BirreB_CTL_2,
		38	Bnigr_CTL_1,
		39	Bcyno_CTL_1,
		40	Bdendgemm_CTL_2,
		41	Bdendgemm_CTL_3,
		42	unigene36013_Malpolon_monspessulanus_p1,
		43	A3FM55_Hydrophis_hardwickii,
		44	XP_026579605_Pseudonaja_textilis,
		45	XP_026546169_Notechis_scutatus,
		46	XP_026546166_Notechis_scutatus,
		47	Tropidolaemus_subannulatus_1,
		48	T2HS62_Ovophis_okinavensis,
		49	Q9YGP1_Trimeresurus_stejnegeri,
		50	T2HP42_Protobothrops_flavoviridis,
		51	A0A077LA68_Protobothrops_elegans,
		52	XP_015686675_Protobothrops_mucrosquamatus,
		53	P83519_Bothrops_jararaca,
		54	P83519_Bothrops_jararacussu,
		55	G8FML6_Agkistrodon_piscivorus_leucostoma,
		56	Q6QX33_Bothrops_insularis,
		57	Q6T7B7_BITGA_Bitis_gabonica,
		58	Vipera_transcaucasiana_06,
		59	Vipera_transcaucasiana_07,
		60	Vipera_transcaucasiana_05,
		61	unigene506074_Heterodon_nasicus_p1,
		62	D8VNS6_Cerberus_rynchops,
		63	A7X3X0_Pseudoferania_polylepis,
		64	A7X3X3_Pseudoferania_polylepis,
		65	A7X3Y2_Pseudoferania_polylepis,
		66	A7X3Y6_Pseudoferania_polylepis,
		67	A7X3X8_Pseudoferania_polylepis,
		68	D2YVL1_Demansia_vestigiata,
		69	D2YVL0_Demansia_vestigiata,
		70	Q90WI8_Bungarus_fasciatus,
		71	Q90WI6_Bungarus_multicinctus,
		72	I6LJ76_Austrelaps_superbus,
		73	D2YVK1_Hoplocephalus_stephensii,
		74	D2YVI2_Pseudechis_australis,
		75	D2YVJ6_Pseudechis_porphyriacus,
		76	D2YVJ3_Pseudonaja_textilis,
		77	XP_026580819_Pseudonaja_textilis,
		78	XP_026579441_Pseudonaja_textilis,
		79	Btrig_CTL_3,
		80	unigene37760_Homalopsis_buccata_p1,
		81	XP_015681994_Protobothrops_mucrosquamatus,
		82	Vipera_transcaucasiana_00,
		83	Vipera_transcaucasiana_01,
		84	unigene347167_Heterodon_nasicus_p1,
		85	unigene347161_Heterodon_nasicus_p1,
		86	Btrig_CTL_1,
		87	Btrig_CTL_2,
		88	unigene347169_Heterodon_nasicus_p1,
		89	D2SLM9_Demansia_vestigiata,
		90	H8PG91_Parasuta_nigriceps,
		91	XP_026579243_Pseudonaja_textilis,
		92	D2YVL4_Cryptophis_nigrescens,
		93	D2YVL5_Cryptophis_nigrescens,
		94	D2YVI4_Pseudechis_australis,
		95	D2YVI5_Pseudechis_australis,
		96	XP_026546815_Notechis_scutatus,
		97	D2YVJ7_Pseudechis_porphyriacus,
		98	A7X3Z0_Thrasops_jacksonii,
		99	Tmoss_CTL_0,
		100	Tmoss_CTL_1,
		101	A0A346CLX6_Ahaetulla_prasina,
		102	unigene477638_Rhabdophis_subminiatus_p1,
		103	unigene29251_Rhabdophis_subminiatus_p1,
		104	C6JUN9_Micrurus_corallinus,
		105	Q90WI7_Bungarus_fasciatus,
		106	A1XXJ9_Bungarus_multicinctus,
		107	D2YVK3_Hoplocephalus_stephensii,
		108	D2YVI3_Pseudechis_australis,
		109	I6LJ73_Pseudechis_porphyriacus,
		110	I6LJ75_Cryptophis_nigrescens,
		111	D2YVJ5_Pseudonaja_textilis,
		112	I6LJ74_Austrelaps_superbus,
		113	D2YVK0_Tropidechis_carinatus,
		114	D2YVK5_Notechis_scutatus,
		115	XP_026550024_Notechis_scutatus,
		116	D2YVJ8_Tropidechis_carinatus,
		117	D2YVJ1_Pseudonaja_textilis,
		118	D2YVJ9_Tropidechis_carinatus,
		119	D2YVH7_Oxyuranus_scutellatus,
		120	D2YVJ0_Oxyuranus_microlepidotus,
		121	unigene425008_Homalopsis_buccata_p1,
		122	unigene440408_Homalopsis_buccata_p1,
		123	unigene56620_Homalopsis_buccata_p1,
		124	Tropidolaemus_subannulatus_8,
		125	Tropidolaemus_subannulatus_6,
		126	unigene4443_Helicops_leopardinus_p1,
		127	A7X3Z7_Erythrolamprus_poecilogyrus,
		128	A7X3Z4_Erythrolamprus_poecilogyrus,
		129	unigene408205_Rhabdophis_subminiatus_p1,
		130	unigene46129_Rhabdophis_subminiatus_p1,
		131	unigene322408_Rhabdophis_subminiatus_p1,
		132	unigene26853_Malpolon_monspessulanus_p1,
		133	unigene22372_Psammophis_subtaeniatus_p1,
		134	unigene22135_Psammophis_schokari_p1,
		135	unigene22137_Psammophis_schokari_p1,
		136	unigene75696_Heterodon_nasicus_p3,
		137	unigene348101_Heterodon_nasicus_p1,
		138	unigene413112_Heterodon_nasicus_p1,
		139	A0A346CI85_Spilotes_sulphureus,
		140	Tmoss_CTL_6,
		141	unigene28625_Rhabdophis_subminiatus_p1,
		142	Btrig_CTL_5,
		143	A0A2Z4N9W1_Boiga_irregularis,
		144	Bnigr_CTL_3,
		145	BirreA_CTL_5,
		146	BirreB_CTL_3,
		147	D5J9S1_Bungarus_flaviceps,
		148	XP_026546165_Notechis_scutatus,
		149	D2YVK4_Hoplocephalus_stephensii,
		150	D2YVI6_Pseudechis_australis,
		151	XP_026579149_Pseudonaja_textilis,
		152	D2YVI1_Oxyuranus_scutellatus,
		153	C6JUN8_Micrurus_corallinus,
		154	D2YVH8_Oxyuranus_scutellatus,
		155	D2YVL7_Oxyuranus_microlepidotus,
		156	D2YVJ2_Pseudonaja_textilis,
		157	XP_026579604_Pseudonaja_textilis,
		158	D2YVL9_Pseudechis_porphyriacus,
		159	D2YVI7_Pseudechis_australis,
		160	D2YVL6_Oxyuranus_microlepidotus,
		161	H8PG90_Parasuta_nigriceps,
		162	D2YVL3_Cryptophis_nigrescens,
		163	XP_026546163_Notechis_scutatus,
		164	D2YVK2_Hoplocephalus_stephensii,
		165	A0A346CLX7_Ahaetulla_prasina,
		166	Tmoss_CTL_2,
		167	Btrig_CTL_0,
		168	BirreA_CTL_0,
		169	Bnigr_CTL_0,
		170	A0A2Z4NA01_Boiga_irregularis,
		171	BirreB_CTL_0,
		172	Bcyno_CTL_0,
		173	Bdendgemm_CTL_0,
		174	Bdendgemm_CTL_1,
		175	Bdenddend_CTL_0,
		176	A7X401_Leioheterodon_madagascariensis,
		177	unigene75684_Heterodon_nasicus_p1,
		178	unigene8777_Heterodon_nasicus_p1,
		179	unigene592880_Heterodon_nasicus_p1,
		180	unigene79962_Malpolon_monspessulanus_p2,
		181	unigene38283_Psammophis_schokari_p2,
		182	unigene29278_Psammophis_subtaeniatus_p2,
		183	C6JUN5_Micrurus_corallinus,
		184	H8PG89_Parasuta_nigriceps,
		185	unigene512272_Heterodon_nasicus_p1,
		186	D1MZV4_Rhabdophis_tigrinus_tigrinus,
		187	unigene500073_Rhabdophis_subminiatus_p2,
		188	unigene46452_Rhabdophis_subminiatus_p1,
		189	unigene17646_Helicops_leopardinus_p1,
		190	unigene72091_Helicops_leopardinus_p1,
		191	unigene489416_Helicops_leopardinus_p1,
		192	A0A346CLW4_Borikenophis_portoricensis,
		193	A0A346CLW5_Borikenophis_portoricensis,
		194	A0A346CLW3_Borikenophis_portoricensis,
		195	Q09GK0_Philodryas_olfersii,
		196	A0A0B4SWR1_Philodryas_chamissonis,
		197	unigene16477_Heterodon_nasicus_p2,
		198	unigene7537_Rhabdophis_subminiatus_p1,
		199	unigene488942_Helicops_leopardinus_p1,
		200	unigene2_Helicops_leopardinus_p2,
		201	unigene1_Helicops_leopardinus_p2,
		202	unigene5_Helicops_leopardinus_p2,
		203	unigene62295_Helicops_leopardinus_p1,
		204	unigene62336_Helicops_leopardinus_p1,
		205	unigene62240_Helicops_leopardinus_p1,
		206	unigene62221_Helicops_leopardinus_p1,
		207	unigene62014_Helicops_leopardinus_p1,
		208	unigene62116_Helicops_leopardinus_p1,
		209	unigene62063_Helicops_leopardinus_p1,
		210	unigene62376_Helicops_leopardinus_p1,
		211	unigene62138_Helicops_leopardinus_p1,
		212	unigene61975_Helicops_leopardinus_p1,
		213	unigene62029_Helicops_leopardinus_p1,
		214	unigene61897_Helicops_leopardinus_p3,
		215	unigene489253_Helicops_leopardinus_p1,
		216	A0A346CLW2_Borikenophis_portoricensis,
		217	A0A346CLW1_Borikenophis_portoricensis,
		218	Q09GJ8_Philodryas_olfersii,
		219	A0A0B4SWE7_Philodryas_chamissonis,
		220	K9JCB2_Daboia_russelii_russelii,
		221	K9JDJ1_Daboia_siamensis,
		222	Q4PRD2_Daboia_siamensis,
		223	Q4PRD2_Daboia_russelii,
		224	Vipera_transcaucasiana_39,
		225	Vipera_transcaucasiana_40,
		226	Pseudocerastes_urarachnoides_30,
		227	Pseudocerastes_urarachnoides_31,
		228	Q696W1__Macrovipera_lebetina,
		229	G9DCI0_Crotalus_oreganus_helleri,
		230	F8S0Y9_Crotalus_adamanteus,
		231	G9DCI1_Crotalus_oreganus_helleri,
		232	I7JUQ0_Bitis_rhinoceros,
		233	Bitis_atropos_9,
		234	Pseudocerastes_urarachnoides_45,
		235	B4XSY7_Macrovipera_lebetina_,
		236	W5XDM0_Macrovipera_lebetina,
		237	B4XSZ1_Macrovipera_lebetina,
		238	Pseudocerastes_urarachnoides_38,
		239	Pseudocerastes_urarachnoides_41,
		240	Vipera_transcaucasiana_36,
		241	Pseudocerastes_urarachnoides_42,
		242	Pseudocerastes_urarachnoides_43,
		243	Pseudocerastes_urarachnoides_44,
		244	Q38L02_Daboia_siamensis,
		245	K9JBU0_Daboia_russelii_russelii,
		246	A0A1I9KNN1_Vipera_ammodytes_ammodytes,
		247	A0A0C5DKK6_Macrovipera_lebetina,
		248	Bitis_atropos_3,
		249	Bitis_atropos_1,
		250	Bitis_atroposn_2,
		251	M1V359_Bothrops_jararaca,
		252	Q56EB1_Bothrops_jararaca,
		253	W5XCJ6_Macrovipera_lebetina_,
		254	K9JBV0_Daboia_siamensis,
		255	K9JDF2_Daboia_russelii_limitis,
		256	B4XSZ0_Macrovipera_lebetina,
		257	B4XSY9_Macrovipera_lebetina,
		258	Pseudocerastes_urarachnoides_21,
		259	A0A0C5DKL1_Macrovipera_lebetina,
		260	Vipera_transcaucasiana_24,
		261	Vipera_transcaucasiana_25,
		262	Vipera_transcaucasiana_26,
		263	Vipera_transcaucasiana_28,
		264	A0A1B3AXS3_Bitis_arietans,
		265	A0A140DC06_Bitis_arietans,
		266	Q6T7B6_Bitis_gabonica,
		267	Bitis_atropos_6,
		268	Bitis_atropos_10,
		269	Bitis_atropos_11,
		270	B4XSZ6_Macrovipera_lebetina,
		271	B4XSZ4_Macrovipera_lebetina,
		272	B4XSZ2_Macrovipera_lebetina,
		273	B4XSZ3_Macrovipera_lebetina,
		274	B4XSZ5_Macrovipera_lebetina,
		275	B4XSY4_Macrovipera_lebetina,
		276	B4XSY6_Macrovipera_lebetina,
		277	B4XSY5_Macrovipera_lebetina,
		278	Q6X5T3_Bitis_arietans,
		279	Q6T7B5_Bitis_gabonica,
		280	Bitis_atropos_7,
		281	Bitis_atropos_8,
		282	Q7T2Q1_Echis_multisquamatus,
		283	K9JBU9_Daboia_siamensis,
		284	K9JDK1_Daboia_russelii_limitis,
		285	A0A1J0CZM4_Vipera_ammodytes_ammodytes,
		286	A0A1J0CZM8_Vipera_ammodytes_ammodytes,
		287	A0A0C5E3E9_Macrovipera_lebetina,
		288	Pseudocerastes_urarachnoides_09,
		289	Q71RQ1_Trimeresurus_stejnegeri,
		290	J3SBP0_Crotalus_adamanteus,
		291	F8S0Y8_Crotalus_adamanteus,
		292	Q9IAM1_Deinagkistrodon_acutus,
		293	Q9DEF9_Deinagkistrodon_acutus,
		294	Q8JIW0_Deinagkistrodon_acutus,
		295	Q9YGN5_Gloydius_brevicaudus,
		296	B0VXV2_Sistrurus_catenatus_edwardsii,
		297	G9DCH8_Crotalus_oreganus_helleri,
		298	F8S0Y5_Crotalus_adamanteus,
		299	Q9DG39_Gloydius_halys,
		300	Q71RR4_Trimeresurus_stejnegeri,
		301	A0A077LD34_Protobothrops_flavoviridis,
		302	P23806_Protobothrops_flavoviridis,
		303	XP_015671571_Protobothrops_mucrosquamatus,
		304	Q8AYA5_Deinagkistrodon_acutus,
		305	Tropidolaemus_subannulatus_0,
		306	Q8JIV9_Deinagkistrodon_acutus,
		307	P0DM38_Trimeresurus_albolabris,
		308	E2DQZ6_Protobothrops_jerdonii,
		309	Q8JGT7_Protobothrops_mucrosquamatus,
		310	Q6TPH0_Protobothrops_mucrosquamatus,
		311	XP_015671550_Protobothrops_mucrosquamatus,
		312	T2HQ64_Protobothrops_flavoviridis,
		313	Q8AV97_Protobothrops_flavoviridis,
		314	A0A068B4V7_Gloydius_intermedius,
		315	Q9YGG9_Gloydius_blomhoffii,
		316	Q9DEA2_Deinagkistrodon_acutus,
		317	T2HQM1_Ovophis_okinavensis,
		318	Q719L9_Crotalus_durissus_terrifies,
		319	F8S0Z2_Crotalus_adamanteus,
		320	A0A193CHJ9_Crotalus_tzabcan,
		321	A0A193CHJ4_Crotalus_tzabcan,
		322	T2HP30_Protobothrops_flavoviridis,
		323	P81115_Trimeresurus_albolabris,
		324	Q71RQ7_Trimeresurus_stejnegeri,
		325	Q5FZI6_Protobothrops_mucrosquamatus,
		326	D1MGU0_Protobothrops_jerdonii,
		327	A0A077LD04_Protobothrops_elegans,
		328	XP_015685588_Protobothrops_mucrosquamatus,
		329	I7JA31_Bitis_rhinoceros,
		330	Bitis_atropos_4,
		331	Bitis_atropos_5,
		332	Q8JIV8_Deinagkistrodon_acutus,
		333	F8S0Z0_Crotalus_adamanteus,
		334	A0A077L6M9_Protobothrops_elegans,
		335	XP_015684819_Protobothrops_mucrosquamatus,
		336	T2HPS7_Protobothrops_flavoviridis,
		337	Q7T2Q0_Echis_multisquamatus,
		338	A0A0C5DGP5_Macrovipera_lebetina,
		339	K9JDK6_Daboia_russelii_russelii,
		340	K9JDF6_Daboia_siamensis,
		341	K9JBV3_Daboia_russelii_limitis,
		342	Q4PRC9_Daboia_siamensis,
		343	Q4PRC7_Daboia_siamensis,
		344	A0A2H4Z2X7_Daboia_siamensis,
		345	Q4PRD1_Daboia_siamensis,
		346	K9JBU6_Daboia_siamensis,
		347	Q7T045_Macrovipera_lebetina,
		348	Vipera_transcaucasiana_19,
		349	Q6X5T1_Bitis_arietans,
		350	Q6X5T2_Bitis_arietans,
		351	Q6X5T0_Echis_ocellatus_,
		352	Q4PRC8_Daboia_siamensis,
		353	Pseudocerastes_urarachnoides_27,
		354	Q4PRD0_Daboia_siamensis,
		355	Vipera_transcaucasiana_29,
		356	A0A0C5DM02_Macrovipera_lebetina,
		357	A0A1J0CZM6_Vipera_ammodytes_ammodytes,
		358	Vipera_transcaucasiana_20,
		359	Vipera_transcaucasiana_23,
		360	Vipera_transcaucasiana_22,
		361	A0A140DC05_Bitis_arietans,
		362	A0A140DC04_Bitis_arietans,
		363	A0A1B3AXS5_Bitis_arietans,
		364	A0A1B3AXR8_Bitis_arietans,
		365	Q7T247_Echis_carinatus,
		366	Q6X5S0_Echis_pyramidum_leakeyi,
		367	Q6X5S5_Echis_ocellatus,
		368	Q6X5T4_Bitis_arietans,
		369	B5U6Y7_Echis_ocellatus,
		370	A0A1I9KNP1_Vipera_ammodytes_ammodytes,
		371	Vipera_transcaucasiana_08,
		372	B5U6Y6_Echis_ocellatus,
		373	A0A0C5DQX8_Macrovipera_lebetina,
		374	A0A1I9KNS2_Vipera_ammodytes_ammodytes,
		375	Bitis_atropos_19,
		376	I7ICN3_Bitis_rhinoceros,
		377	Bitis_atropos_21,
		378	Bitis_atropos_17,
		379	Bitis_atropos_16,
		380	Q4PRC6_Daboia_siamensis,
		381	K9JDE8_Daboia_russelii_russelii,
		382	Pseudocerastes_urarachnoides_02,
		383	Pseudocerastes_urarachnoides_11,
		384	A0A1J0CZM7_Vipera_ammodytes_ammodytes,
		385	Pseudocerastes_urarachnoides_04,
		386	Q6X5T5_Bitis_arietans,
		387	Q6X5S1_Echis_pyramidum_leakeyi,
		388	Q9DEF8_Deinagkistrodon_acutus,
		389	A0A077LD73_Protobothrops_flavoviridis,
		390	P23807_Protobothrops_flavoviridis,
		391	Q71RR2_Trimeresurus_stejnegeri,
		392	Q71RR1_Trimeresurus_stejnegeri,
		393	Q9DG31_Gloydius_halys,
		394	Q9YGN4_Gloydius_brevicaudus,
		395	G9DCH9_Crotalus_oreganus_helleri,
		396	F8S0Y6_Crotalus_adamanteus,
		397	J3S3U6_Crotalus_adamanteus,
		398	Bitis_atropos_12,
		399	Bitis_atropos_14,
		400	Bitis_atropos_15,
		401	Bitis_atropos_13,
		402	B4XT08_Macrovipera_lebetina,
		403	B4XT01_Macrovipera_lebetina,
		404	B4XT02_Macrovipera_lebetina,
		405	B4XT00_Macrovipera_lebetina,
		406	B4XT03_Macrovipera_lebetina,
		407	Q8AYA3_Deinagkistrodon_acutus,
		408	Q56EB0_Bothrops_jararaca,
		409	M1VNP5_Bothrops_jararaca,
		410	Q9I840_Calloselasma_rhodostoma,
		411	Q8AYA4_Deinagkistrodon_acutus,
		412	Q8JIW1_Deinagkistrodon_acutus,
		413	Tropidolaemus_subannulatus_4,
		414	Tropidolaemus_subannulatus_5,
		415	Tropidolaemus_subannulatus_7,
		416	P0DM39_Trimeresurus_albolabris,
		417	O93427_Crotalus_durissus_terrifies,
		418	O93427_Crotalus_durissus_terrificus,
		419	F8S0Z3_Crotalus_adamanteus,
		420	A0A2H4N3D3_Bothrops_moojeni,
		421	Q9DEA1_Deinagkistrodon_acutus,
		422	Q71RP9_Trimeresurus_stejnegeri,
		423	Q71RP8_Trimeresurus_stejnegeri,
		424	Q71RQ9_Trimeresurus_stejnegeri,
		425	Q71RQ8_Trimeresurus_stejnegeri,
		426	P81116_Trimeresurus_albolabris,
		427	D1MGU1_Protobothrops_jerdonii,
		428	Q71RQ0_Trimeresurus_stejnegeri,
		429	E2DQZ5_Protobothrops_jerdonii,
		430	T2HP53_Protobothrops_flavoviridis,
		431	Q8AV98_Protobothrops_flavoviridis,
		432	Q6TPG9_Protobothrops_mucrosquamatus,
		433	Q5FZI5_Protobothrops_mucrosquamatus,
		434	A0A077L7Y5_Protobothrops_elegans,
		435	XP_015685335_Protobothrops_mucrosquamatus,
		436	Q8JGT6_Protobothrops_mucrosquamatus,
		437	B0VXV1_Sistrurus_catenatus_edwardsii,
		438	G9DCH7_Crotalus_oreganus_helleri,
		439	J3RY43_Crotalus_adamanteus,
		440	F8S0Y7_Crotalus_adamanteus,
		441	J3SBN9_Crotalus_adamanteus,
		442	Q719L8_Crotalus_durissus_terrifies,
		443	A0A193CHJ2_Crotalus_tzabcan,
		444	F8S0Z1_Crotalus_adamanteus,
		445	B0VXV0_Sistrurus_catenatus_edwardsii,
		446	Q9YI92_Gloydius_blomhoffii,
		447	A0A068B2C1_Gloydius_intermedius
		;
tree con_50_majrule = [&U] (1[&prob=1.00000000e+00,prob_stddev=0.00000000e+00,prob_range={1.00000000e+00,1.00000000e+00},prob(percent)="100",prob+-sd="100+-0"]:2.532020e-01[&length_mean=2.54229986e-01,length_median=2.53202000e-01,length_95%HPD={1.33709700e-01,3.79108800e-01}],3[&prob=1.00000000e+00,prob_stddev=0.00000000e+00,prob_range={1.00000000e+00,1.00000000e+00},prob(percent)="100",prob+-sd=…
end;
