# Supplementary material for: Dynamic genetic differentiation drives the widespread structural and functional convergent evolution of snake venom proteinaceous toxins
Source: BMC Biol. 2022 Jan 7;20:4. doi: 10.1186/s12915-021-01208-9 (PMC8742412; doi:10.1186/s12915-021-01208-9)
Supplement: Supplementary file 20 — Additional file 20. PIII SVMP alignment.fasta. [file 12915_2021_1208_MOESM20_ESM.fasta]

>Dispholidus_typus_MK862130
TILESGKVKDYEVVYPQKVPALSKRGIERREEKTKYEDTMKYEFKVNGKPVVLNLEKNKRLFSKDYSETYYSPDGREITTNPQVEDHCYYHGHIQNDIDSTAVISACDGLNGYFK-NNGEMYIIEPLK-PSDNEAHAVFKYESMEKEDETPKACGAIHSSGKSDEPIEKTSKIFITPKEKEEFLETEKYIELYIVAD-NLIYKKYSHNMTTIRMRVSEILNYVNLFYSAVKIHIAFLALEVWSDKDKIVINGSSEPTVRAFAAWRYSN-LL--KRKMNDNAQLLTG-ISFDANVLGIAFI-GGMCSPFESVGVIQDNNNMAVLIAAVLTHELGHNLGMNHDTDSCT-CNIGPCIMKSSINFNPPLTFSTCSLWDYQKYVMSKAAQCMLNDPLTKDIVPTAACGNGFVEEGEECDCGSPEICENECCDAASCTLKPEAECANGACCAGCQFKRAGELCRAAMDDCDLPELCTGQSAECPFNHFHMDGHPCQNNKGYCFKGTCPTLENQCIALWGP----GAKVAPDGCFWNNLKGDDYGYCRKE---NRTNIPCQPKDIKCGRLYC--IDDSTEENSCKYYLSKKD----ADFGMVNPGTKCAEGMVC-SFGKCIDLETAFGPTISHSQV
>Boiga_irregularis_Sulawesi_SVMP_02
TILESEKVKDYEVVYPQKVPTLPKRGIERREEKTKYEDTMKYEFKVNGEPVVLNLEKNKRLFSKDYSETHYSPDGRQITTKPQVEDHCYYHGHIQNDADSTAVISACDGLNGYFK-NNGEMYIIEPLK-PSDNEAHAVFKYESLEKEDETHKGCGAIHASGKSDEPIEN---IFVTPEKKKEFLEKGKYIELSIVAD-NLIYRKYGSNNTKIRMRISEILNYVNLYFNPANLHVTWIDLEIWSDEDKIVINGSSEHTVRSFAAWRHSN-LL--KRKRNDNAQLLTG-IYFDAGVLGIAFI-GGMCDSSLSVGAIQDNNDKAVLIAAIMTHELGHNLGMNHDTDSCT-CNTGPCIMKASINFNPPVQFSSCSFWDYQRYIMTGAAQCILNDPLTTDIVPTAVCGNGFVEEGEECDCGPPETCTNECCEAASCILKPEAECADGACCEECQFKTAGELCRAAKDDCDLPELCTGQSAECPFNHFHMDGHPCQNNLGYCFRGTCPTLENQCIALGGP----DAKVASDGCFMNNQKGDDYGYCRKE---NSTNIPCEPKDIKCGRLFC--IDNSTEENSCKYYFLKEN----ADFGMVNLGTKCGEGMVC-GFGHCMDLETTFGPTISLSQM
>Boiga_nigriceps_SVMP_00
TILESEKVKDYEVVYPQKVPTLPKRGIERREEKTKYEDTMKYEFKVNGEPVVLNLEKNKRLFSKDYSETHYSPDGRQITTKPQVEDHCYYHGHIQNDADSTAVISACDGLNGYFK-NNGEMYIIEPLK-PSDNEAHAVFKYESLEKEDETHKGCGAIHASGKSDEPIEN---IFVTPEKKKEFLEKGKHIELSIVAD-NLIYRKYGSNITKIRMRISEILNYVNLYFNPANLHVTWIDLEIWSDEDKIVINGSSEHTVRSFAAWRHSN-LL--KGKRNDNAQLLTG-IYFDAGVLGVAFI-GGMCDSSYSVGAIQDNNNKAVLIAAVMTHELGHNLGMNHDTDSCT-CNTGPCIMKASINFDPPVQFSSCSFWDYQRYVMTGAAQCILNDPLTTDIVPTAVCGNGFVEEGEECDCGPPETCTNECCEAASCILKPETECADGACCEECQFKTAGELCRAAKDDCDLPELCTGQSAECPFNHFHMDGHPCQNNLGYCFRGTCPTLENQCIALGGP----DAKVASDGCFMNNQKGDDYGYCRKE---NSTNIPCEPKDIKCGRLFC--IDNSTEENSCKYYFLKEN----ADFGMVNLGTKCGEGMVC-GFGHCMDLETAFGPTISRSQM
>Boiga_irregularis_Brisbane_SVMP_02
TILESEKVKDYEVVYPQKVPTLPKRGIEWREKKTKYEDTMKYEFKVNGEPVVLNLEKNKRLFSKDYSETHYSPDGRQITTKPQVEDHCYYHGHIQNDADSTAVISACDGLNGYFK-NNGEMYIIEPLK-PSDNEAHAVFKYESLEKEDETHKGCGAIHASGKSDEPIEN---IFVTPEKKKEFLEKGKHIELSIVAD-NLIYRKYSSNITKIRMRISEILNYVNLYFNPANLHVTWIDLEIWSDEDKIVINGSSEHTVRSFAAWRHSN-LL--KGKRNDNAQLLTG-IYFDAGVLGIAFI-GGMCDSSYSVGAIQDNNNKAVLIAAVMTHELGHNLGMNHDTDSCT-CNTGPCIMKASINFDPPVQFSSCSFWDYQKYVMTGAAQCILNDPLTTDIVPTAVCGNGFVEEGEECDCGPPETCTNECCEAASCILKPEAECADGACCEECQFKTAGELCRAAKDDCDLPELCTGQSAECPFNHFHMDGHPCQNNLGYCFKGTCPTLENQCIALGGP----DAKVASDGCFMNNQKGDDYGYCRKE---NSTNIPCEPKDIKCGRLFC--IDNSTEENSCKYYFLKEN----ADFGMVNLGTKCGEGMVC-GFGHCMDLETAFGPTISSSQM
>Atractaspis_engaddensis_Q9PT48
IILESGTVNDYEVVYPEKVPALPKGGVQ------KYEDTMQYEFHLNGEPVVLHLERNKGLFSEDYTETHYSPDGREITTSPPVQDHCYYHGYIENEADSTAVISACDGLKGHFK-HQGETYLIEPLK-LSDSEADAVYKDENVEEEDESPYICGVTQTTWESDEPIEKSFQLTNT-SAQDRYLHSKKYIEFVVVVD-NRMFRKYSNNSSTVRTRVFEMVNIVNKISSSLNVHIALIGLEIWTDQDKIHVKSNASDTLDSFEEWREKI-LL--PRKRNDNSQFLTS-IKFDNYTLGLAAM-NSICNSENSAAIVQDYDDRTRMVASVMAHELGHNLGIDHDNASCN-CSGNPCIMSPEIGDKTVSNFSSCSIQKHRTFLINKMPQCILDKPLRKNIVSPPVCGNYFVEKKEECDCGPPGECQSTCCDAATCKLLPGAKCDSEECCEQCRFKGAGTECRAAKHDCDMPERCTGQSAECPTDSFQRNGHPCQNNEGYCYNRTCPTLENQCIALMGT----SYDVSPAFCFDFNERGDDISHCRRN---NGVNIKCLKKDVKCGTIYC----RQRNTQACTPIRLQQT----QDIAMVEPGTKCGHGRVC-RNGQCVKV-------------
>Bothrops_erythromelas_Q8UVG0
IILESGNVNDYEVVYPRKVTALSKGAVHP-----KYEDAMQYEFKVNGEPVVLHLEKNKGLFSEDYSEIHYSPDGREITTYPLVEDHCYYHGRIQNDADSSASISACNGLKGHFK-LQGEMYLIEPFK-LPDSEAHAVFKYENVEKEDEAPKMCGVTETNWESDEPIKKASLLNLT-PEQQAYLDAKKYVEFVVVLD-HGMYKKYKDDLDKIKRRIYEIVNTMNEMFIPLNICVALTGLEIWSKGDKINVTSESWFTLILFTNWRGAD-LL--KRKSHDNAQLLTN-TDFDGSTIGRAHI-GSMCHPYLSVGIIQDYSPVNLLVASTMAHEMGHNLGMHHDNDTCT-CGAPSCVMAAAISKDPSKLFSNCSQEYQRKYLIKNRPQCLLNKPLRTDIISPPVCGNELLEVGEECDCGTPENCRDPCCNATTCKLTPGSQCVEGLCCDQCRFRKTGTECRAAKHDCDLPESCTGQSADCPMDDFQRNGHPCQNNNGYCYNGKCPTMENQCIDLVGP----KATVAEDSCFKDNQKGNDYGYCRKE---NGKKIPCEPQDVKCGRLYC-NDNSPGQNNPCKCIYFPRN----EDRGMVLPGTKCADGKVC-SNRHCVDVATAY---------
>Sistrurus_catenatus_B0VXU4
IILESGNVNDYEVVYPRKVTALPKGAAQP-----KYADAMQYEFKMNGEPVVLHLEKNKGLFSKDYSETHYSPDGRQITTYPMIEDHCYYHGCIQNDADSTASISACNGLKGHFK-LQGEMYLIEPLK-LPDSEAHAVYKYENIEKEDEAPKMCGVTQ-NWESYEPIKKASQLNLT-PEQQAYLDAKKYVEFVVVLD-HGMYTKYKDDLDKIKTRIYEIVNTMNEIYIPLNIRVALVRLEIWSNGDLINVSSAANVTLDSFRNWRVTD-LL--RRKSHDNAQLLTT-TDFDGDTVGLAYM-RSMCQPRGSVGVIQEHSTINLLMAVTMAHEMGHNLGMSHDGNQCH-CGAPSCIMADRLSHQPSTQFSDCSEKYCRTYLINSRPQCILNEPLLTDIVSPPVCGNELLEEGEECDCGSPANCQNPCCDAATCKLTPGSQCAKGLCCDQCRFKGAGTECRAAKDDCDMADVCTGRSAECPTDRFQRNGHPCLNNKGYCYNRTCPTMKNQCISFFGP----SATVAKDSCFKTNQKGSSYGYCRKE---NGTKIPCEPEDEKCGRLFC-FPNKPGKKNICNVIYTPTD----EDIGMVLPGTKCGRGKVC-SNGHCVDVATAY---------
>Agkistrodon_contortrix_O42138
IILESGNVNDYEVVYPRKVTVLPKGAVQP-----KYEDAMQYEFKVNGEPVVLHLEKNKQLFSKDYSETHYSPDGREITTHPLVEDHCYYHGRIENDADSTASISACNGLKGHFK-LQGEMYLIEPLK-LPDSEAHAVFKYENVEKEDEAPKMCGVTQ-NWESYEPIKKASQLNLT-PEQQAYLDAKKYVEFVVVLD-HGMYTKYKDNLDKIKTRIFEIVNTMNEMFIPLNIRVALICLEIWSDKDKFNMTSAANVTLISFRNWRATD-LL--KRKSHDNAQLLTV-IDFDGPTIGKAYK-ASMCDPKRSVGIIQDHSTINLMMAVTMAHEMGHNLGMDHDEKYCT-CGAKSCVMAKALSRQPSKLFSNCSQEDYRKYLIKRRPKCILNEPNGTDIVSPPVCGNELLEVGEECDCGSPTNCQNPCCDAATCKLTPGSQCADGVCCDQCRFTRAGTECRAAKDDCDMADLCTGQSAECPTDRFQRNGHPCLNDNGYCYNRTCPTLKNQCIYFFGP----NAAVAKDSCFKGNQKSNNHTYCRKE---NGKKIPCAPQDIKCGRLYC-FRNLPGKKNICSVIYTPTD----EDIGMVLPGTKCEDGKVC-SNGHCVDVNIAYKSTTGFSQI
>Vipera_ammodytes_A0A0B4U9L8
IILESGNVNDYEVVYPQKLTALLKGAIQQPEQ--KYEDAMQYEFKVNGKPVVLHLEKNKGLFSEDYSETHYSPDGREITTNPPVEDHCYYHGHIQNDAHLTASISACNGLKGHFQ-LRGETYLIEPLK-IPDSEAHAVYKYENVEKEDEGPKKCGVTQTNWKSDEPI-KASQFILT-PEQRAYMNANKYIKLAIVVD-NVMFRKYTGNFTAIRTRIYEIVNTLNLIYTILNIHIALVFLEIWSKGDSINVQSVVDVTLNSFGEWRERD-LL--NRKRHDNAQLLTG-INFNGDTIGFGFV-GSMCIPKKSVGIVQDHSKTHLLVATTMAHELGHNLGINHDGDSCT-CQANSCIMAAKLSHQPSYQFSDCSINELWMYLISHTPRCILNEPLTTDVVSPAVCGNYVVEEGEECDCGSLWYCRNPCCDAATCKLKPGAECGDGVCCYQCRFVTAGTVCRPARSECDIPEYCSGQSVECPMDHIQKNGKPCLMNHGYCYNGRCPIMIHQCIALWGP----GTTVSSDVCFQRNESGQGYSYCRRE---NNQNIPCAPQDVKCGRLYC--KFHNVNTLPCNFKYSDFA----PDYGLVDHGTKCGDGKVCNSNRQCVDVNTAY---------
>Protobothrops_mucrosquamatus_XP_015683144
IILESGNVDDYEVVYPQKVTALPQRAVQA-----KYEDAMQYEFKVNGEPVVLHLEKNKGLFSKDYSETHYSPDGREITTYPSVEDHCYYHGRIQNDAASTASISACNGLKGHFK-LQGETYLIEPLE-LSDSEAHAVFKYENVEKEDEAPKMCGVTETNWESDEPM-KASQILLT-PEQQRYLYAPKYVKLIIVVD-DVMVRKYTHNLIALKKKIFEIINILTLIYKYLNINVAMVGLEIWTNGDKINVQSAVNITLDLFGNWRETV-LL--KRKNHDNAQLLTG-IDFDGNTVGFAYI-GSMCMPKHSVGIVQDHGKSYHLAAVTMAHEMGHNLGMHHDRNSCT-CLAHSCIMSATLSNEPSYQFSDCSKDDHLRYLISHTPQCILKEPLRTDIVSPEVCGNYLVEEGEECDCGPLWNCQNPCCDAATCKLRPGAQCAEGLCCYQCRFRTAGAECRPARSVCDLPEQCTGQSADCPTDRFHRNGQPCLNNHGYCYNGNCPIMLYQCITHFGL----GATVGHDACFNKNLQGQGHFFCRRE---NGRIFPCAPQDVKCGRLYC--KLHNDNAYPCRYKYSDDYSDDLLDDGMVDHGTICAVGRVC-RNRQCVDVNTAY---------
>Protobothrops_flavoviridis_G1UJB2
IILESGNVNDYEVIYPQKLTALPKGAVQP-----KYEDAMQYEFKVNGEPVVLHLEKNKGLFSEDYSETHYSPDGREITTYPSVEDHCYYHGRIQNDADSTASISACNGLKGHFK-LQGEMYLIEPLE-LSDSEAHAVYKYENVEKEDEAPKMCGVTETNWESDEPM-KASQILLT-PEQQRYLYAPKYVKLVIVAD-DVMVRKYTHNLIALKKRIFEIINVLTLIYRYLNINVAMVGLEIWTNGDEINVQSAVNITLDLFGNWRETV-LL--NRKNHDNTQLLTG-IDFDGNTIGFGYI-GSMCTPKHSVGIVQDHGKSYHLVAVTMAHEMAHNLGMHHDRNSCT-CLANSCIMSAVISNEPSYQFSDCSKDDHLRYLISHTPQCILKEPLRTDIVSPEVCGNYLVEEGEECDCGPLWNCQNPCCDAATCKLRPGAQCADGLCCYQCRFSIAGAECRPARTECDVPEHCTGQSADCPTDRFHRNGQPCLNNHGYCYNGNCPIMLHQCITLFGL----GATVDHDACFNNNLKGQGHFYCRRE---NGRIFPCAPQDVKCGRLYC--KLHNDNAYPCRYKYSDDYSEDL-DFGMVDHGTICAVGRVC-RNRQCVDVNTAY---------
>Trimeresurus_gracilis_V5IWF4
IILESGNVNDYEVVYPRKVAAVPKGAVQQ-----KYEDTMQYEFKVNGEPVILHLEKNKGLFSDDYSETHYSPDGREITTYPSVEDHCYYHGRILNDADSTASISACNGLKGHFK-LQGEMYLIEPLK-FSDSEAHAVFKYENVEKEDEAPKMCGVTQTNWKSDEPI-KASQLVVT-PEEQRYLNTKKYIELVIVAD-NVMVKKYTSNSTAIRTRIYACVNTLNLIFRVFNIHIALTGLEIWLDNDKINVQSAPRVTLDLFGNWRKTV-LL--KRKRHDCAHLLTG-INFDGATVGLAYV-ASMCDLKRSTGIVQDHNKLDVMVAIAMAHELAHNLGINHDGNQCN-CGGNPCIMSPTLNFEPIYRFSDCSRDEHWKYLIDKRPPCILNKPLITDIVSPPVCGNYFMEVGEECDCGLPANCQNPCCNATTCKLIPGTQCEDGECCEQCRFRTAGTECRAARSECDFPEHCTGQSAECPTDDFQKNGQLCLNNNGYCYNGMCPIMTDQCISLFGS----STTVAPDACFNFNLRGQGNFYCRRE---NGRIFPCAPQDIKCGRLFC-VQGPIEKKISCQSTSSQSD----PDIGMVDLGSKCGDGRVCNSNRQCVDVNTAY---------
>Agkistrodon_piscivorus_C9E1S0
IILDSGNVNDYEVVYPRKVTALPKGAVQP-----KYEDTMQYEFKVNGEPVVLHLEKNKGLFSEDYSETHYSPDGREITTYPSIEDHCYYRGRIQNDADSTASISACNGLKGHFK-LQGEMYLIEPLK-LPDSEAHAVYKYENIEKEDEAPKMCGVTQTNWKSDEPIKKASQLVVT-PEEQRYLNTKKYIELVIVAD-NVMVKKYTSNSTAIRTRIYACVNTLNLIYRAFNIYIALIGLEIWSNRDLINVQSASSVTLDLFGTWRETV-LL--RHKRHDNAQLLTG-INFDGDTVGLAYV-GSMCDPKRSAGIIQDHNKLDVMVAIAMAHELGHDLGINHDGNQCN-CGGNPCIMSATLNFEPVYRFSDCSRDEHWRYLIDNRPPCILNKPSITDIVSPPVCGNYFVEVGEECDCGLPAHCQNPCCDAATCKLRPETQCEDGECCEQCQFTRAGTECRAARSECDIAESCTGQSAECPTDDFQRNGQPCLNNNGYCYNGTCPILTNQCISFFGS----SATVAPDVCFDFNLQGQGNFYCRRE---RARIFPCAPQDKKCGRLFC-VKGPIGNTISCQSTSSQSD----LDIGMVDLGTKCGDGRVCNSNRQCVDVNTAY---------
>Crotalus_adamanteus_J3SDW8
IILGSGNVNDYEVVYPRKVTALPKGAAQP-----KYEDTMQYEFKVNGEPVVLHLEKNKGLFSEDYSETHYSPDGREITTYPPVEDHCYYHGRIQNDADSTASISACNGLKGHFK-LQGEMYLIEPLE-LSDSEAHAVFKYENVEKEDEAPKMCGVTQ-NWESYEPIKKASQLNLT-PEQQRYLNTKKYIELVIVAD-NVMVKKYTSNSTAIRTRIYACVNTLNLIYRAFNIHIALVGIEIWSNGDLINVTSAANVTLDLFGNWRRRV-LL--RHKRHDNAQLLTA-IDFDGPTVGLAYG-ASMCDPRFATGIVQDHSKLDIMVAVTMAHELGHNLGMNHDGNQCN-CGGNPCIMSATLNFEPAYQFSDCSRDEHWRYLIDNRPPCILNKPSITDIVSPPVCGNYFVEVGEECDCGLPARCQNPCCNAATCKLRPGTQCEDGECCEQCQFKGAGTECRAASSECDIAESCTGQSADCPTDDFQRNGQPCLNNNGYCYNGTCPTLDDQCISFFGS----SKTVAPDVCFNLNLQGQGDFYCRRE---NTRIFPCAPQDKKCGRLFC-VLGPTGNTISCQSTYSQSD----LDIGMVDLGTKCGDGRVCNSTRQCVDVNTAY---------
>Crotalus_adamanteus_F8S105
IILESGNVNDYEVIYPRKVTALPKGAAQP-----KYEDAMQYEFKVNGEPVVLHLEKNKELFSEDYSETHYSPDGREITTYPLVEDHCYYHGRIENDADSTASISACNGLKGHFK-LQGETYLIEPLK-LSDSEAHAVFKYENVEKEDEAPKMCGVTE-NWESYEPIKKASQLNLT-PEQQRYLNTKKYIELVIVAD-NVMVKKYTSNSTAIRTRIYACVNTLNLIYRAFNIHIALVGIEIWSNKDLINVISASNVTLDLFGNWRRRV-LL--RRKRHDNAQLLTA-IDLDGPTIGLARV-GSMCDPKRSTGIVQDHSKLDVMVAVTMAHELAHNLGINHDGNQCN-CGGNPCIMSATLNFEPAYRFSDCSRDEHWRYLIDNRPPCILNKPLITDIVSPPVCGNYFVEVGEECDCGLPAHCQNPCCNAATCKLRPGTQCEDGECCEQCQFTSAGTECRAAKSECDIAESCTGQSADCPTDNFQRNGRPCLNNNGYCYNGKCPTLDHQCISFFGS----SATVAPDVCFNLNLKGEGNFYCRRE---NTRIFPCAPQDKKCGRLFC-VLGPTGNTISCQATSSQSN----VDIGMVDLGTKCGDGRVCNSNRQCVDVNTAY---------
>Crotalus_adamanteus_J3S829
IILGSGNVNDYEVVYPRKVTALPKGAAQP-----KYEDTMQYEFKVNGEPVVLHLEKNKGLFSEDYSETHYSPDGREITTYPPVEDHCYYHGRIQNDADSTASISACNGLKGHFK-LQGEMYLIEPLE-LSDSEAHAVFKYENVEKEDEAPKMCGVTQ-NWESYEPIKKASQLNLT-PEQQRYLNTKKYIELVIVAD-NVMVKKYTSNSTAIRTRIYACVNTLNLIYRAFNIHIALVGIEIWSNKDLINVISASNVTLDLFGNWRRRV-LL--RRKRHDNAQLLTA-IDLDGPTIGLARV-GSMCDPKCSTGIVQDHSKLDVMVAVTMAHELAHNLGINHDGNQCN-CGGNPCIMSATLNFEPAYRFSDCSRDEHWRYLIDNRPPCILNKPLITDIVSPPVCGNYFVEVGEECDCGLPAHCQNPCCNAATCKLRPGTQCEDGECCEQCQFTSAGTECRAAKSECDIAESCTGQSADCPTDNFQRNGRPCLNNNGYCYNGKCPTLDHQCISFFGS----SATVAPDVCFNLNLKGEGNFYCRRE---NTRIFPCAPQDKKCGRLFC-VLGPTGNTISCQSTYSQSD----LDIGMVDLGTKCGDGRVCNSTRQCVDVNTAY---------
>Crotalus_adamanteus_F8S107
IILGSGNVNDYEVVYPRKVTALPKGAAQP-----KYEDTMQYEFKVNGEPVVLHLEKNKGLFSEDYSETHYSPDGREITTYPPVEDHCYYHGRIQNDADSTASISACNGLKGHFK-LQGETYLIEPLE-LSDSEAHAVFKYENVEKEDEAPKMCGVTQ-NWESYEPIKKASQLNLT-PEQQRYLNTKKYIELVIVAD-NVMVKKYTSNSTAIRTRIYACVNTLNLIYRAFNIHIALVGIEIWSNKDLINVISASNVTLDLFGNWRRRV-LL--RRKRHDNAQLLTA-IDLDGPTIGLARV-GSMCDPKRSTGIVQDHSKLDVMVAVTMAHELAHNLGINHDGNQCN-CGGNPCIMSATLNFEPAYRFSDCSRDEHWRYLIDNRPPCILNKPLITDIVSPPVCGNYFVEVGEECDCGLPAHCQNPCCNAATCKLRPGTQCEDGECCEQCQFTSAGTECRAAKSECDIAESCTGQSADCPTDNFQRNGRPCLNNNGYCYNGKCPTLDHQCISFFGS----SATVAPDVCFNLNLKGEGNFYCRRE---NTRIFPCAPQDKKCGRLFC-VLGPTGNTISCQATSSQSN----VDIGMVDLGTKCGDGRVCNSNRQCVDVNTAY---------
>Crotalus_adamanteus_J3SDW6
IILGSGNVNDYEVVYPRKVTALPKGAAQP-----KYEDTMQYEFKVNGEPVVLHLEKNKGLFSEDYSETHYSPDGREITTYPPVEDHCYYHGRIQNDADSTASISACNGLKGHFK-LQGEMYLIEPLE-LSDSEAHAVFKYENVEKEDEAPKMCGVTQ-NWESYEPIKKASQLNLT-PEQQRYLNTKKYIELVIVAD-NVMVKKYTSNSTAIRTRIYACVNTLNLIYRAFNIHIALVGIEIWSNKDLINVISASNVTLDLFGNWRRRV-LL--RRKRHDNAQLLTA-IDLDGPTIGLARV-GSMCDPKCSTGIVQDHSKLDVMVAVTMAHELAHNLGINHDGNQCN-CGGNPCIMSATLNFEPAYRFSDCSRDEHWRYLIDNRPPCILNKPLITDIVSPPVCGNYFVEVGEECDCGLPAHCQNPCCNAATCKLRPGTQCEDGECCEQCQFTSAGTECRAAKSECDIAESCTGQSADCPTDNFQRNGRPCLNNNGYCYNGKCPTLDHQCISFFGS----SATVAPDVCFNLNLKGEGNFYCRRE---NTRIFPCAPQDKKCGRLFC-VLGPTGNTISCQATSSQSN----VDIGMVDLGTKCGDGRVCNSNRQCVDVNTAY---------
>Echis_ocellatus_Q2UXR0
IILESGIVNDYEVVNPQKVTAMLKGAVKQPEQ--KYEDTMQYEFKVKGEPVVLHLEKNKGLFSEDYSETHYSPDGREITTNPPVEDHCYYHGRIQNDADSSASISACNGLKGHFK-LRGEMYFIEPLK-IPDSEAHAVYKYENIEEEDEAPKMCGVKHTNRESDKSIKKASQLNLT-PEQQRYLNTPKHIKVAIVAD-YLIFRKYGRNLFTIRAKIYEILNILNEIYKAFNIHVALVFLEIWSNGDKINLFPAANVTLDLFGKWRERD-LM--NRKNHDNTQLLTG-MNFDGPTAGLGYV-GTMCHPQFSAAVVQDHNKINFLVALAMAHELGHNLGMTHDEQFCT-CGAKSCIMSATLSCEGSYRFSNCSREENRRYLINKMPQCILIKPSRTDIVSPPVCGNSLVEVGEDCDCGSPGYCRNPCCNAATCKLTPGSQCADGECCDQCRFTRAGTECRPARDECDKADLCTGQSAECPADQFQRNGQPCQNNSGYCYNGICPVMRNQCISLFGS----RAIVAEDACFQFNSLGIDYGYCRKE---NGRKIPCAPEDVKCGRLYC-FDNLPEHKNPCQIFYTPRD----EDKGMVDPGTKCENGKVC-INGKCVDVNTAY---------
>Macrovipera_lebetina_Q4VM07
IILESGNVNDYEVVYPQKITALPKGAIQQPEQ--KYEDAIKYEFKVNGKPVVLHLEKNKGLFSEDYSETHYTPDGREITINPPVEDHCYYHGRIQNDADSTASISACNGLKGHFK-LQGEMYLIEPLR-IPDSEAHAIYKYENIEKEDEAPKMCGVTQTNWESDEPI-KASQLNLT-PEQRTYLKSKKYVELVIVAD-YIMFWKYDRSLSTIRTRIYEIVNTLNVIYRFLNIYIALVAVEIWSKGDLINVTSSAYDTLDSFGEWRERD-LL--NRKRHDNAQLLTG-INFNGPSAGRGFV-GRMCQPKYSVGIVQDHSKIYLLVASAMAHEMGHNLGMDHDRIDCT-CGAKSCIMSGILRCETSYLFSDCSREEHRKYLINKMPQCILNKPLKTDIVSPAVCGNYFVEVGEECDCGSPANCQDRCCDAATCKLRPGAQCGDGVCCYQCKFRRAGTVCRPANGECDVSDLCTGQSAECPTDQFQRNGQPCQNNKGYCYNGTCPIMEKQCISLFGA----SATVAQDSCFQFNRRGNHYGYCRKE---NNTKIACAPEDVKCGRLYC-LDNSSGHKNPCQIYYIPSD----ENKGMVDPGTKCGDGMVC-SNGKCVDVTIAY---------
>Daboia_siamensis_A0A2H4Z2X4
IILESGNVNDYEVVYPQKVTALPKGAVQQPEQ--KYEDTMQYEFEVNGEPVVLHLEKNKILFSEDYSETHYSPDGREITTNPPVEDHCYYHGRIQNDAHSSASISACNGLKGHFK-LRGEMYFIEPLK-LSNNEAHAVYKYENIEKEDETPKMCGVTQTNWESDEPIKKASLLNLT-PEQRTYLKSKKYIEVIIIAD-YIIYLKYGRNLFTIRTRIYEIVNILNVIYRVLNIYIALLGLEIWNNGDKINVLPEAKVTLDLFGKWKASD-LL--NHRNHDNAYLLTG-INFNGPTAGLGYL-GGMCHPEYSAGIVQDHNKLNYLVALAMAHEMGHNLGMEHDKIHCT-CGAKSCIMSGTLSCEASNRFSDCSREEHQKYLIDKMPQCILNKPLKTDIVSPAVCGNYLVELGEDCDCGSPSVCQNPCCNAATCKLTQGSQCADEECCDQCKFRRAGTVCRAANGECDVSDLCTGQSAECPTDQFQRNGHPCQNNNGYCYNGKCPIMGKQCISLFGS----RATVAEDACFNFNSLGNAYGYCRKE---NGRKIPCAPQDVKCGRLYC-FDNLPEHKNPCQIYYTPSD----ENKGMVDLGTKCGDGKACSSNRQCVDVNTAYQST------
>Vipera_ammodytes_R4NNL0
IILESGNVNDYEVVYLQKVTAMNKGAVKQPEQ--KYEDTMQYEFKVNGEPVILHLEKNKDLFSEDYSETHYSPDGREITTNPPVEDHCYYHGRIQNDADSTASISACNGLKGHFQ-LRGETYFIEPLK-IPDSEAHAVYKYENVEKEDEAPKTCGVTQTNWESDELIKKASQLNLT-PEQQRYLNSPKYIKLVIVAD-YIMFLKYGRSLITIRTRIYEIVNLLNVIYRVLNIYIALVGLEIWNNGDKINVLPEAKVTLDLFGKWRETD-LL--NRRKHDNAQLLTG-INFNGPTAGLGYL-GSMCNPQYSAGIVQDHNKVNFLVALAMAHEMGHNLGMDHDGIQCT-CGAKSCIMSGTLSCEASIRFSNCSQEEHRKYLINKMPQCILNKPLKTDIVSPAVCGNYLVELGEDCDCGSPRDCQNPCCNAATCKLTPGSQCADGECCDQCKFGRAGTVCRPANGECDVSDVCTGQSAECPTDQFQRNGHPCQNNNGYCYNGTCPILGKQCISLFGA----SATVAQDACFQFNRLGNEYGYCRKE---NGRKIPCAPQDVKCGRLYC-FDNLPEHKNPCQIYYTPRD----ENKGMVDPGTKCGDGMACSSNGQCVDVNTAY---------
>Tropidolaemus_subannulatus_SVMP_04
IILESGNVNDYEVVYPRKVTALPKGAVQP-----KYEDAMQYEFKVNGEPVVLHLEKNKGLFSEDYSETHYSPDGREITTNPSVEDHCYYHGHIQNYKDSTASISACNGLKGHFM-LQGEMFLIEPLK-LSDSEAHAIYKYENVEKEDKAHKMCGVTQ-NWESYEPIQKASQLVVT-PEQQRYLDAKKYVKFCVIVD-HGMVQKKNGDLDKIKTIIYEIVNTMNEICIALNTRVALVCLEMWNNGDKINVTSAASVTLNSFRNWKEND-LM--KRRNPDNAQLLTA-TDFDGDTVGLANI-GSICDPKRSAAVVQYHSNISLLMAVTMAHELGHNMGIHHDGDRCN-CTV--CIMAPRLSNHPSKEFSNCSKAEYQTYLINNRPQCILNKPLRTDIISPPVCGNELLEVGEDCDCGSSENCQNPCCNAATCKLTPGSQCAEGLCCDQCRFKRAGTECRAAKNDCDISENCTGRSAKCPTDLLQRNGQPCQNKLGYCYNGKCPIMTDQCIALWRP----GVTVAPDVCFNYNLKGQGNFYCRRD---NTTIFPCAQKDVKCGRLFC-VEGPAVNGIVCKSTTSQND----PDYGMVDLGSKCADGKVCNSNRQCVDVNKAY---------
>Tropidolaemus_subannulatus_SVMP_00
IILESGNVNDYEVVYPRKVTALPKGAVQP-----KYEDAMQYEFKVNGEPVVLHLEKNKGLFSEGYSETHYSPDGREITTNPSVEDHCYYHGHIQNYKDSTASISACNGLKGHFM-LQGEMYLIEPLK-LPDSEAHAVYKYENVENEDEAPKMCGVTQTNLESYEPIKKAAQSYLT-PD----------------------YLKYGRNFTNLRTRIYNMANILNLIFHRINIHVAMLGLLVWSKEDKIIVQSSPDVTLKLFAAWRESV-LL--QNKSHDNAQLLTG-INFNGPTAGLAYL-GGICNPMYSAAIVQDYNKIHHLVAIAMAHEMGHNLGMNHDKGNCT-CRAKSCVMAGTISCKASYLFSDCSREEHRAFLIKNMPQCILKKPLKTDIVSPPVCGNYFVEVGEDCDCGSPATCRDPCCNPATCKLRQGAQCAEGLCCDQCRFKRAGTECRAAKNDCDISENCTGRSAKCPTDLLQRNGQPCQNKLGYCYNGKCPIMTDQCIALWRP----GVTVAPDVCFNYNLKGQGNFYCRRD---NTTIFPCAQKDVKCGRLFC-VEGPAVNGIVCKSTTSQND----PDYGMVDLGSKCADGKVCNSNRQCVDVNKAY---------
>Tropidolaemus_subannulatus_SVMP_01
IILESGNVNDYEVVYPRKVTALPKGAVQP-----KYEDAMQYEFKVNGEPVVLHLEKNKGLFSEGYSETHYSPDGREITTNPSVEDHCYYHGHIQNYKDSTASISACNGLKGHFM-LQGEMYLIEPLK-LPDSEAHAVYKYENVENEDEAPKMCGVTQTNLESYEPIKKAAQSYLT-PDQQKYLNAPKYMKYYLVTD-HIMYLKYGRNFTNLRTRIYNMANILNLIFHRINIHVAMLGLLVWSKEDKIIVQSSPDVTLKLFAAWRESV-LL--QNKSHDNAQLLTG-INFNGPTAGLAYL-GGICNPMYSAAIVQDYNKIHHLVAIAMAHEMGHNLGMNHDKGNCT-CRAKSCVMAGTISCKASYLFSDCSREEHRAFLIKNMPQCILKKPLKTDIVSPPVCGNYFVEVGEDCDCGSPATCRDPCCNPATCKLRQGAQCAEGLCCDQCRFKRAGTECRAAKNDCDISENCTGRSAKCPTDLLQRNGQPCQNKLGYCYNGKCPIMTDQCIALWRP----GVTVAPDVCFNYNLKGQGNFYCRRD---NTTIFPCAQKDVKCGRLFC-VEGPAVNGIVCKSTTSQND----PDYGMVDLGSKCADGKVCNSNRQCVDVNKAY---------
>Tropidolaemus_subannulatus_SVMP_02
IILESGNVNDYEVVYPRKVTALPKGAVQP-----KYEDAMQYEFKVNGEPVVLHLEKNKGLFSEGYSETHYSPDGREITTNPSVEDHCYYHGHIQNYKDSTASISACNGLKGHFM-LQGEMYLIEPLK-LPDSEAHAVYKYENVENEDEAPKMCGVTQTNLESYEPIKKAAQSYLT-PD----------------------YLKYGRNFTNLRTRIYNMANILNLIFHRINIHVAMLGLLVWSKEDKIIVQSSPDVTLKLFAAWRESV-LL--QNKSHDNAQLLTG-INFNGPTAGLAYL-GGICNPMYSAAIVQDYNKIHHLVAIAMAHEMGHNLGMNHDKGNCT-CRAKSCVMAGTISCKASYLFSDCSREEHRAFLIKNMPQCILKKPLKTDIVSPPVCGNYFVEVGEDCDCGSPATCRDPCCNPATCKLRQGAQCAEGLCCDQCRFKGAGTECRAAKDECDMADLCTGRSAEC-IDRFQRDGQPCQNNYGYCYNGTCPTMRDQCISFFGP----NAAVSQDACFQFNRLGNHYGYCRKE---QNTKIACEPQNVKCGRLYC-VASSPANKNPCNIQYSPYD----EDKGMVLPGTKCADGKVC-SNGQCIDVTTAY---------
>Tropidolaemus_subannulatus_SVMP_03
IILESGNVNDYEVVYPRKVTALPKGAVQP-----KYEDAMQYEFKVNGEPVVLHLEKNKGLFSEGYSETHYSPDGREITTNPSVEDHCYYHGHIQNYKDSTASISACNGLKGHFM-LQGEMYLIEPLK-LPDSEAHAVYKYENVENEDEAPKMCGVTQTNLESYEPIKKAAQSYLT-PDQQKYLNAPKYMKYYLVTD-HIMYLKYGRNFTNLRTRIYNMANILNLIFHRINIHVAMLGLLVWSKEDKIIVQSSPDVTLKLFAAWRESV-LL--QNKSHDNAQLLTG-INFNGPTAGLAYL-GGICNPMYSAAIVQDYNKIHHLVAIAMAHEMGHNLGMNHDKGNCT-CRAKSCVMAGTISCKASYLFSDCSREEHRAFLIKNMPQCILKKPLKTDIVSPPVCGNYFVEVGEDCDCGSPATCRDPCCNPATCKLRQGAQCAEGLCCDQCRFKGAGTECRAAKDECDMADLCTGRSAEC-IDRFQRDGQPCQNNYGYCYNGTCPTMRDQCISFFGP----NAAVSQDACFQFNRLGNHYGYCRKE---QNTKIACEPQNVKCGRLYC-VASSPANKNPCNIQYSPYD----EDKGMVLPGTKCADGKVC-SNGQCIDVTTAY---------
>Deinagkistrodon_acutus_Q1PS45
IILESGNVNDYEVVYPRKVTALPEGAVQQ-----KYEDAMQYEFKVNGEPVVLHLEKNKGLFSEDYSETHYSPDGREITTYPSVEDHCYYHGRIQNDADLTASISACNGLKGHFM-LQGEMYLIEPLK-LSDSEAHAVFKYENVEKEDEAPKMCGVTQ-NWKSYEPIKKASQSNLT-PEQQRYLNAPKFVKLFLVAD-NIMYLKYGRSLTNVRTRMYDMANILNLIFRRMNIHVAVTDLEIWSDKDKIIVQPSADDTLKSFATWRESV-LL--KHKSHDNAQLLTG-INFNGPTAGLAYL-GGICDPMYSTAIVQDHNKIHHLVAIAMAHEMGHNLGIDHDKDTCT-CAAKSCVMAGTLSCEASYLFSDCSRKEHRAFLIKNMPQCILKKPSKTDVVSPPVCGNYFVEMGEDCDCGSPATCRDPCCDAATCKLKQGAQCAEGLCCDQCRFKGAGTQCRAAMDECDMADLCTGQSADC-TDRFQKNGQPCQNNNGYCYNGTCPTMIKQCTVFFGS----NAAVSQDACFQFNLQGNNYGYCRKE---QNTKIACEPQNVKCGRLYC---TSPEKQNPCNIYYSPSN----EDKGMVLPGTKCADGKAC-SNGQCVDVTTPY---------
>Ovophis_okinavensis_U3TBS9
IILESGNVNDYEVVYPRKVTALPIGAVQQ-----KYEDTMQYEFKVNGEPVILHLEKNKGLFSEDYTETHYSPDGIQIITYPPAQDHCYYHGRILNDADSAASISACNGLKGHFK-LQGEMYLIEPLE-FPDSEAHAVFKYENVEKEDEAPKMCGVTETNWESDEPIKKDSQSNLT-PAQQKYLNAKKYVKFYLVAD-HIMYLKYGRDLTTLRTRIFDIVNIVNLILRRINIYVAMVGLEIWSHEDKIIVQSVPSVTLDLFGKWRKTV-LL--KHKSHDNAHLLTG-INFNGPTAGLAYL-GGICDPMYSSGIVQDHNKILHLVAIAMAHEMGHNLGIDHDKDTCT-CAAKSCVMAGTLSCEASYLFSDCSQKEHRAFLIKNMPQCILKKPLKTDIVSPPVCGNYFVEVGEDCDCGSPATCRDSCCDAATCKLRQGAQCAEGLCCDQCRFKAAGTVCRAATDECDMADICTGRSAEC-IDRFQRNGQPCQNNNGYCYNGTCPIMTDQCIALFGP----NAAVSQDACFQFNLQGNNYGYCRKE---NDRKIACEPQDVKCGRLYC-LPNSPTNKNPCNIYYSPND----EDKGMVLPGTKCADGKAC-SNGQCADVNRAT---------
>Trimeresurus_stejnegeri_Q2LD49
IILESGNVNDYEVVYPRKVTSLPKGAVQQ-----KYEDAMQYELKVNGEPVVLHLEKNKGLFSKDYSETHYSPDGRKITTKPPVKDHCYYHGHIQNDADSTASISACNGLKGHFK-LQGEMYLIEPLK-LPDSEAHAVFKYENVEKEDEAPKMCGVTETNWESDEPIKEASQSNLT-PEQQSYLNAPKYVKFFLVAD-HIMYLKYGRNLTTLRTRIFDTVNVVYLILLRINIHVLLVGMEIWSHKDKIIVQSVPAVTLKLFATWREAD-LL--KHKSHGCAHLLTG-INFNGPTAGLAYL-GAICNPMYSAGIVQDHNKIHHLVAIAMAHELGHNLGINHDKDTCT-CRAKACVMAGTISCDASYLFSDCSRQEHREFLIKNMPQCILKKPLKTDVVSPPVCGNYFVEVGEDCDCGSPATCRDSCCNPTNCKLRQGAQCAEGLCCDQCRFKGAGTECRPASSECDMADLCTGRSAEC-TDRFQRNGQPCQNNNGYCYNGTCPSMTDQCIALFGP----NAAVSQDACFQFNREGNHYGYCRKE---QNTKIACEPENVKCGRLYC-IDSSPANKNPCNIVYLPND----EEKGMVLAGTKCADGRACNSNGQCVGVNGAYKSTTGFSQI
>Protobothrops_flavoviridis_Q90ZI3
IILESGNVNDYEVVYPRKVTALPKGAVQQ-----KYEDAMQYEFTVNGEPVVLHLEKNKGLFSEDYSETHYSPDGREITTNPPVEDHCYYHGRIQNDADLTASISACDGLKGHFK-LQGETYIIEPLK-LPDSEAHAVFKYENVEKEDEAPKMCGVTQSNWESDESIKEDSQSNLT-PAQQKYLNAKKYVKFFLVAD-HIMYLKYGRNLTTLRTRMFDTVNIVNQILQRINIHVALIGIEIWSKEDKIIVQSVPDVTLKLFATWRESV-LL--KRKNHDNAHLLTG-INFNGPTAGLAYL-GGICKPMYSAGIVQDHNKIHHLVAIAMAHEMGHNLGMDHDKDTCT-CRAKACVMAGTLSCDASYLFSDCSRQEHRAFLIKNMPQCILKKPLKTDVVSPPVCGNYFVEVGEDCDCGSPATCRDPCCDAATCKLRQGAQCAEGLCCDQCRFKAAGTECRAATDECDMADLCTGRSAEC-TDRFQRNGQPCQNNNGYCYNRTCPTMNNQCIALFGP----NAAVSQDACFQFNRQGNYYGYCRKE---QNTKIACEPQNVKCGRLYC-IDSSPAKKNPCNIIYSPND----EDKGMVLPGTKCADGMACNSNGQCVDVNRTY---------
>Crotalus_atrox_Q9DGB9
VILESGNVNDYEVVYPRKVTALPKGAVQP-----KYEDAMQYEFKVNGEPVVLHLEKNKGLFSEDYSETHYSPDGREITTYPPVEDHCYYHGRIENDADSTASISACNGLKGHFK-LQGEMYLIEPLK-LPDSEAHAVFKYENVEKEDEAPKMCGVTQ-NWESYEPIKKASQSNLT-PEQQRYLNAKKYVKLFLVAD-YIMYLKYGRNLTAVRTRMYDIVNVITPIYHRMNIHVALVGLEIWSNTDKIIVQSSADVTLDLFAKWRATD-LL--SRKSHDNAQLLTG-INFNGPTAGLGYL-GGICNTMYSAGIVQDHSKIHHLVAIAMAHEMGHNLGMDHDKDTCT-CGTRPCVMAGALSCEASFLFSDCSQKDHREFLIKNMPQCILKKPLKTDVVSPAVCGNYFVEVGEECDCGSPRTCRDPCCDATTCKLRQGAQCAEGLCCDQCRFKGAGTECRAAKDECDMADVCTGRSAEC-TDRFQRNGQPCKNNNGYCYNGKCPIMADQCIALFGP----GATVSQDACFQFNREGNHYGYCRKE---QNTKIACEPQDVKCGRLYC-FPNSPENKNPCNIYYSPND----EDKGMVLPGTKCADRKAC-SNGQCVDVTTPY---------
>Crotalus_adamanteus_F8S106
IILESGNVNDYEVVYPRKVTALPKRAVQP-----KYEDAMQYEFKVNGESVVLHLEKNKELFSEDYSETHYSPDGREITTYPPAEDHCYYHGRIQNDADSTASISACNGLKGHFK-LQGEMYLIEPLK-LPDSEAHAVFKYENVEKEDEAPKMCGVTQ-NWESYEPIKKASQSNLT-PEQQRYLNAKKYVKLFLVAD-YIMYLKYGRNLTAVRTRMYDIVNVITPIYHRMNIHVALVGLEIWSNTDKIIVQSSADVTLNLFGNWRATD-LL--RRKSHDNAQLLTG-INFNGPTAGLAYL-GGICNTMYSAGIVQDHSKIHHLVAIAMAHEMGHNLGMDHDKDTCT-CGTRPCVMAGALSCEASFLFSDCSQKDHREFLIKNMPQCILKKPLKTDVVSPAVCGNYFVEVGEECDCGSPRTCRDPCCDATTCKLRQGAQCAEGLCCDQCRFKGAGTECRAAKDECDMADVCTGRSAEC-TDSFQRNGQPCKNNNGYCYNGKCPIMADQCIALFGP----SATVSQDACFQFNREGNHYGYCRKE---QNTKIACEPQDVKCGRLYC-FPNSPENKNPCNIYYSPND----EDKGMVLPGTKCADGKAC-SNGQCVDVTTPY---------
>Crotalus_adamanteus_F8S108
VILESGNVNDYEVVYPRKVTALPKGAVQP-----KYEDTMQYEFKVNGEPVVLHLEKNKGLFSEDYSETHYSPDGREITTYPTVEDHCYYHGRIENDADSTASISACNGLKGHFK-LQGEMYLIEPLK-LPDSEAHAVFKYENVEKEDEAPKMCGVTQ-NWESYEPIKKASQSNLT-PEQQRYLNAKKYVKLFLVAD-YIMYLKYGRNLTAVRTRMYDIVNVITPIYHRMNIHVALVGLEIWSNTDKIIVQSSADVTLNLFGNWRATD-LL--RRKSHDNAQLLTG-INFNGPTAGLAYL-GGICNTMYSAGIVQDHSKIHHLVAIAMAHEMGHNLGMDHDKDTCT-CGTRPCVMAGALSCEASFLFSDCSQKDHREFLIKNMPQCILKKPLKTDVVSPAVCGNYFVEVGEECDCGSPRTCRDPCCDATTCKLRQGAQCAEGLCCDQCRFKGAGTECRAAKDECDMADVCTGRSAEC-TDSFQRNGQPCKNNNGYCYNGKCPIMADQCIALFGP----SATVSQDACFQFNREGNHYGYCRKE---QNTKIACEPQDVKCGRLYC-FPNSPENKNPCNIYYSPND----EDKGMVLPGTKCADGKAC-SNGQCVDVTTPY---------
>Gloydius_halys_Q8AWI5
IILESGNVNDYEVVYPRKVPALPKGAVQP-----KYEDAMQYEFKVNGEPVVLHLEKNKGLFSEDYSETHYSPDGREITTNPPVEDHCYYHGRIQNDADSTASISACNGLKGHFT-LQGETYLIEPLK-LPDSEAHAVFKYENVEKEDEAPKMCGVTQ-NWESYEPIKKASQSNLT-PEQQRYLNAKKYVKLVMVAD-YIMYLKYDRNLTTVRTRMYDIVNVINVIYQRMNIHVALVGLEIWSNKDKFILRSAADVTLKLFATWRETD-LL--KRKSHDNAQLLTG-INFNGPTAGLGYL-GGICNPMYSAGIVQDHNKIHHLVAIAMAHEMGHNLGIDHDKDTCT-CGAKSCVMAGTLSCEASYLFSDCSRKEHQAFLIKDMPQCILKKPLKTDVVSPPVCGNYFVEVGEDCDCGSPATCRDSCCDAATCKLRQGAQCAEGLCCDQCRFKGAGTECRAATDECDMADLCTGRSAEC-TDRFQRNGQPCQNNNGYCYNGKCPIMTDQCIALFGP----NAAVSEDACFQFNLEGNHYGYCRKE---QNTKIACEPQNVKCGRLYC-IDSSPANKNPCNIYYSPGD----EDKGMVLPGTKCADGKAC-SNGQCVDVNRAS---------
>Gloydius_intermedius_A0A0C4ZNF1
IILESGNVNDYEVVYPRKVTALPKGAVQQ-----KYEDAMQYEFKVNGEPVVLHLKKNKGLFSEDYSETHYSPDGREITTNPPVEDHCYYHGCIQNDADSTASISACNGLKGHFT-LQGETYFIEPLK-LPDSEAHAVYKYEDVEKEDEAPKMCGVTQ-NWESYEPIKKASQSNLT-PAQQRYLNAKKYVKLVMVAD-YIMYLKYDRNLTTVRTRMYDIVNVINLIYQRMNIHVALVGLEIWSNKDKFIVRSAADVTLDLFAKWRETD-LL--KRKNHDNAQLLTG-INFNGPTAGLAYL-GGICNPMYSAGVVQDHDKIHHLVAIAMAHEMGHNLGIDHDKDTCT-CGAKSCVMAGTLSCEASYLFSDCSRKEHQAFLIKNMPQCILKKPLKTDVVSPPVCGNYFVEVGEDCDCGSPATCRDSCCDAATCKLRQGAQCAEGLCCDQCRFKGAGTECRAATDECDMADLCTGLSAEC-TDRFQRNGQPCQNNKGYCYNGKCPIMTDQCIALFGS----NAAVSEDACFQFNLQGNHYGYCRKE---QNTKIACEPQNVKCGRLYC-VDSSPANKNPCNIYYSPND----EDKGMVLPGTKCADGKAC-SNGQCVDVNRAS---------
>Echis_pyramidum_Q90499
IILESGNVNDYEIVYPQKNATLTKEAIQQPEQ--KYEDTMRYEFKVNGEPVVLHLEKNKGLFSEDYSETHYSPDGREITTNPPVEDHCYYHGRIQNDADSTASMSACNGLKGYFM-LRGETYLIEPLK-IPDSEAHAVYKYENVEKEDEAPKMCGVTQTNWESDE-LKKASQLVATSEQQRSY---KKYIEFVVVAD-YIMYRKYNNDSTAVRRRIYEIVNILNMVYIVFNIHVALTHIEIWSTRDQITVQSAADVTLDLFGDWRAKN-LL--TRKKHDNAQLFTG-INLNGQTLGIARM-RGMCSPSNSVGVIQDYCKNYLLVAITMAHELGHNLGMDHDNGNCN-CPDTSCIMSAVAGPEPVFSFSNCSRNDYRSFRNSDQSKCIDNKPLKTDIVSPSVCGNYFVEVGEECDCGSRTYCRNPCCNATTCKLTPGSQCADGECCNQCRFRPARTECRRKIDDCDVPEYCTGQSGECPLDVFQRNGQPYQSNNGYCYNGNCPILKNQCIHLWKPAPPAGVNVAPDVCFEDNQNGTDVYNCGIK---NGTYIKCARQDIKCGRLSC-EEPSTGNTINCQAFFSSRN----PDYGMVDIGTKCADGKVCNSNRHCVDVNTAY---------
>Echis_carinatus_E9JG52
IILEFGDVNDYEVVYPQKITALSKEAIQQPEQ--KYEDTMQYEFKVNGEPVILHLEKNKGLFSDNYSETHYSPDGREITTNPPVKDHCYYHGHIQNDAPSSASISACNGLKGHFM-LRGETYLIEPLK-FPDNEAHAVYKYENIEKEDEAPKMCGVTHTNWESDEPIKKASPLVATSEQQRSY---QKYIELALIAD-NLIYRKYTGNSTAIKTRMYEIINTLNLVYIVFSIHIALTHIEIWSETDQIKVQSAADDTLHLFGDWREKN-LM--KRKEHDNAQLVTG-INFNGQTLGRAPV-SGMCSPRRSVGVIQDYCKTHLLTAVVMAHELGHNLGMNHDKSHCK-CPVKSCIMSPTARPEPVFSFSDCSWNDYRSFRDSDQSKCIDNKPLKTDIVSPSVCGNNFVEVGEECDCGSPKYCRNPCCDAATCKLKPGTECGDGMCCDQCRFKPAGTQCRGTRSDCDVPEYCTGRSAECPLDVFQRNGQPCQSNNGYCYNGNCPIMTNQCIDLWKPAPLAGVNVAPDRCFDYNLQGTDKYHCGIK---NGRYIKCARQDIKCGRLFC-VEPSTGNKITCQSFRSQDD----PDYGMVDIGTKCADGKVCNSNRHCVDVNTAY---------
>Echis_coloratus_E9JG85
IILESGNVNDYEVVYPQKVTALAKGAIQQPEQ--KYEDTMQYEFKVNGEPVVLHLEKNKGLFSEDYSETHYSPDGREITTNPAVEDHCYYHGRIQNDADSTASISACNGLKGHFM-LRGETYLIEPLK-IPDSEAHAVYKYENIEKEDEAPKMCGVTHTNWESDEPIKKASQLVATSETQRSY---KKYIELVVVAD-YIMFRKYDRNSTAIKTRIYEIVNTLNLAYIVFSIHVALTHIEIWSKKDQIKVQSAADVTLHLFGDWREKN-LL--TRKKHDNAQLLTG-INFKGQTLGRAPV-SGMCSPKSSVGVIQDYCKNYFLVAFTMAHELGHNLGMDHDNGSCN-CPDKSCIMSAVAGPEPFFSFSDCSWNDYRRFRNSDQSKCIDNKPLKTDIVSPSVCGNYFVEVGEECDCGSPTYCQNPCCDAATCKLKPGAECGDGMCCDQCRFRPAGTECRGTSSDCDVPEYCTGQSAECPLDVFQRNGQPCQSNNGYCYNGKCPIMTNQCIHLWKP----GVNVAPDACFEYNLQGTYKHHCGSE---NGRYIKCARQDIKCGRLFC-VEPSTGNTITCQIFRSQDD----PDYGMVDIGTKCADGKVCNSNRHCVDVNTAY---------
>Echis_coloratus_E9JG57
IILESGNVNDYEVVYPQKVTALAKGAIQQPEQ--KYEDTMQYEFKVNGEPVVLHLEKNKGLFSEDYSETHYSPDGREITTNPAVEDHCYYHGRIQNDADSTASISACNGLKGHFM-LRGETYLIEPLK-IPDSEAHAVYKYENIEKEDEAPKMCGVTHTNWESDEPIKKASQLVATSEQQRSY---KKYIELVVVAD-YIMFRKYDRNSTAIKTRIYEIVNTLNLAYIVFSIHVALTHIEIWSKKDQIKVQSAADVTLHLFGDWREKN-LL--TRKKHDNAQLLTG-INFKGQTLGRAPV-SGMCSPKSSVGVIQDYCKNYFLVAFTMAHELGHNLGMDHDNGSCN-CPDKSCIMSAVAGPEPFFSFSDCSWNDYRRFRNSDQSKCIDNKPLKTDIVSPSVCGNYFVEVGEECDCGSPTYCRNPCCDAATCKLKPGAECGDGMCCDQCRFRPAGTECRGTSSDCDVPEYCTGQSAECPLDVFQRNGQPCQSNNGYCYNGKCPIMTNQCIHLWKP----GVNVAPDACFEYNLQGTYKHHCGSE---NGRYIKCARQDIKCGRLFC-VEPSTGNTITCQIFRSQDD----PDYGMVDIGTKCADGKVCNSNRHCVDVNTAY---------
>Echis_coloratus_E9JG61
IILESGNVNDYEVVYPQKVTALAKGAIQQPEQ--KYEDTMQYEFKVNGEPVVLHLEKNKGLFSEDYSETHYSPDGREITTNPAVEDHCYYHGRIQNDADSTASISACNGLKGHFM-LRGETYLIEPLK-IPDSEAHAVYKYENIEKEDEAPKMCGVTHTNWESDEPIKKASQLVATSEQQRSY---KKYIELVVVAD-YIMFRKYDRNSTAIKTRIYEIVNTLNLAYIVFSIHVALTHIEIWSKKDQIKVQSAADVTLHLFGDWREKN-LL--TRKKHDNAQLLTG-INFKGQTLGRAPV-SGMCSPKSSVGVIQDYCKNYFLVAFTMAHELGHNLGMDHDNGSCN-CPDKSCIMSAVAGPEPFFSFSDCSWNDYRRFRNSDQSKCIDNKPLKTDIVSPSVCGNYFVEVGEECDCGSPTYCQNPCCDAATCKLKPGAECGDGMCCDQCRFRPAGXECRGTSSDCDVPEYCTGQSAECPLDVFQRNGQPCQSNNGYCYNGKCPIMTNQCIHLWKP----GVNVAPDACFEYNLQGTYKHHCGSE---NGRYIKCARQDIKCGRLFC-VEPSTGNTITCQIFRSQDD----PDYGMVDIGTKCADGKVCNSNRHCVDVNTAY---------
>Vipera_transcaucasiana_SVMP_05
IILESGNINDYEVVYPQKVTALPKGAIQQPEQ--KYEDAMQYEFKVKGEPVVLHLEKNKDFFPENYSETHYSPDDREITTNPPVEDHCYYYGHIQNDADSTASISACNGLKGYFT-LRGETYLIEPLK-IPDSEAHAVYKYENIEKEDETPKMCGVTETNWESDEPIKKASQLVAT-SEQWRYIQ--KYIELVIVVD-NVMFRKYTGNSTAIKTRIYEMVNTLNMVFRNVHIFVALVGIEIWNKKDQIKVQSAANVTLDLFGDWRDKN-LL--RRKRHDNAQLLTG-INLNGQTLGIAPM-SGMCKPKSSVGLIQDYCKSYLLVAIAMAHELGHNLGMSHDRKNCI-CGRSSCIMAPVLSDQPSKLFSNCSRDYYQRYLTRYKPKCILNEPLRKDIASRAVCGNEIWEEGEECDCGSPKDCQNPCCDAASCRLHSWVECEYGECCDQCKFGRAGTVCRPANGECDVSDVCTGQSAECPTDVLQRNGQPCKNNNGYCYNGVCPILTNQCISLFES----SVTVAPDRCFNYNLQGTENFHCGME---NGRYIKCKPQDKKCGRLFC-VMLPIGSRINCKYTSLKSD----PDYAMVDLGTKCADGKVCNSNRQCVDVNTAY---------
>Vipera_ammodytes_V5TBK6
IILESGNVNDYEVVYPQKVTSLPKGAVQQPEQ--KYEDTMQYEFKVNGEPVVLHLEKNKGLFSEDYSETHYSPDGREITTNPPVEDHCYYHGHIQNEADSTASISACNGLKGHFK-LQGETYLIEPLK-IPESEAHAVYKYENIEKEDEAPKMCGVTETNWESDEPIRKASQLVAT-SEQRR--NIQKYIELVIVVD-NVMFRKYTGNSTAIRTRIYEIVNTLNVVFRNVHIFVALVGIEIWNKKDQIKVKSAESVTLDLFGDWREKD-LL--RRKRHDNAQLLTG-IDLNEQTLGIAPM-SGMCKPKSSVGLIQDYCKSYLLVAIVMAHELGHNLGMDHDDGNCI-CREMPCIMSPEAGSKPAFYFSDCSWNQYQKFRNDIKSKCIDNKPLKTDIVSPAFCGNYFVEEGEECDCGFPGNCRNPCCNATTCKLTPGSECGDGECCDQCRIQTAGTECRPAWDECDVPEYCTGQSAECPTDVLQRNGQPCKNNNGYCYNGVCPILTNQCISLFGS----SVTVAPDRCFNNNLQGTENFHCGME---NGRYIKCKPQDKKCGRLFC-VEPPTGGGINCKSIRSEGD----PDHGMVDLGTKCADGKVCNSNRQCVDVNTAY---------
>Vipera_transcaucasiana_SVMP_03
IILESGNINDYEVVYPQKVTALPKGAIQQPEQ--KYEDAMQYEFKVKGEPVVLHLEKNKDFFPENYSETHYSPDDREITTNPPVEDHCYYYGHIQNDADSTASISACNGLKGYFT-LRGETYLIEPLK-IPDSEAHAVYKYENIEKEDETPKMCGVTETNWESDEPIKKASQLVAT-SEQWRYIQ--KYIELVIVVD-NVMFRKYTGNSTAIKTRIYEMVNTLNMVFRNVHIFVALVGIEIWNKKDQIKVQSAANVTLDLFGDWRDKN-LL--RRKRHDNAQLLTG-INLNGQTLGIAPM-SGMCKPKSSVGLIQDYCKSYLLVAIAMAHELGHNLGMDHDDGNCI-CREMPCIMSPEAGSEPAFYFSNCSKNQYETFRNDIKSKCIDNKPLKTDIVSPAVCGNYFVEEGEECDCGFPGYCRNPCCDAATCKLKPGAECGDGVCCYQCRIQTAGTECRPARSECDVAEYCTGQSAECPTDVFHSNGKPCLNNFGYCYNGNCPIMYHQCYALFGP----NATVGQDGCFEWNKKGESYFYCRKE---NDVPIPCAPEDIKCGRLFC-----ELIKNTCKYDYSED-----PDYGMVDHGTKCGDGKVC-SNRQCVDVNTAY---------
>Pseudocerastes_urarachnoides_SVMP_04
IILESGNINDYEVVYPQKVTALPKGAIQQPEQ--KYEDAMQYEFKVKGEPVVLHLEKNKDFFPENYSETHYSPDDREITTNPPVEDHCYYYGHIQNDADSTASISACNGLKGYFT-LRGETYLIEPLK-IPDSEAHAVYKYENIEKEDETPKMCGVTETNWESDEPIKKASQLVAT-SEQWRYIQ--KYIELVIVVD-NVMFRKYTGNSTAIKTRIYEMVNTLNMVFRNVHIFVALVGIEIWNKKDQIKVQSAANVTLDLFGDWRDKN-LL--RRKRHDNAQLLTG-INLNGQTLGIAPM-SGMCKPKSSVGLIQDYCKSYLLVAIAMAHELGHNLGMDHDGIQCT-CGAKSCIMSGTLSCEASIRFSNCSQEEHRKYLINKMPQCILNKPLKTDIVSPAVCGNYLVELGEDCDCGSPRDCQNPCCNAATCKLTPGSQCADGECCDQCRFKRAGTECRPARSECDVAEYCTGQSAECPTDVFHSNGKPCLNNFGYCYNGNCPIMYHQCYALFGP----NATVGQDGCFEWNKKGESYFYCRKE---NDVPIPCAPEDIKCGRLFC-----ELIKNTCKYDYSED-----PDYGMVDHGTKCGDGKVC-SNRQCVDVNTAY---------
>Vipera_ammodytes_A0A1I9KNR6
IILESGNVNDYEVVYLQKVTAMNKGAVKQPEQ--KYEDTMQYEFKVNGEPVILHLEKNKDLFSEDYSETHYSPDGREITTNPPVEDHCYYHGRIQNDADSTASISACNGLKGHFQ-LRGETYFIEPLK-IPDSEAHAVYKYENVEKEDEGPKKCGVTQTNWKSDEPIKKASQLVAT-SEQQSYYDRFRYIKLVIVVD-HSMVTKYNNNSTAIRTRIYEMVNTLNVVFRYMNIRVALVYLEMWTNRDLINVASAGNVTLNLFGEWRERD-LL--NRRKHDNAQLLTA-IDFDRETIGLAHI-SSMCQSKRSVGIVEDHSNINLPVAITMAHEIGHNLGMSHDTVNCT-CGANSCIMAPILSNPPPLYFSNCSQNYYQTFLTNYRPDCTLIRPLRTDIVSPPVCGNELLEKGEECDCGSPENCRYRCCDAASCKLHSWVQCESGECCNQCKFKSAGILCRGRRSKCDKSEYCTGQSADCPIDRFHSNGKLCLNKTGYCYNGTCPKMENQCHALFGP----DATVGQDGCFEWNKKGEGIYYCRKE---NDVPIPCAAEDVKCGRLFC-----EILPNTCKPAY--------GDNGMVDPGTKCADKKVC-INGKCVDLNTAY---------
>Echis_ocellatus_Q2UXQ9
IILESGNVNDYEVVYPQKVTALPKGAVQQAEQ--KYEDAMQYEFEVNGQPVVLHLEKNKDLFSEDYSETHYSPDGKEITTNPPIEDHCYYHGRIQNDAHSTASISACNGLKGHFK-LRGETYLIEPLK-IPDSEAHAVYKYENIEKEDDAPKMCGVTQTNWESDEPIKEASQLVAT-SDQQRYYDHFRYIKYFIVVD-HRMVEKYNGNLRTIRRRIYQLVNILNEIYLPWNIRAPLVGIEFWNQRDLINVTSSAPYTLDLFGKWRASD-LL--NRKIHDYTHLLTA-IVFVEQILGMAHI-ATMCHSELSVGLVQDYMPSEHVVAAIMVHEMGHNLGISHDEKYCN-CGADSCIMYPQISIPPPVYFSNCSWEQYQNFLTIYKPDCTLIRPSRTDIVSPPVCGNDILEQGEECDCGSPEKCQDPCCDAASCKLHSWIECEFGECCDQCRFKPAGTECRGIRSECDLPEYCTGQSVDCPIDHFHRNGKPCLNNNGYCYNGTCPMMQNQCHALFGP----NAAVAQDACFEENKKGKSYFYCRKE---NDVKIPCAPEDIKCGRLFC-----EIVKNTCKYDYSED-----PDYGMVGQGTKCEDGKVC-SNRHCVDVTTAY---------
>Echis_coloratus_E9JG68
IILESGSVNDYEVVYPQKIIALPKGAVQQPQQ--KYEDAMQYEFKVKGEPVVLHLEKNKYLFSEDYSETHYSPDGREITTNPPVEDHCYYHGHIQNDADSTASISACNGLKGHFK-LRGETYLIEPLK-IPDSEAHAVYKYENIEKEDEAPKMCGVTQTNWESDEPIKKASQLVAT-SEQQRYYDRFRYIKLVIVAD-YRMFRRYNGNLRKIRRKIYQIVNILNEMYLPWNIRVPLVGLEIWNQRDLINVTSSPKVTLNLFGEWRESD-LL--SRKRHDNAQLLTA-IDFDGLTIGMAHI-ATMCHSKLSVGIVEDYRPIERVVAAIMAHEMGHNLGIHHDGNQCN-CGANSCIMAPQISDPPPVYFSNCSWDQYQNFLTNFKPDCTLIRPSTTDIVSPPVCGNGLLEKREECDCGSPENCQDPCCDAALCKLHSWVECEIGECCDQCRFKPAGTECRGIRSECDLPEYCTGQSVECPIDHFHRNGKPCQNNNGYCYNGTCPIMQNQCYALFGP----DATVGQDACFEGNKKGESYFYCRKE---NDVKIPCAPEDIKCGRLFC-----EIVKNICKYDYSED-----PNYGMVDEGTKCGDGKVC-RNRHCVDVTTAY---------
>Echis_coloratus_E9JG59
IILESGSVNDYEVVYPQKIIALPKGAVQQPQQ--KYEDAMQYEFKVKGEPVVLHLEKNKYLFSEDYSETHYSPDGREITTNPPVEDHCYYHGHIQNDADSTASISACNGLKGHFK-LRGETYFIEPLK-VPDSEAHAVYKYENIEKEDEAPKMCGVTQTNWESDEPIKKASQLVAT-SEQQRYYDRFRHIKLVIVAD-YRMFRRYNGNLRKIRRKIYQIVNILNEMYLPWNIRVPLVGLEIWNQRDLINVTSSPKVTLNLFGEWRESD-LL--SRKRHDNAQLLTA-IDFDGLTIGMAHI-ATMCHSKLSVGIVEDYRPIERVVAAIMAHEMGHNLGIHHDGNQCN-CGANSCIMAPQISDPPPVYFSNCSWDQYQNFLTNFKPDCTLIRPSTTDIVSPPVCGNGLLEKREECDCGSPENCQDPCCDAALCKLHSWVECEIGECCDQCRFKPAGTECRGIRSECDLPEYCTGQSVECPIDHFHRNGKPCQNNNGYCYNGTCPIMQNQCYALFGP----DATVGQDACFEGNKKGESYFYCRKE---NDVKIPCAPEDIKCGRLFC-----EIVKNICKYDYSED-----PNYGMVDEGTKCGDGKVC-RNRHCVDVTTAY---------
>Echis_carinatus_E9JG29
ITLESGKINDYEVVYPEKVTALPKGAIQQTEQ--KYEDAMQYEVKVKGEPVVLHLKKNKDLFSEDYSETHYTPDGREITTNPPIEDHCYYHGSIQNDAHSSASISACNGLKGHFR-LRGETYFIEPLK-IPDSEAHAVYKYENIEKEDEAPKMCGVTHTNWESDEPIEKASQLVAT-SAQHSYYDHFRYVKVIVVVD-HSMCTKYNNDLTAMRTRVYEMINTVNEIYIYMHIRVPLVGIEFWCNGDLINVTSSAEYTLNSFGNWRASG-LL--SHKTHDNAQLLTA-IDISGSVIGKAHI-SSMCQATRSVGVVEDHSPIVREVAVTMAHEMGHNLGMYHDGNQCT-CGASSCIMSRFLTDPPPMYFSNCSWNYYQNFLTNDKPDCTRIRPSRTDIVSPQVCGNGLLEKGEECDCGSPANCRYPCCDAASCKLHSWVECESGECCDQCRFKPAGTECRAIRSECDLPESCTGQSAECPTDHFHKNGKPCLNNYGYCYNGKCPIMEYQCYNHFGS----NATVGQDGCFEMNKRGERDFYCRKE---NDVPVPCAQEDVKCGRLFC-----ETEPNMCRHPY--------GDEGMVEPGTKCEDKKVC-INGKCTDVNTAY---------
>Echis_carinatus_E9JG38
IILESGNINDYEVVYPEKVTALPKGAIQQTEQ--KYEDAMQYEFKVKGEPVVLHLKKNKDLFSEDYSETHYTPDGREITTNPPIEDHCYYHGSIQNDAHSSASISVCNGLKGHFR-LRGEMYFIEPLK-IPDSEAHAVYKYENIEKEDEAPKMCGVTHTNWESDETIEKASQLVAT-SEQHSYYDYFRYVKVIVVVD-HSMCTKYNNDLTAMRTRVYEMFNTVNEIYIYMHIHVPLVGIEFWCNGDLITVTSSAENTLYSFGDWRASY-LL--SHKPHDNAQLLTA-IDISNSTIGIAHV-SSMCQATRSVGVIEDHSPIVRAVAVTMAHEMGHNLGMYHDGKQCN-CGADSCIMYPYLSDPLPMYFSNCSWNYYQNFLTNYKPDCTRIKPSRTDIVLPPVCGNGLLEKGEECDCGSPANCQYPCCDAASCKLHSWVECESGECCDQCRFKAAGTECRAIRNECDLPESCTGQSGDCPIDQFHRNGQPCLHNYGYCYNGKCPIMEYQCYDHFGS----NAVVGQDACFKWNTKGKSDFYCRKE---NDVKIPCAPEDVKCGRLFC-----DIGPNRCRYPY--------GDEGMVEPGTKCGDKKVC-INGKCTDVNTAY---------
>Echis_carinatus_E9JG41
IILESGNINDYEVVYPEKVTALPKGAIQQTEQ--KYEDAMQYEFKVKGEPVVLHLKKNKDLFSEDYSETHYTPDGREITTNPPIEDHCYYHGSIQNDAHSSASISVCNGLKGHFR-LRGEMYFIEPLK-IPDSEAHAVYKYENIEKEDEAPKMCGVTHTNWESDETIEKASQLVAT-SEQHSYYDYFRYVKVIVVVD-HSMCTKYNNDLTAMRTRVYEMFNTVNEIYIYMHIHVPLVGIEFWCNGDLITVTSSAENTLYSFGDWRASY-LL--SHKPHDNAQLLTA-IDISNSTIGIAHV-SSMCQATRSVGVIEDHSPIVRAVAVTMAHEMGHNLGMYHDGKQCN-CGADSCIMYPYLSDPLPMYFSNCSWNYYQNFLTNYKPDCTRIKPSRTDIVSPPVCGNGLLEKGEECDCGSPANCQYPCCDAASCKLHSWVECESGECCDQCRFKAAGTECRAIRNECDLPESCTGQSGDCPIDQFHRNGQPCLHNYGYCYNGKCPIMEYQCYDHFGS----NAVVGQDACFKWNTKGKSDFYCRKE---NDVKIPCAPEDVKCGRLFC-----DIGPNRCRYPY--------GDEGMVEPGTKCGDKKVC-INGKCTDVNTAY---------
>Echis_ocellatus_Q2UXQ2
IILESGNVNNYEVVYPQKVTALPKGAIQQTEQ--KYEDTMQYEFKVKGEPVVLHLEKNKDLFSEDYSETHYTPDGREITTNPPVEDHCYYHGRIQNDAHSSASISACNGLKGHFK-LQGETYFIEPLK-IPDSEAHAVYKYENIEKEDEAPKMCGVTQTNWEPDEPIKEASQLVAT-SEQRSYYDNFRYVKFFIVVD-HSMVTKYNNDLTAIRTRIYEMLNTVNEIYLYLHIRVPLVGVEFWTNEDLINVTSKAEDTLYSFGDWRASN-LM--RRKRHDNAQLFTA-IDISNSTIGIAHV-SSMCQATRSVGVVEDYSPIVREVAVTMVHEMGHNLGMYHDGNQCD-CGAKSCIMYPFISDPPPMYFSNCSRHYYQNFLTDYKPDCTLIRPPRTDIVSPPVCGNELLEKGEECDCGSPANCRYPCCDAASCKLHSWVECESGECCDQCRFRPAGTECRGIRSECDLPEYCTGQSADCPTDVFHRDGKPCLSNYGYCYNGTCPIMQYQCYAHFGP----NATVGEDVCFEWNKKGKSDFYCRKE---NDVKIPCAPEDVKCGRLFC-----ETKPNECKHPY--------GDEGMVDPGTKCEDGKVC-SNGKCVDVTTAYKSTSGFSQI
>Echis_coloratus_E9JG74
IILESENINDYEVVYPQKVTALPKGAIQQTEQ--KYEDIMQYEFKVKGEPVVLHLHKNKDLFSEDYSETHYTPDGREITTNPPVEDHCYYHGSLQNDAHSSASISACNGLKGHFK-LRGETYLIEPLK-IPDSEAHAVYKYENVEKEDEAPKMCGVTQTKWEPDEPIKEASQLVAT-SEQQRYYDHFRYIKLVIVAD-YRMVTKYNNHFT-IRTRIYEMVNTVNEIYIHLHIRVALVGVEFWSNGDLINVTSAAEHTLNLFGAWRASD-LL--SRKRHDNAQLLTA-IDLNGPTIGIAHI-SSMCQATRSVGVVQDFSEEVNRVAVTMAHEMGHNLGMDHDGNQCN-CGANSCIMAAALSNPAPEYFSNCSWNYYQNFLTNFKPDCTLIRPSKTDIVSPQVCGNGLLEEGEECDCGSPANCRYPCCDAASCKLHSWVECESGECCDQCRFKPAGTECRGIRSECDLPESCTGQSADCPMDVFHRDGKPCLNNYGYCYNGTCPIMEYQCYAHFGP----NAVVGQDACFEINKEGKGDFYCRKE---NDVLIPCAQQDVKCGRLFC-----ETEPNMCRYPY--------GDEGMVDPGTKCEDKKVC-INGKCIDVNTAY---------
>Echis_coloratus_E9JG75
IILESGNINDYEIVYPQKVTALPKGAIPQSEQ--KYEDAMQYEFKVKGEPVVLHLEKNKDLFSEDYSETHYSPDGKEITTNPPVEDHCYYHGRIQNDVDSTASISACNGLKGHFK-LRGEMYFIEPLK-IPNSEAHAVYKYENIEKEDEAPKMCGVTQTNWESDEPIKEASQLVAT-SEQQSYYDRFRYIKFVIVVD-HSMITKYNNDLTAIRTRVYEMLNTVNEIYIYMHIRVALVGIEFWSNRDLITVTSSAEDTLNSFGNWRASD-LL--SRKTHDNAQLFTA-IDLSGPTIGIAHV-SSMCQATRSVGVIEDYSPIVRAVAVTMAHEMGHNLGMYHDGNQCN-CGANSCIMYPYISDPPPMYFSNCSWNYYQNFLTDYKPDCTLIRPSKTDIVSPQVCGNGLLEEGEECDCGSPANCQYPCCDAASCKLHSWVECEFGQCCDQCRFKPAGTECRGIRNECDLPESCTGQSADCPTDVFHRDGKPCLNNYGYCYNGTCPIMEYQCYAHFGP----NVVVGQDACFEKNKEGKGDFYCRKE---NDVPIPCAQEDIKCGRLFC--RDLSGNRNVCKPIY--------GDEGMVNPGTKCADEKVC-INGKCVDVKTAY---------
>Echis_coloratus_E9JG82
IILESGNINDYEIVYPQKVTALPKGAIPQSEQ--KYEDAMQYEFKVKGEPVVLHLEKNKDLFSEDYSETHYSPDGKEITTNPPVEDHCYYHGRIQNDVDSTASISACNGLKGHFK-LQGEMYFIEPLK-IPDSEAHAVYKYENIEKEDEAPKMCGVTQTNWESDEPHQEVSQLVAT-SEQQSYYDRFRYIKFVIVVD-HSMITKYNNDLTAIRTRVYEMLNTVNEIYIYMHIRVALVGIEFWSNGDLITVTSSAEDTLNSFGNWRASD-LL--SRKTHDNAQLFTA-IDLSGPTIGIAHV-SSMCQATRSVGVIEDYSPIVRAVAVTMAHEMGHNLGMYHDGNQCN-CGANSCIMYPYISNPAPEYFSNCSWNYYQNFLTDFKPDCTLIRPSKTDIVSPQVCGNGLLEDGEECDCGSPANCQYPCCDAASCKLHSWVECEFGQCCDQCRFKPAGTECRGIRSECDLPESCTGQSAECPTDVFHRDGKPCLNNYGYCYNGTCPIMEYQCYAHFGP----NVVVGQDACFEKNKEGKGDFYCRKE---NDVPIPCAQEDIKCGRLFC--RDLSGNRNVCKPIY--------GDEGMVNPGTKCADEKVC-INGKCVDVKTAY---------
>Echis_coloratus_E9JG72
IILESGNINDYEIVYPQKVTALPKGAIPQSEQ--KYEDAMQYEFKVKGEPVVLHLEKNKDLFSEDYSETHYSPDGKEITTNPPVEDHCYYHGRIQNDVDSTASISACNGLKGHFK-LQGEMYFIEPLK-IPDSEAHAVYKYENTEKEDEAPKMCGVTQTNWESDEPIKEVSQLVAT-SEQQSYYDRFRYIKFVIVVD-HSMITKYNNDLTAIRTRVYEMLNTVNEIYIYMHIRVALVGIEFWSNGDLITVTSSAEDTLNSFGNWRASD-LL--SRKTHDNAQLFTA-IDLSGPTIGIAHV-SSMCQATRSVGVIEDYSPIVRAVAVTMAHEMGHNLGMYHDGNQCN-CGANSCIMYPYISNPAPEYFSNCSWNYYQNFLTDFKPDCTLIRPSKTDIVSPQVCGNGLLEDGEECDCGSPANCQYPCCDAASCKLHSWVECEFGQCCDQCRFKPAGTECRGIRSECDLPESCTGQSAECPTDVFHRDGKPCLNNYGYCYNGTCPIMEYQCYAHFGP----NVVVGQDACFEKNKEGKGDFYCRKE---NDVPIPCAQEDIKCGRLFC--IDLSGNRNVCKPIY--------GDEGMVNPGTKCADEKVC-INGKCVDVKTAY---------
>Echis_coloratus_E9JG56
IILESGNIYDYEIVYPQKVTALPKGAIPQSEQ--KYEDAMQYEFKVKGEPVVLHLEKNKDLFSEDYSETHYSPDGKEITTNPPVEDHCYYHGRIQNDVDSTASISACNGLKGHFK-LQGEMYFIEPLK-IPDSEAHAVYKYENIEKEDEAPKMCGVTQTNWESDEPIKEVSQLVAT-SEQQSYYDRFRYIKFVIVVD-HSMITKYNNDLTAIRTRVYEMLNTVNEIYIYMHIRVALVGIEFWSNGDLITVTSSAEDTLNSFGNWRASD-LL--SRKTHDNAQLFTA-IDLSGPTIGIAHV-SSMCQATRSVGVIEDYSPIVRAVAVTMAHEMGHNLGMYHDGNQCN-CGANSCIMYPYISNPAPEYFSNCSWNYYQNFLTDFKPDCTLIRPSKTDIVSPQVCGNGLLEDGEECDCGSPANCQYPCCDAASCKLHSWVECEFGQCCDQCRFKPAGTECRGIRSECDLPESCTGQSAECPTDVFHRDGKPCLNNYGYCYNGTCPIMEYQCYAHFGP----NVVVGQDACFEKNKEGKGDFYCRKE---NDVPIPCAQEDIKCGRLFC--RDLSGNRNVCKPIY--------GDEGMVNPGTKCADEKVC-INGKCVDVKTAY---------
>Echis_coloratus_E9JG60
IILESGNINDYEIVYPQKVTALPKGAIPQSEQ--KYEDAMQYEFKVKGEPVVLHLEKNKDLFSEDYSETHYSPDGKEITTNPPVEDHCYYHGRIQNDVDSTASISACNGLKGHFK-LQGEMYFIEPLK-IPDSEAHAVYKYENIEKEDEAPKMCGVTQTNWESDEPIKEVSQLVAT-SEQQSYYDRFRYIKFVIGVD-HSMITKYNNDLTAIRTRVYEMLNTVNEIYIYMHIRVALVGIEFWSNGDLITVTSSAEDTLNSFGNWRASD-LL--SRKTHDNAQLFTA-IDLSGPTIGIAHV-SSMCQATRSVGVIEDYSPIVRAVAVTMAHEMGHNLGMYHDGNQCN-CGANSCIMYPYISNPAPEYFSNCSWNYYQNFLTDFKPDCTLIRPSKTDIVSPQVCGNGLLEDGEECDCGSPANCQYPCCDAASCKLHSWVECEFGQCCDQCRFKPAGTECRGIRSECDLPESCTGQSAECPTDVFHRDGKPCLNNYGYCYNGTCPIMEYQCYAHFGP----NVVVGQDACFEKNKEGKGDFYCRKE---NDVPIPCAQEDIKCGRLFC--RDLSGNRNVCKPIY--------GDEGMVNPGTKCADEKVC-INGKCVDVKTAY---------
>Echis_coloratus_E9JG65
IILESGNINDYEIVYPQKVTALPKGAIPQSEQ--KYEDAMQYEFKVKGEPVVLHLEKNKDLFSEDYSETHYSPDGKEITTNPPVEDHCYYHGRIQNDVDSTASISACNGLKGHFK-LQGEMYFIEPLK-IPDSEAHAVYKYENIEKEDEAPKMCGVTQTNWESDEPIKEVSQLVAT-SEQQKYYDRFRYIKFVIVVD-HSMITKYNNDLTAIRTRVYEMLNTVNEIYIYMHIRVALVGIEFWSNGDLITVTSSAEDTLNSFGNWRASD-LL--SRKTHDNAQLFTA-IDLSGPTIGIAHV-SSMCQATRSVGVIEDYSPIVRAVAVTMAHEMGHNLGMYHDGNQCN-CGANSCIMYPYISNPAPEYFSNCSWNYYQNFLTDFKPDCTLIRPSKTDIVSPQVCGNGLLEDGEECDCGSPANCQYPCCDAASCKLHSWVECEFGQCCDQCRFKPAGTECRGIRSECDLPESCTGQSAECPTDVFHRDGKPCLNNYGYCYNGTCPIMEYQCYAHFGP----NVVVGQDACFEKNKEGKGDFYCRKE---NDVPIPCAQEDIKCGRLFC--RDLSGNRNVCKPIY--------GDEGMVNPGTKCADEKVC-INGKCVDVKTAY---------
>Echis_ocellatus_Q2UXQ6
IILESGNVNDYEIVYPQKVTAMPIEAILQPEQ--KYEDVMQYEFEVNGEPVVLHLEKNKDLFSEDYSETYYTPDGREITTNLPVEDHCYYHGRLQNDAHSSAIISACNGLKGHFK-LRGETYLIEPLK-VPDSEAHAVYKYENIEKEDEAPKMCGVTQTNWESDEPIKEASQLFAT-SEQKSYYDRFRHIELVIVVD-HRMVEKYNGNLRKIRRRIYQIVNILNQIYIFMNIRVPLVGVEFWTNGDLINVTSEAEATLNSFGEWRASY-LL--SRKNHDHAQLFTA-IDLEGLTIGMAPM-AGMCQSERSVGIFEDYSPVDHVVAVIIAHEMGHNLGIFHDVHQCN-CGANSCIMYAKISNPPPMYFSDCSQEQYQFFLDNYKPDCTLIRPPRTDIVSPPVCGNDLLEKGEECDCGSPENCQNPCCDAASCKLHSWIECEFGECCEQCRFKPAGTECRGIRNECDLPEYCTGQSAECPIDRSHRNGKPCLNNYGYCYNGTCPIMYHQCYALFGP----KAVVGQDVCFEENKRGESYFYCRKE---NDVKIPCAPEDIKCGRLFC-----RHDIYECRYDYSEN-----PNYGMVEEGTKCGDGKVC-SKRHCVDVTTAY---------
>Echis_ocellatus_Q2UXQ7
IILESGNVNDYEVVYPQKVTALPKGAVQQPEQ--KYEDTMQYEFKVNGEPVILHMEKNKYLFSEDYSETHYSPDGREITTNPPVEDHCYYHGRIQNDADSTASISACNGLKGHFK-LRGETYLIEPLK-IPDSEAHAVYKYENIEKEDEAPKMCGVTQTNWESHEPIKQASPLVAT-SEQKSYYDRFRHIRLVIVAD-HSLFGRYNNDSNAVRARIYQIVNILNEIYIFLHIRVALVGIEFWTNGDLINVTSEAEDTLYSFGDWRASD-LM--RRKRHDNAQLFTA-IDISNSTIGIAHL-SSMCLGTYSVGVVEDFSPIVHAVAATMAHEIGHNLGMYHDENQCD-CGANSCIMSPFISNPPPKYFSNCSWQYYQDFLTIYHPDCTLIRPSRTDIVSPPVCGNDLLEEGEECDCGSPANCQYPCCDAASCKLHPWVECETGECCDQCRFKPAGTECRGIRNECDLPEYCTGQSAECPIDRSHRNGKPCLNNYGYCYNGTCPIMYHQCYALFGP----KAVVGQDVCFEENKRGESYFYCRKE---NDVKIPCAPEDIKCGRLFC-----KHDIYECRYDYSEN-----PNYGMVEEGTKCGDGKVC-SKRHCVDVTTAY---------
>Echis_coloratus_E9JG80
IILESGNVNDYEVVYPQKVTALPKGAIQQPEQ--KYEDTMQYEFKVNGEPVILHMEKNKYLFSEDYSETHYSPDGREITTNPPVEDHCYYHGRIKNDADSTASISACNGLKGHFK-LRGETYFIEPLK-VPDSEAHAVYKYENIEKEDEAPKMCGVTQTNWESDEPIKEASPLVAT-SETHSYYDRFRHIKLVIVVD-HSLFRSYNNDSAAVRARIYQIVNILNEIYIYLHIRVALVGIEFWSNGDLINVTSSARDTLKSFGNWRASD-LL--NRKRHDNAQLLTA-TDISNSTIGIAYV-SSMCQATHSVGVVEDYSPLVHAVAATMAHEMGHNLGMQHDENYCN-CGPNLCIMASYISDPPPMYFSNCSWNYYQNFLTNYQPDCTLIRPSRTDIVSPPVCGNGLLEQGEECDCGSPANCQYHCCDAASCKLHPWVECESGECCDQCRFRPAGTECRETRNECDLPENCTGQSAVCPIDRFHRNGKPCLNXYGYCYNGTCPIMYHQCYALFGP----NAVVGQDVCFEDNKRGESYFYCRKE---NDVKIPCAPEDIKCGRLFC-----KHDKYECRYDYSEN-----PNYGMVDEGTKCGDGKVC-SNRHCVDVTRAY---------
>Echis_coloratus_E9JG76
IILESGNVNDYEVVYPQKVTALPKGAIQQPEQ--KYEDTMQYEFKVNGEPVILHMEKNKYLFSEDYSETHYSPDGREITTNPPVEDHCYYHGRIKNDADSTASISACNGLKGHFK-LRGETYFIEPLK-VPDSEAHAVYKYENIEKEDEAPKMCGVTQTNWESDEPIQEASPLVAT-SEQHSYYDRFRHIKLVIVVD-HSLFRSYNNDSAAVRARIYQIVNILNEIYIYLHIRVALVGIEFWSNGDLINVTSSARDTLKSFGNWRASD-LL--NRKRHDNAQLLTA-TDISNSTIGIAYV-SSMCQATHSVGVVEDYSPLVHAVAATMAHEMGHNLGMQHDENYCN-CGPNLCIMASYISDPPPMYFSNCSWNYYQNFLTNYQPDCTLIRPSRTDIVSPPVCGNGLLEQGEECDCGSPANCQYHCCDAASCKLHPWVECESGECCDQCRFRPAGTECRETRNECDLPENCTGQSAVCPIDRFHRNGKPCLNNYGYCYNGTCPIMYHQCYALFGP----NAVVGQDVCFEDNKRGESYFYCRKE---NDVKIPCAPEDIKCGRLFC-----KHDKYECRYDYSEN-----PNYGMVDEGTKCGDGKVC-SNRHCVDVTRAY---------
>Echis_coloratus_E9JG70
IILESGNVNDYEVVYPQKVTALPKGAIQQPEQ--KYEDTMQYEFKVNGEPVILHMEKNKYLFSEDYSETHYSPDGREITTNPPVEDHCYYHGRIKNDADSTASISACNGLKGHFK-LRGETYFIEPLK-VPDSEAHAVYKYENIEKEDEAPKMCGVTQTNWESDEPIKEASPLVAT-SEQHSYYDRFRHIKLVIVVD-HSLFRSYNNDSAAVRARIYQIVNILNEIYIYLHIRVALVGIEFWSNGDLINVTSSARDTLKSFGNWRASD-LL--NRKRHDNAQLLTA-TDISNSTIGIAYV-SSMCQATHSVGVVEDYSPLVHAVAATMAHEMGHNLGMQHDENYCN-CGPNLCIMASYISDPPPMYFSNCSWNYYQNFLTNYQPDCTLIRPSRTDIVSPPVCGNGLLEQGEECDCGSPANCQYHCCDAASCKLHPWVECESGECCDQCRFRPAGTECRETRNECDLPENCTGQSAVCPIDRFHRNGKPCLNNYGYCYNGTCPIMYHQCYALFGP----NAVVGQDVCFEDNKRGESYFYCRKE---NDVKIPCAPEDIKCGRLFC-----KHDKYECRYDYSEN-----PNYGMVDEGTKCGDGKVC-SNRHCVDVTRAY---------
>Pseudocerastes_urarachnoides_SVMP_01
IILESGNVNDYEVVYPQKVTALPKGAIKQPEQ--KYEDAMQYEFKVNGEPVVLHLEKNKGLFSEDYSETHYSPDGREIKTNPPVEDHCYYHGRIQNDADSTASISACNGLKGHFK-LQGETYLIEPLK-LPDTEAHAVYKYENIEKEDEAPKMCGVTQTNWESDEPIKKASQLVAT-SKQQRYNDRFRYVKLVIVVD-HSMVTKYKRGLTAIRTKIYQIANTVNEMFLPLTIRVPLVGIEFWLNRDLINVTSSGDNTLKSFGKWRASD-LL--SRKKHDNAQLLTG-MTFDLSTLGITFF-AGMCQAYRSVGLIQYYSTTNLRIAVAMAHEIGHNLGMKHDTYYCT-CGGNSCIMSAVLSHQPSQLFSNCSQIQYERFLTQRNPQCIINKPLRTDIVSPPVCGNELLEVGEECDCGSPANCRNPCCDAASCKLHSWVQCESGECCQQCRFKTAGTECRATRSECDLPEYCTGKYADCPIDHFHRNGQPCLQNYGYCYNGKCPIMHHQCYYLFGS----NSTVGQDGCFEENKKGTGDFYCRKE---NDVPIPCAPEDVKCGRLFC-----EILPNTCKHAY--------GDNGMVDPGTKCGDKKVC-INRKCVDVNTVY---------
>Pseudocerastes_urarachnoides_SVMP_02
IILESGNVNDYEVVYPQKVTALPKGAIKQPEQ--KYEDAMQYEFKVNGEPVVLHLEKNKGLFSEDYSETHYSPDGREIKTNPPVEDHCYYHGRIQNDADSTASISACNGLKGHFK-LQGETYLIEPLK-LPDTEAHAVYKYENIEKEDEAPKMCGVTQTNWESDEPIKKASQLVAT-SKQQRYNDRFRYVKLVIVVD-HSMVTKYKRGLTAIRTKIYQIANTVNEMFLPLTIRVPLVGIEFWLNRDLINVTSSGDNTLKSFGKWRASD-LL--SRKKHDNAQLLTG-MTFDLSTLGITFF-AGMCQAYRSVGLIQYYSTTNLRIAVAMAHEIGHNLGMKHDTYYCT-CGGNSCIMSAVLSNQPSKLFSNCSEIQYERFLTQRNPQCIINKPLRTDIVSPPVCGNELLEVGEECDCGSPANCRNPCCDAASCKLHSWVQCESGECCQQCRFKTAGTECRATRSECDLPEYCTGKYADCPIDHFHRNGQPCLQNYGYCYNGKCPIMHHQCYYLFGS----NSTVGQDGCFEENKKGTGDFYCRKE---NDVPIPCAPEDVKCGRLFCEIL-----PNTCKHAY--------GDNGMVDPGTKCGDKKVC-INRKCVDVNTVY---------
>Pseudocerastes_urarachnoides_SVMP_06
IILESGNVNDYEVVYPQKVTALPKGAIKQPEQ--KYEDAMQYEFKVNGEPVVLHLEKNKGLFSEDYSETHYSPDGREIKTNPPVEDHCYYHGRIQNDADSTASISACNGLKGHFK-LQGETYLIEPLK-LPDTEAHAVYKYENIEKEDEAPKMCGVTQTNWESDEPIKKASQLVAT-SKQQRYNDRFRYVKLVIVVD-HSMVTKYKRGLTAIRTKIYQIANTVNEMFLPLTIRVPLVGIEFWLNRDLINVTSSGDNTLKSFGKWRASD-LL--SRKKHDNAQLLTG-MTFDLSTLGITFF-AGMCQAYRSVGLIQYYSTTNLRIAVAMAHEIGHNLGMKHDTYYCT-CGGNSCIMSAVLSNQPSKLFSNCSNHDYQRYLTKYKPKCILDPPLRTDIDSPPVCGNEIWEEGEECDCGSPRNCRNSCCNATTCKLTPGSQCADGECCNQCRIQTAGTLCRRARDECDVPEHCTGQSAECPTDVFQRNGQPCKNNNGYCYNGDCPILTNQCISLFGS----RVTVAPDACFDYNLQGTEDYHCRRE---NGRYIKCEPQDKKCGRLFC-VEPSTKNSISCEATHSKDD----PDYGMVDLGTKCADGKVCNSNRQCVDVNTAY---------
>Pseudocerastes_urarachnoides_SVMP_07
IILESGNVNDYEVVYPQKVTALPKGAIKQPEQ--KYEDAMQYEFKVNGEPVVLHLEKNKGLFSEDYSETHYSPDGREIKTNPPVEDHCYYHGRIQNDADSTASISACNGLKGHFK-LQGETYLIEPLK-LPDTEAHAVYKYENIEKEDEAPKMCGVTQTNWESDEPIKKASQLVAT-SKQQRYNDRFRYVKLVIVVD-HSMVTKYKRGLTAIRTKIYQIANTVNEMFLPLTIRVPLVGIEFWLNRDLINVTSSGDNTLKSFGKWRASD-LL--SRKKHDNAQLLTG-MTFDLSTLGITFF-AGMCQAYRSVGLIQYYSTTNLRIAVAMAHEIGHNLGMKHDTYYCT-CGGNSCIMSAVLSNQPSKLFSNCSNHDYQRYLTKYKPKCILDPPLRTDIDSPPVCGNEIWEEGEECDCGSPRNCRNSCCNATTCKLTPGSQCADGECCDQCKFRRAGTVCRAANGECDVSDLCTGQSAECPTDVFQRNGQPCKNNNGYCYNGDCPILTNQCISLFGS----RVTVAPDACFDYNLQGTEDYHCRRE---NGRYIKCEPQDKKCGRLFC-VEPSTKNSISCEATHSKDD----PDYGMVDLGTKCADGKVCNSNRQCVDVNTAY---------
>Echis_coloratus_E9JG96
IILESGNVNDYEVVYPQKVTALPKGGIQQPEQ--KYEDAMQYEFKVKGEPVVLHLEKNKELFSEDYSETHYSPDDREITTNPSVEDHCYYHGRIQNDADSTASISACNGLKGHFK-LRGETYLIEPLK-IPDSEAHAVYKYENVEKEDEAPKF--------------------------------RKLFIELVIVVD-HRMVKKHKNDLTAIRTWIYEMVNTVNEMYLPLNIRVPLIGIEFWSNTDLINVTSSADDTLDSFGEWRGSD-LL--NRKRHDHAQLLTD-MAFDLNTLGITFF-AGMCQAYRSVGLVQDHSTTNLRIAVAMAHEMGHNLGMSHDKKYCT-CEDYPCIMSAVLS--PSRLFSNCSYQDYQKYLLKYKPICMLDPPFRKNVVSPPVCGNELWEEGEECDCGSPADCQNPCCDAATCKLKPGAECGNGMCCDKCKIMTAGTVCRKARHECDLPEHCTGQSAECPIDEFQRNGEPCLNNLGYCYNGDCPIMTNQCISLFGS----RATVAEDSCFEENLKGSYYGYCKKE---NGRKIPCAPQDVKCGRLYC-LDNSPGNKNPCKMHYRCMD----QHRGMVEPGTKCEDGKVCNSKRQCVDVNTV----------
>Echis_coloratus_E9JGA7
IILESGNVNDYEVVYPQKVTALPKGGIQQPEQ--KYEDAMQYEFKVKGEPVVLHLEKNKELFSEDYSETHYSPDDREITTNPSVEDHCYYHGRIQNDADSTASISACNGLKGHFK-LRGETYLIEPLK-IPDSEAHAVYKYENVEKEDEAPKMCGVTQTNWESDEPIKKASGLIVP-PRKRKF--RKLFIELVIVVD-HRMVKKHN-DLTAIRTWIYEMVNTVNEMYLPLNIRVPLIGIEFWSNTDLINVTSSADDTLDSFGEWRGSD-LL--NRKRHDHAQLLTD-MAFDLNTLGITFF-AGMCQAYRSVGLVQDHSTTNLRIAVAMAHEMGHNLGMSHDKKYCT-CEDYPCIMSAVLS--PSRLFSNCSYQDYQKYLLKYKPICMLDPPFRKDVVSPPVCGNELWEEGEECDCGSPADCQNPCCDAATCKLKPGAECGNGMCCDKCKIMTAGTVCRKARHECDLPEHCTGQSAECPIDEFQRNGEPCLNNLGYCYNGDCPIMTNQCISLFGS----RATVAEDSCFEENLKGSYYGYCKKE---NGRKIPCAPQDVKCGRLYC-LDNSPGNKNPCKMHYRCMD----QHRGMVEPGTKCEDGKVCNSKRQCVDVNTV----------
>Daboia_siamensis_Q7LZ61
IILESGNVNDYEVVYPQKVTALPKGAVQQPEQ--KYEDTMQYEFEVNGEPVVLHLEKNKILFSEDYSETHYYPDGREITTNPPVEDHCYYHGRIQNDAHSSASISACNGLKGHFK-LRGEMYFIEPLK-LSNSEAHAVYKYENIEKEDEIPKMCGVTQTNWESDKPIKKASQLVST-SAQ--FNKIF--IELVIIVD-HSMAKKC--NSTATNTKIYEIVNSANEIFNPLNIHVTLIGVEFWCDRDLINVTSSADETLNSFGEWRASD-LM--TRKSHDNALLFTD-MRFDLNTLGITFL-AGMCQAYRSVEIVQEQGNRNFKTAVIMAHELSHNLGMYHDGKNCI-CNDSSCVMSPVLSDQPSKLFSNCSIHDYQRYLTRYKPKCIFNPPLRKDIVSPPVCGNEIWEEGEECDCGSPANCQNPCCDAATCKLKPGAECGNGLCCYQCKIKTAGTVCRRARDECDVPEHCTGQSAECPRDQLQQNGKPCQNNRGYCYNGDCPIMRNQCISLFGS----RANVAKDSCFQENLKGSYYGYCRKE---NGRKIPCAPQDVKCGRLFC-LNNSPRNKNPCNMHYSCMD----QHKGMVDPGTKCEDGKVCNNKRQCVDVNTAYQSTTGFSQI
>Daboia_russelii_K9JAW0
IILESGNVNDYEVVYPQKVTAMPKGAVKQPEQ--KYEDTMQYEFEVNGEPVVLHLEKNKILFSEDYSETHYYPDGREITTNPPVEDHCYYHGHIQNDGHSSASISACNGLKGHFK-LRGEMYFIEPLK-LSNNEAHAVYKYENIEKEDETPKMCGVTQTNWESDKPIKKASQLVST-SAQFN----KAFIELIIIVD-HSMAKKC--NSTATNTKIYEIVNSANEIFNPLNIHVTLIGVEFWCDRDLINVTSSADETLDSFGEWRASD-LM--TRKSHDNALLFTD-MRFDLNTLGITFL-AGMCQAYRSVGIVQVQGNRNFKTAVIMAHELSHNLGMYHDGKNCI-CNDSSCVMSPVLSDQPSKLFSNCSIHDYQRYLTRYKPKCILYPPLRKDIVSPPVCGNEIWEEGEECDCGSPADCQNPCCDAATCKLKPGAECGNGLCCYQCKIKTAGTVCRRARNECDVPEHCTGQSAECPRDQLQQNGQPCQNNRGYCYNGDCPIMRNQCISLFGS----RATVAKDSCFQENLKGSYYGYCRKE---NGRKIPCAPQDVKCGRLFC-LNNSPRNKNPCNMHYSCMD----QHKGMVDPGTKCEDGKVCNNKRQCVDVNTAYQSTTGFSQI
>Vipera_ammodytes_ammodytes_A0A6B7FRK6
IILESGNVNDYEVVYPQKITALPKGAIQQPEQ--KYEDTIQYEFEVNGEPVVLHLEKNKGLFSEDYSETHYSPDGREITTNPPVEDHCYYHGRIQNDAHSSASISACNGLKGHFQ-LQGETYLIEPLK-IPDSEAHAVYKYENVEKEDETPKMCGVTETNWESDEPIKKASQLVAT-SEQQRF--PQRFVELLIVVD-LRMVKKYNNDSTAIRTRIYEMVNTVNEIYIPLNVRVRLIGVEFWCDRDLINVTSSADDTLDSFAEWRGSD-LL--NRKRHDNAQLFTD-MAFDLNTFGITFL-AGMCQAYRSVGVVKEHN-INFKTAVIMAHELGHNLGMSHDRKNCI-CGRSSCIMAPVLSDQPSKLFSNCSRDYYQRYLTRYKPKCILNEPLRKDIASRAVCGNEIWEEGEECDCGSPKDCQNPCCDAATCKLTPGAECGNGLCCENCKIRTAGTECRPARDECDVPEHCTGQSAECPRDQFQQNGQPCLNNLGYCYNGDCPIMTNQCISLFGS----RATVAEDSCFEENLKGSYYGYCRKE---NGRKIPCAPQDIKCGRLYC-LNNSPGNKNPCNMHYRCWD----QHKGMVEPGTKCEDGKVCNNKRQCVDVNTAY---------
>Macrovipera_lebetina_Q7T046
IILESGNVNDYEVVYPQKITALPEEAVQQPEQ--KYEDTMQYEFEVNGEPVVLHLEKNKDLFSEDYSETRYSPDGRETTTKPPVQDHCYYHGRIQNDAYSSASISACNGLKGHFK-LQGETYLIEPLK-IPDSEAHAVYKYENIEKEDEAPKMCGVTQTNWESDEPIKKASQLVAT-SAKRKF--HKTFIELVIVVD-HRVVKKY--DSAATNTKIYEIVNTVNEIFIPLNIRLTLIGVEFWCNRDLINVTSSADDTLDSFGEWRGSD-LL--NRKRHDNAQLFTD-MKFDLSTLGITFL-DGMCQAYRSVGIVQEHGNKNFKTAVIMAHELGHNLGMYHDRKNCI-CNDSSCIMSAVLSSQPSKLFSNCSNHDYRRYLTTYKPKCILNPPLRKDIASPPICGNEIWEEGEECDCGSPKDCQNPCCDAATCKLTPGAECGNGLCCEKCKIKTAGTVCRRARDECDVPEHCTGQSAECPADGFHANGQPCQNNNGYCYNGDCPIMTKQCISLFGS----RATVAEDSCFQENQKGSYYGYCRKE---NGRKIPCAPQDIKCGRLYC-LDNSPGNKNPCKMHYRCRD----QHKGMVEPGTKCEDGKVCNNKRQCVDVNTAY---------
>Echis_carinatus_Q90495
IILGSGNVNDYEVVYPQKVTALPKGAVQQPEQ--KYEDAMQYEFEVKGEPVVLHLEKNKELFSEDYSETHYSSDDREITTNPSVEDHCYYHGRIQNDAESTASISACNGLKGHFK-LRGETYFIEPLK-IPDSEAHAVYKYENIENEDEAPKMCGVTQDNWESDEPIKKTLGLIVP-PHERKF--EKKFIELVVVVD-HSMVTKYNNDSTAIRTWIYEMLNTVNEIYLPFNIRVALVGLEFWCNGDLINVTSTADDTLHSFGEWRASD-LL--NRKRHDHAQLLTN-VTLDHSTLGITFV-YGMCKSDRSVELILDYSNITFNMAYIIAHEMGHSLGMLHDTKFCT-CGAKPCIMFGKESIPPPKEFSSCSYDQYNKYLLKYNPKCILDPPLRKDIASPAVCGNEIWEEGEECDCGSPADCRNPCCDAATCKLKPGAECGNGECCDKCKIRKAGTECRPARDDCDVAEHCTGQSAECPRNEFQRNGQPCLNNSGYCYNGDCPIMLNQCIALFSP----SATVAQDSCFQRNLQGSYYGYCTKEIGYYGKRFPCAPQDVKCGRLYC-LDNSFKKNMRCKNDYSYAD----ENKGIVEPGTKCEDGKVC-INRKCVDVNTAY---------
>Echis_carinatus_E9KNB4
IILESGNINDYEVVYPKKVTALSKGAIQQPEQ--KYEDTMQYEFEVNGEPVVLHLEKNKDLFSEDYSETHYSPDGREITTNPPVEDHCYYHGRIQNDAHSSASISACNGLKGHFK-LRGETYLIEPLK-IPDSEAHAVYKYENIEKEDEAPKMCGVTHTNWESDDPIE-ASQLVAT-SEQRRF--AKRFIEYILIVD-HRMYVKYNNDSTAIRTWTYEMVNTVNEIFLPWNIRVPLVGLEIWNQGDLINVLSSASDTLNSFGEWRQRN-LL--NRKTHDNAHLLTG-IDFDGSTVGLAYI-GTMCQSKYSTAVVQDLSPTNLLAAIAVAHEMGHNLGIRHDTSFCT-CHANSCIMAAYLSNQPSKYFSNCSEIQYERFLTQRNPHCIINKPLRTDIVSPPVCGNELLEVGEECDCGSPANCRDPCCDAALCKLHSWVECESGVCCDQCRFKRAGTVCRPARDDCDMAESCTGQSSECPVDNFHENGQPCLHNLGYCYNGKCPITLYQCIAFLGK----NVVGVDESCFQHNRLGNSYAYCRKE---NGIKIPCAPEDEKCGRLYC-SYNSFGNHISCLPCYRADE----EDKGMVDEGTKCGDGKVC-SNGHCVDLNIAY---------
>Echis_ocellatus_Q2UXQ5
IILESGNVNDYEIVYPQKVTALPIEAILQPEQ--KYEDAMQYEFEVNGEPVVLHLEKNKNLFTKDYSETHYSPDGREITTKPLIEDHCYYHGRIQNDAHSTASISACNGLKGHFK-LQGETYLIEPLK-IPDSEAHAVYKYENIEKEDEALKMCGVKHTNWESDEPIKEASQLFAT-SEQHRF--RERYIEFFIVVD-QRMYNKHNNDSAAIRTWIFEMLNTVNEIYLPWNIHVPLVGLEFWTQGDLINVVSSADKTLDSFGEWRRRD-LL--NRKAHDNAHLITA-MHFDAQTLGLAYT-GSMCHPKYSTGVFQDSSEINIFVAITLAHELGHNLGISHDVPSCT-CQTKACIMSPYLSDQPTKLFSNCSEIQYERFLTQRNPKCMINKPLRTDIISPPVCGNGLLEREEECDCGSPENCRDPCCDAASCKLHSWVECESGECCDQCRFKRAGTLCRPARDDCDMAESCSGHSADCPIDGFHANGQPCSHNLGYCYNGKCPLTLYQCRAFLGK----DVVGVQESCFQYNRLGNTYAYCRKE---NGRKIPCAPKDEKCGRLYC-SYKSFGDYISCLPCYRANE----EDKGMVDEGTKCGEGKVC-SNGYCVDLNVAY---------
>Echis_ocellatus_E9KJY9
IILESGNVNDYEIVYPQKVTALPIEAILQPEQ--KYEDAMQYEFEVNGEPVVLHLEKNKNLFTKDYSETHYSPDGREITTKPLIEDHCYYHGRIQNDAQSTASISACNGLKGHFK-LQGEMYLIEPLK-IPDSEAHAVYKYENIEKEDEALKMCGVKRTNWESDEPIKEASQLFAT-SEQRRF--RERYVEFIIVGGTSRMYNKHNNDSAAIRTWIFEMLNTVNEIYLPWNIHVPLVGLEFWTQGDLINVVSSADKTLDSFGEWRRKD-LL--NRKAHDNAHLITA-MHFDAQTLGLAYT-GSMCHPKYSTGVFQDSSEINIFVAITLAHELGHNLGISHDVPSCT-CQTKACIMSPYLSDQPTKLFSNCSEIQYERFLTQYNPKCMINKPLRTDIISPPVCGNELLEREEECDCGSPENCRDPCCDAASCKLHSWVECESGECCDQCRFKRAGTLCRPARDDCDMAESCSGHSADCPIDGFHANGQPCSHNLGYCYNGKCPLTLYQCRAFLGK----DVVGVQESCFQYNRLGNTYAYCRKE---NGRKIPCAPKDEKCGRLYC-SYKSFGDYISCLPCYRANE----EDKGMVDEGTKCGEGKVC-SNGYCVDLNVAY---------
>Echis_ocellatus_E9KJY7
IILESGNVNDYEIVYPQKVTALPIEAILQPEQ--KYEDAMQYEFEVNGEPVVLHLEKNKNLFTKDYSETHYSPDGREITTKPLIEDHCYYHGRIQNDAHSTASISACNGLKGHFK-LQGEMYLIEPLK-IPDSEAHAVYKYENIEKEDEALKMCGVKHTNWESDEPIKEASQLFAT-SEQRRF--RERYVEFIIVVD-QRMYNKHNNDSAAIRTWIFEMLNTVNEIYLPWNIHVPLVGLEFWTQGDLINVVSSADKTLDSFGEWRRKD-LL--NRKAHDNAHLITA-MHFDAQTLGLAYT-GSMCHPKYSTGVFQDSSEINIFVAITLAHELGHNLGISHDVPSCT-CQTKACIMSPYLSDQPTKLFSNCSEIQYERFLTQYNPKCMINKPLRTDIISPPVCGNELLEREEECDCGSPENCRDPCCDAASCKLHSWVECESGECCDQCRFKRAGTLCRPARDDCDMAESCSGHSADCPIDGFHANGQPCSHNLDYCYNGKCPLTLYQCRAFLGK----DVVGVQESCFQYNRLGNTYAYCRKE---NGRKIPCAPKDEKCGRLYC-SYKSFGDYISCLPCYRANE----EDKGMVDEGTKCGEGKVC-SNGYCVDLNVAY---------
>Echis_ocellatus_Q2UXQ4
IILESGNVNDYEIVYPQKVTALPIEAILQPEQ--KYEDAMQYEFEVNGEPVVLHLEKNKNLFTKDYSETHYSPDGREITTKPLIEDHCYYHGRIQNDAQSTASISACNGLKGHFK-LQGEMYLIEPLK-IPDSEAHAVYKYENIEKEDEALKMCGVKHTNWESDEPIKEASQLFAT-SEQRRF--RERYVEFIIVVD-QRMYNKHNNDSAAIRTWIFEMLNTVNEIYLPWNIHVPLVGLEFWTQGDLINVVSSADKTLDSFGEWRRKD-LL--NRKAHDNAHLITA-MHFDAQTLGLAYT-GSMCHPKYSTGVFQDSSEINIFVAITLAHELGHNLGISHDVPSCT-CQTKACIMSPYLSDQPTKLFSNCSEIQYERFLTQYNPKCMINKPLRTDIISPPVCGNELLEREEECDCGSPENCRDPCCDAASCKLHSWVECESGECCDQCRFKRAGTLCRPARDDCDMAESCSGHSADCPIDGFHANGQPCSHNLGYCYNGKCPLTLYQCRAFLGK----DVVGVQESCFQYNRLGNTYAYCRKE---NGRKIPCAPKDEKCGRLYC-SYKSFGDYISCLPCYRANE----EDKGMVDEGTKCGEGKVC-SNGYCVDLNVAY---------
>Echis_ocellatus_E9KJY5
IILESGNVNDYEIVYPQKVTALPIEAILQPEQ--KYEDAMQYEFEVNGEPVVLHLEKNKNLFTKDYSETHYSPDGREITTKPLIEDHCYYHGRIQNDAQSTASISACNGLKGHFK-LQGEMYLIEPLK-IPDSEAHAVYKYENIEKEDEALKMCGVKHTNWESDEPIKEASQLVAT-SEQRRF--RERYVEFIIVVD-QRMYNKHNNDSAAIRTWIFEMLNTVNEIYLPWNIHVPLVGLEFWTQGDLINVVSSADKTLDSFGEWRRKD-LL--NRKAHDNAHLITA-MHFDAQTLGLAYT-GSMCHPKYSTGVFQDSSEINIFVAITLAHELGHNLGISHDVPSCT-CQTKACIMSPYLSDQPTKLFSNCSEIQYERFLTQYNPKCMINKPLRTDIISPPVCGNELLEREEECDCGSPENCRDPCCDAASCKLHSWVECESGECCDQCRFKRAGTLCRPARDDCDMAESCSGHSADCPIDGFHANGQPCSHNLGYCYNGKCPLTLYQCRAFLGK----DVVGVQESCFQYNRLGNTYAYCRKE---NGRKIPCAPKDEKCGRLYC-SYKSFGDYISCLPCYRANE----EDKGMVDEGTKCGEGKVC-SNGYCVDLNVAY---------
>Echis_ocellatus_Q2UXQ0
IILESGNVNDYEVVYPQKVAALPKGAIQQPEQ--KYEDAIQYEFEVKGEPVVLHLEKNKGLFSEDYSETHYSPDDREITTKPSVEDHCYYHGRVQNDAESTASISACNGLKGHFT-LRGETYFIEPLK-IPDSEAHAVYKYENIEEEDEAPKMCGVKQSNRESDEPIKKASGLIV--PSQKRRLD-QKFIELVMVVD-HSMVTKYNNDSTAVRTWIYEMVNTVNEIYLPLNIRVPLVGIVFWSNRDLINVTFTADDTMDSFGEWRASY-LL--NRKRHDYAQLLTN-ITLDFDSLGMAFI-DGMCKSDRSVGLIRDDSSTTFRTAVIMAHEMGHSLGMEHDSRSCK-CAASPCIMSKALGKQPTKVFSSCSYDDYRMYLAKYKPKCILDPPLRKDIASPAVCGNKIWEEGEECDCGSPEDCRNPCCDAETCELFPAAECADGPCCHKCKIRTAGTICRPARDECDVTEHCTGQSAECPRNELQRNGEPCLDKLGYCYNGDCPIMRNQCISLFGS----RATVAEDSCFQQNLNGSEHGYCAKE---NGRKIPCAPQDVKCGRLYC-LDNSSRKKNPCKMHYLNAD----QHKGMVEPGTKCEDGKVC-INRKCVDVKTAYYSTTGFSQI
>Echis_coloratus_E9JG69
IILESGNVNDYEVVYPQKVTALPKGAIRQPEQ--KYEDAMQYEFEVKGEPVVLHLEKNKGLFSEDYSETHYSSDDREITTKPSVEDHCYYHGRIQNDAESTASISACNGLKGHFT-LRGETYFIEPLK-ISDSEAHAVYKYENIEKEDEAPKMCGVTHTNWESDELIKKTSGLIVP-SRKQKF--DKKFIKLVIVVD-HSMVTKYNNDLITIRTRIYQMLNNVNEIYLPLNIRVTLVGLEFWSNRDLINVTFTADDTMDSFGEWRVSD-LL--NRKRHDYAQLLTN-ITLDFNSLGMAFI-DGMCKSYRSVGLIRE--DTIFRTAVIMAHEMGHSLGMRHDRGLCN-CAAYTCIMSAVLHRQPSKKFSSCSYDDYNKYLLKYKPKCILDPPLRKDIASPAVCGNKIWEEGEECDCGSPEDCQNPCCDAETCELYPAAVCEDGECCDKCKFKTGGTECRPASDECDVAEHCTGQSGDCPRNEFQRNGQPCLNNLGYCYNGDCPIMTNQCISLFGS----RATVAEDSCFQENLKGSKQGYCAKE---NGRKIPCAPQDVKCGRLYC-LDNSTKKKNPCKMHYLDDD----QHKGMVEPGTKCEDGKVC-INRKCVDVNTAY---------
>Echis_coloratus_E9JG64
IILESGNVNDYEVVYPQKVTALPKGAIRQPEQ--KYEDAMQYEFEVKGEPVVLHLEKNKGLFSEDYSETHYSSDDREITTKPSVEDHCYYHGRIQNDAESTASISACNGLKGHFT-LRGETYFIEPLK-ISDSEAHAVYKYENIEKEDEAPKMCGVTHTNWESDELIKKTSGVIVP-SRKQKF--DKKFIKLVIVVD-HSMVTKYNNDLITIRTRIYQMLNNVNEIYLPLNIRVTLVGLEFWSNRDLINVTFTADDTMDSFGEWRVSD-LL--NRKRHDYAQLLTN-ITLDFNSLGMAFI-DGMCKSYRSVGLIRE--DTIFRTAVIMAHEMGHSLGMRHDRGLCN-CAAYTCIMSAVLHRQPSKKFSSCSYDDYNKYLLKYKPKCILDPPLRKDIASPAVCGNKIWEEGEECDCGSPEDCQNPCCDAETCELYPAAVCEDGECCDKCKFKTGGTECRPASDECDVAEHCTGQSGDCPRNEFQRNGQPCLNNLGYCYNGDCPIMTNQCISLFGS----RATVAEDSCFQENLKGSKQGYCAKK---NGRKIPCAPQDVKCGRLYC-LDNSTKKKNPCKMHYLDDD----QHKGMVEPGTKCEDGKVC-INRKCVDVNTAY---------
>Echis_carinatus_E9JG30
IVLGSGNVNDYEVVYPQKVTALPKGAVQQPEQ--KYEDAMQYEFEVNGEPVVLHLEKNKGLFSEDYSETHYSPDGREITTKPSVEDHCYYHGRIQNDADSSASISACNGLKGHFK-LRGEMYLIEPLK-IPDSEAHAVYKYENIEKEDEAPKMCGVTQENWESHEPIKKTLGLIFP-PHKGKF--DKKFIELAHNCGPQVVCTKYN-DSTAMRTWIYEMVNTVNEIYLPLNIRVPLCGLEFWCNGDLINVTFTADDTMDSFGEWRVSD-LL--NRKKHDYVQLLTN-ITLDFKSLGMAFV-DGMCKPYRSVGLIKDNS-TTFKTAVIMAHEMGHSLGMHHDSRSCN-CAAYPCIMSPVLGKKPSNKFSSCSYDYYKEYLLKYKPKCILDPPLRKDIASPAVCGNEIWEEGEECDCGSPEDCQNPCCEAETCELYPGAVCEDGLCCDKCKFRTAGTECRKASDECDVPEYCTGQSADCPRNEFQRNGQPCLNNLGYCYNGDCPIMKNQCISLFGS----RATVAEDSCFQENLKGSTHGYCGKE---NGRKIPCAPQDVKCGRLYC-LDNSSRKKNPCKMHYLDAD----QHKGMVEPGTKCEDGKVC-INRKCVDINTAY---------
>Echis_carinatus_E9JG28
IVLGSGNVNDYEVVYPQKVTALPKGAVQQPEQ--KYEDAMQYEFEVNGEPVVLHLEKNKGLFSEDYSETHYSPDGREITTKPSVEDHCYYHGRIQNDADSSASISACNGLKGHFK-LRGEMYLIEPLK-IPDSEAHAVYKYENIEKEDEAPKMCGVTQENWESHEPIKKTLGLIFP-PHKGKF--DKKFIELVIIVD-HSVCTKYN-DSTAMRTWIYEMVNTVNEIYLPLNIRVPLCGLEFWCNGDLINVTFTADDTMDSFGEWRVSD-LL--NRKKHDYVQLLTN-ITLDFKSLGMAFV-DGMCKPYRSVGLIKDNS-TTFKTAVIMAHEMGHSLGMHHDSRSCN-CAAYPCIMSPVLGKKPSNKFSSCSYDYYKEYLLKYKPKCILDPPLRKDIASPAVCGNEIWEEGEECDCGSPEDCQNPCCEAETCELYPGAVCEDGLCCDKCKFRTAGTECRKASDECDVPEYCTGQSADCPRNEFQRNGQPCLNNLGYCYNGDCPIMKNQCISLFGS----RATVAEDSCFQENLKGSTHGYCGKE---NGRKIPCAPQDVKCGRLYC-LDNSSRKKNPCKMHYLDAD----QHKGMVEPGTKCEDGKVC-INRKCVDINTAY---------
>Deinagkistrodon_acutus_V5Z141
IILESGDVNDYEVVYPRKVTALPKGAVQQ-----KYEDAMQYEFKVNGEPVVLHLEKNKGLFSKDYSETHYSPDDREITTYPPVEDHCYYHGHIQNDTDSTASISACNGLKGHFR-LQGETYFIEPLK-LSDSEAHAIYKYENVEKEDEAPKMCGVTQTNWESDEPIKKASQIMVT-AQQQRS--TKRYIELIIVAD-HRMVTKHNDSL---KPWVFQMVNTMNELYQPLDLRVALTGLEIWLNRDLINVTSAANVTLALFEDWREAV-LL--KRKNHDNAQLLTA-IELNGATIGLASI-GSMCDPTDSTGIVEDHSRRNLFVAITMAHELGHNLGMDHDKDYCS-CGANSCVMSATLIRGRSYQFSNCSKEDCQRYLRNSNPECILNEPWSTDIVSPPLCGNELVEGQEECDCGTPENCQNECCDAASCKLKSGSQCGHGECCEQCKFSTSGTECRAAKSECDLPEYCTGQSIHCPTDDFHRNGQPCLNNLGYCYNGKCPIMKNQCISLLGS----NADVSEDSCFEENLMGHNYAYCRKK---YGRKVPCAPQDVKCGRLYC-KDNSPGQNNPCKMFYSSDD----EHKGMVLPGTKCADGKVC-SNGHCVDVTTAY---------
>Sistrurus_catenatus_B0VXU6
IILESGNVNDYEVVYPRKVTALPKGAVQP-----NYEDAMQYEFKVNGESVVLHLEKNKELFSENYSETHYSPDGREITTYPPAEDHCYYHGRIENDADSTASISACNGLKGHFK-LQGEMYLIEPLE-LPDSEAHAVFKYENVEKEDEAPKMCGVTQTNWKSYEPIKKPSHLVVT-AEQQRL--TKRYVELVIVAD-HGMFMKHN---ETLRTWVFQMVNTINEIYIPLNIRFALVGLEIWSNGDKITVQSSAHNTLHLFGNWRKRV-LL--KRKKHDNAQLLTS-IDFDGRTVGLAHV-SSMCNQKLSTGVIQDHSAINLVMAVTMAHELGHNLGMDHDIKYCT-CGAPACVMGNTLSEQPSYGFSNCSQNQYQTFIINYNPQCILNEPLPTDIVSPPVCGNELLEVGEECDCGSPNTCRDPCCDATTCKQHSWVECESGECCEQCKFKGAGTECRAARSECDIAESCTGQSADCPTDDLHRNGQPCLNNHGYCYNGMCPIMDHQCIALYGA----DATVAPDACFDFNLKGQDNFYCRRE---KARIFPCAPQDVKCGRLFC-----EFGHYSCQYQYSGD-----PDFGMVDHGTKCADGKVC-KNRQCVDVTTAY---------
>Protobothrops_flavoviridis_P20164
IILESGNVNDYEVMYPQKVAALPKGAVQQ-----KYEDTMQYEFKVNGEPVVLHLEKNKGLFSEDYSETHYSPDGREITTNPPVEDHCYYHGRIQNDADSTASISACNGLKGHFK-LQGEMYLIEPLK-FSDSEAHAVYKYENVEKEEEAPKMCGVTQTNWESDEPIKKASKLVVT-AEQQRF--PRRYIKLAIVVD-HGIVTKHHGNLKKIRKWIYQLVNTINNIYRSLNILVALVYLEIWSKQNKITVQSASNVTLDLFGDWRESV-LL--KQRSHDCAQLLTT-IDFDGPTIGKAYT-ASMCDPKRSVGIVQDYSPINLVVAVIMTHEMGHNLGIPHDGNSCT-CGGFPCIMSPMISDPPSELFSNCSKAYYQTFLTDHKPQCILNAPSKTDIVSPPVCGNELLEAGEECDCGSPENCQYQCCDAASCKLHSWVKCESGECCDQCRFRTAGTECRAAESECDIPESCTGQSADCPTDRFHRNGQPCLYNHGYCYNGKCPIMFYQCYFLFGS----NATVAEDDCFNNNKKGDKYFYCRKE---NEKYIPCAQEDVKCGRLFC-----DNKKYPCHYNYSED-----LDFGMVDHGTKCADGKVC-SNRQCVDVNEAYKSTTVFSLI
>Trimeresurus_stejnegeri_Q3HTN1
IILESGNVNDYEVVYPRKVTTLPKGALQQ-----NYEDAMQYEFKVNGEPVVLHLEKNKELFSEDYSETHYSPDGREITTYPSVEDHCYYHGRIQNEADSTASISACNGLKGHFK-LQGETYLIEPLK-LPDSEAHAVFKYENVVKEDEAPKMCGVTETNWKSDEPIKKASQLVVT-AEQQRF--PRRYVKLAIVAD-RRMYMKHQKNL---KPWVFQMVNSVHQIYRSMNVLIALVYLNIWKKNDKITVQSASDVTLDLFAEWRETV-LL--RRKKHDCAHLLTA-IDFDGPTIGRAHI-ASMCNSKLSVGIVQNYTEINLVNAIVMAHELGHNLGISHDGNQCN-C--HTCIMSAVISNPPSERFSNCSEDYHQSFLTAYNPQCILNAPSKTDIITPPVCGNELLEEGEECDCGSPENCQYQCCDAASCKLHSWVKCESGECCDQCRFTSAGTECRAARSECDIAESCTGQSADCPTDDFHRNGQPCLSNHGYCYNGNCPVMHYQCIALFGS----NAIVGQDECFDFNMKGEQYFYCRKE---YEKYIPCAQEDVKCGRLFC---FYTNNMDICRYNY--------SDIGIVDHGTKCADGKVCNSNRHCVDVTTVY---------
>Trimeresurus_stejnegeri_Q3HTN2
IILESGNVNDYEVVYPRKVTAVPKGAVQQ-----KYEDAMQYEFKVNGEPVVLHLEKNKELFSEDYSETHYSPDGREITTYPSVEDHCYYHGRIQNEADSTASISACNGLKGHFK-LQGETYLIEPLK-LPDSEAHAVFKYENVEKEEEAPKMCGVTETNWKSDEPIKKASQLVVT-AEQQRF--PRRYVKLAIVAD-HRMYTKHKKNL---KPWVFQMVNSVHQIYRSMNVLIALVYLNIWKKNDKITAQSASNVTLDLFGNWRETV-LL--KRKRHDCAQLLTA-IDFDGPTIGRAHV-SSVCDPKRSTGIVQNYTEINLVNAVIMAHELGHNLGMDHDGNQCN-CHA--CIMSAVINNPPSERFSGCSMGYYQTFLTAYNPQCILNALSKRDIITPPVCGNELLEEGEECDCGSPENCQYQCCNATTCKLHSWVECESGECCEQCRFKKAGAVCRAARTECDIPENCTDQSADCPTDSFHRNGQPCLYNHGYCYNGNCPVMHYQCYGLFGP----NATVGQDGCFDANDRGDEYFYCRKE---NEKYIPCAQEDVKCGRLFC---TYIYDINLCRYDYSAN--------GMVAQGTKCADGKVCNSNRQCADVNTAY---------
>Bothrops_jararaca_Q98UF9
IILESGNVNDYEVVYARKVTALPKGAVQP-----KYEDTMQYELKVNGEPVVLHLEKNKQLFSKDYSETHYSPDGREITTYPPVEDHCYYHGRIENDADSTASISACNGLKGHFK-LQGETYFIEPLK-LPNSEAHAVFKYENVEKEDEVPKMCGVTQTNWESDEPIKKASQLVVT-AEQQRY-NHYKYIELVILAD-YRMVTKNNGDLGKIRTKIYEIVNILNEIFRYLYIRIALVGIEIWSNADLSNVTLSADDTLASFGTWRGTV-LL--KRKSHDNAQLLTA-IDFDGQTIGIANI-ASMCNQNKSVGVVMDYSPINLVVAVIMAHEMGHNLGINHDTGSCS-CGGYSCIMAPEISDQPSKLFSNCSKQAYQRYINYYKPQCILNEPLRTDIVSPPVCGNELLEMGEECDCGSPRNCRDPCCDAATCKLHSWVECESGECCDQCRFKGAGTECRAARSECDIAESCTGQSADCPTDDFKRNGQPCLHNYGYCYNGNCPIMYHQCYALFGS----NATVAEDGCFEFNENGDKYFYCRKQ---SGVNIPCAQEDVKCGRLFC-----HTKKHPCDYKYSED-----PDYGMVDNGTKCADGKVC-SNGHCVDVATAY---------
>Deinagkistrodon_acutus_Q9W6M5
IILESGDVNDYEVVYPRKVTALPKGAVQQ-----KYEDAMQYEFKVNGEPVVLHLEKNKHLFSKDYSETHYSPDGREITINPPVEDHCYYHGRIENDGDSTASISACNGLKGNFK-LQGETYLIEPMK-LSDSEAHAVFKYENVEKEDEAPKMCGVTQ-KWKSYEPIKKISQLNLI-PEQQIY-DPFKYVETVVVVD-KAMVTKYNGDLDKIKTKMYEAANNMNEMYRYMFFRVVMVGLIIWTEEDKITVKPDVDYTLNAFAEWRKTY-LL--AEKKHDNAQLITG-IDFRGSIIGYAYI-GSMCHPKRSVGIIQDYSPINLVLAVIMAHEMGHNLGIHHDDGYCY-CGGYPCIMGPSISPEPSKFFSNCSYIQCWDFIMNHNPECIDNEPLGTDIISPPLCGNELLEVGEECDCGTPENCQNECCDAATCKLKSGSQCGHGDCCEQCKFRTSGTECRASMSECDPAEHCTGQSSECPADVFHKNGEPCLDNYGYCYNGNCPIMYHQCYALFGA----DIYEAEDSCFESNKKGNYYGYCRKE---NGKKIPCASEDVKCGRLYC-KDDSPGQNNPCKMFYSNDD----EHKGMVLPGTKCADGKVC-SNGHCVDVTTAY---------
>Gloydius_halys_P0C7B0
IILESGNVNDYEVVYPRKVTALPKGAVQP-----KYEDAMQYEFKVNGEPVVLHLGKNKQLFSKDYSETHYSPDGREITTNPPVEDHCYYHGRIENDADSTRSISACNGLKGHFK-LQGETYLIEPLK-LSDSEAHAVYKYENILKEDEAPKMCGVTQ-NWESYEPIKKASQLNLT-PEQQRY-NPFRFVELVLVAD-KGMVTKNNGDLNKIKTRMYELANNLNDIYRYMYIHVALVGVEIWSDGDKITVTPNVDDTLSSFAEWRKTH-LL--TRKKHDNAQLLTA-IDFNGPTIGYAYI-ASMCHPKRSVGIVQDYSPINLVLSVVMAHEMGHNLGIHHDHSYCS-CGDYACIMGATISHEPSTFFSNCSYIQCWDFIMDHNPECIVNEPLGTDIVSPPVCGNELLEVGEECDCGTPENCQNECCDAATCKLKSGSQCGHGDCCEQCKFSKSGTECRESMSECDPAEHCTGQSSECPADVFHKNGQPCLHNYGYCYNGNCPIMYHQCYALWGA----DVYEAEDSCFESNKKGNYYGYCRKE---NGKKIPCAPEDVKCGRLYC-KDNSPGQNNPCKMFYSNED----EHKGMVLPGTKCGDGKVC-SNGHCVDVATAY---------
>Crotalus_atrox_Q90282
IILESGNVNDYEVIYPRKVTALPKGAVQP-----KYEDAMQYELKVNGEPVVLHLGKNKGLFSKDYSETHYSPDGREITTYPLVEDHCYYHGRIENDADSTASISACNGLKGHFK-LQGEMYLIEPLK-LPDSEAHAVYKYENVEKEDEALKMCGVTQ-NWESYEPIKKASQLVVT-AEHQKY-NPFRFVELFLVVD-KAMVTKNNGDLDKIKTRMYEIVNTVNEIYRYMYIHVALVGLEIWSNEDKITVKPEAGYTLNAFGEWRKTD-LL--TRKKHDNAQLLTA-IDLD-RVIGLAYV-GSMCHPKRSTGIIQDYSEINLVVAVIMAHEMGHNLGINHDSGYCS-CGDYACIMRPEISPEPSTFFSNCSYFECWDFIMNHNPECILNEPLGTDIISPPVCGNELLEVGEECDCGTPENCQNECCDAATCKLKSGSQCGHGDCCEQCKFSKSGTECRASMSECDPAEHCTGQSSECPADVFHKNGQPCLDNYGYCYNGNCPIMYHQCYDLFGA----DVYEAEDSCFERNQKGNYYGYCRKE---NGNKIPCAPEDVKCGRLYC-KDNSPGQNNPCKMFYSNED----EHKGMVLPGTKCADGKVC-SNGHCVDVATAY---------
>Crotalus_viridis_C9E1R8
IILESGNVNDYEIVYPRKVTALPKGAVQP-----KYEDAMQYELKVSGEPVVLHLEKNKQLFSKDYSETHYSPDGREITTYPLVEDHCYYHGRIENDADSTASISACNGLKGHFK-LQGEMYLIEPLK-LPDSEAHAVYKYENVEKEDEALKMCGVTQ-NWESYEPIKKASQLVVT-AEHQKY-NPFRFVELFLVVD-KAMVTKNNGDLDKIKTRMYEIVNTVNEIYRYMYIHVALVGLEIWSNEDKITVKPEAGYTLNAFGEWRKTD-LL--TRKKHDNAQLLTA-IDLD-RVIGLAYV-GSMCHPKRSTGIIQDYSEINLVVAVIMAHEMGHNLGINHDSGYCS-CGDYACIMRPEISPEPSTFFSNCSYFECWDFIMNHNPECILNEPLGTDIISPPVCGNELLEVGEECDCGTPENCQNECCDAATCKLKSGSQCGHGDCCEQCKFSKSGTECRASMSECDPAEHCTGQSSECPADVFHKNGQPCLDNYGYCYNGNCPIMYHQCYDLFGA----DVYEAEDSCFERNQKGNYYGYCRKE---NGNKIPCAPEDVKCGRLYC-KDNSPGQNNPCKMFYSNED----EHKGMVLPGTKCADGKVC-SNGHCVDVATAY---------
>Crotalus_atrox_A4PBQ9
IILESGNVNDYEIVYPRKVTALPKGAVQP-----KYEDAMQYELKVNGEPVVLHLEKNKQLFSKDYSETHYSPDGREITTYPLVEDHCYYHGRIENDADSTASISACNGLKGHFK-LQGEMYLIEPLK-LSDSEAHAVYKYENVEKEDEAPKMCGVTQ-NWKSYEPIKKASQLVVT-AEHQKY-NPFRFVELVLVVD-KAMVTKNNGDLDKIKTRMYELANTVNDIYRYMYIHVALVGLEIWSNEDKITVKPEADYTLNAFGEWRKTD-LL--TRKKHDNAQLLTA-IDLD-RVIGLAYV-GSMCHPKRSTGIIQDYSPINLVVAVIMAHEMGHNLGINHDRGYCS-CGDYACIMRPEISPEPSTFFSNCSYFDCWDFITNHNPECIVNEPLGTDIISPPVCGNELLEVGEECDCGTPENCQNECCDAATCKLKSGSQCGHGDCCEQCKFSKSGTECRASMSECDPAEHCTGQSSECPADVFHKNGQPCLDNYGY--NGNCPIMYHQCYDLFGA----DVYEAEDSCFERNQKGNYYGYCRKE---NGNKIPCAPEDVKCGRLYC-KDNSPGQNNSCKMFYSNED----EHKGMVLPGTKCADGKVC-SNGHCVDVATAY---------
>Crotalus_durissus_Q2QA02
IILESGNVNDYEIVYPRKVTALPKGAVQP-----KYEDAMQYELKVNGEPVVLYLEKNKQLFSKDYSETHYSPDGREITTYPLVEDHCYYHGRIENDADSTASISACNGLKGHFK-LQGEMYLIEPLK-LSNSEAHAVYKYENVEKEDEAPKMCGVTQ-NWKSYEPIKKASQLVVT-AEHQKY-NPFRFVELVLVVD-KAMVTKNNDDLDKIKTRMYELANTVNEIYRYMYIHVALVGLEIWSNEDKITVKPEAGYTLNAFGEWRKTD-LL--TRKKHDNAQLLTA-IDLD-RVIGLAYV-GSMCHPKRSTGIIQDYSPINLVVAVIMAHEMGHNLGIHHDSGYCS-CGDYACIMRPEISPEPSTFFSNCSYFDCWDFIMNQNPECIVNEPLGTDIISPPVCGNELLEVGEECDCGTPENCQNECCDAATCKLKSGSQCGHGDCCEQCKFSKSGTECRASMSECDPAEHCTGQSSECPADVFHKNGQPCLDNYGYCYNGNCPIMYHQCYDLFGA----DVYEAEDSCFERNQKGNYYGYCRKE---NGNKIPCAPEDVKCGRLYC-KDNSPGQNNPCKMFYSNED----EHKGMVLPGTKCADGKVC-SNGHCVDVATAY---------
>Bothrops_atrox_A0A1S6K7T1
IILESGNVNDYEVVYPRKVTALPKGAIQP-----KYEDTMQYEFKVNGEPVVLHLEKNKGLFSKDYSEIHYSPDGRKITTYPPVEDHCYYHGPIKNDADSTASINACYGLKGYFK-LQRDTYFIEPLK-LPDSEAHAVFKYENVEKEDEAPKMCGVTQ-NWKSYEPIKKASHLAFT-AEQQKY-NPFRYVEFLLVVD-QGMLTKNNGDLNKIKSRMSELAKIVNEILRYLYLHAALVGLQIWTNGDKITVKPDVDYTLNSFAEWRKTD-LL--TRKKHDNAQLLTA-IDFNGPTIGYAYI-GSMCHPKRSVAIVQDYSPINLVVAVIMAHEMGHNLGIHHDTDFCS-CGDYPCIMGPTISNEPSKFFSNCSYIQCWDFIMKDNPQCIINEPLGTDIVSPPVCGNELLEVGEECDCGTPENCQNECCDAATCKLKSGSQCGHGDCCEQCKFSKSGTECRASMSECDPAEHCTGQSSECPADVFHKNGQPCLDNYGYCYNGNCPIMYHQCYALFGA----DVYEAEDSCFKDNQKGNYYGYCRKE---NGKKIPCAPEDVKCGRLYC-KDNSPGQNNPCKMFxSNDD----EHKGMVLPGTKCADGKVC-SNGHCVDVATAY---------
>Bothrops_atrox_A0A0K2JNB8
IILESGNVNDYEVVYPRKVTALPKGAVQP-----KYEDAMQYEFKVNGEPVVLHLEKNKGLFSKDYSEIHYSPDGREITTYPPVEDHCYYHGRIKNDADSTASISACNGLKGYFK-LQRETYFIEPLK-LSNSEAHAVFKYENVEKEDEAPKMCGVTQ-NWKSYEPIKKASQLVVT-AEQQKY-NPFRYIEFLLVVD-QGMVTKNNGDLDKIKARMYELANIVNEIFRYLYMHAALVGLEIWSNGDKITVKPDVDYTLNSFAEWRKTD-LL--TRKKHDNAQLLTA-IDFNGPTIGYAYI-GSMCHPKRSVAIVQDYSPINLVMAVIMAHEMGHNMGIHHDTGSCS-CGDYPCIMGPTISNEPSKFFSNCSYIQCWDFIMNHNPECIINEPLGPDIVSPPVCGNELLEVGEECDCGTPENCQNECCDAATCKLKSGSQCGHGDCCEQCKFTKSGTECRASMSECDPAEHCTGQSSECPADVFHKNGQPCLDNYGYCYNGNCPIMYHQCYALFGA----DVYEAEDSCFKDNQKGNYYGYCRKE---NDKKIPCAPEDVKCGRLYC-KDNSPGQNNPCKMFYSSDD----EHKGMVLPGTKCADGKVC-SNGHCVDVATAY---------
>Bothrops_insularis_Q8QG88
IILESGNVNDYEVVYPRKVTALPKGAVQP-----KYEDAMQYEFKVNGEPVVLHLEKNKGLFSKDYSETHYSPDGREITTYPAVEDHCYYHGRIENDADSTASISACNGLKGHFK-LQRETYFIEPLK-LSNSEAHAVFKYENVEKEDEAPKMCGVTQ-NWKSYEPIKKASQLVVT-AEQQKY-NPFRYVELFIVVD-QEMVTKNNGDLDKIKARMYELANIVNEILRYLYMHAALVGLEIWSNGDKITVKPDVDYTLNSFAEWRKTD-LL--TRKKHDNAQLLTA-IDFNGPTIGYAYI-GSMCHPKRSVAIVEDYSPINLVVAVIMAHEMGHNLGIHHDTDFCS-CGDYPCIMGPTISNEPSKFFSNCSYIQCWDFIMKENPQCILNEPLGTDIVSPPVCGNELLEVGEECDCGTPENCQNECCDAATCKLKSGSQCGHGDCCEQCKFSKSGTECRASMSECDPAEHCTGQSSECPADVFHKNGQPCLDNYGYCYNGNCPIMYHQCYALFGA----DVYEAEDSCFKDNQKGNYYGYCRKE---NGKKIPCAPEDVKCGRLYC-KDNSPGQNNPCKMFYSNDD----EHKGMVLPGTKCADGKVC-SNGHCVDVATAY---------
>Bothrops_jararaca_O93523
IILESGNVNDYEVVYPRKVTALPKGAVQP-----KYEDAMQYEFKVNGEPVVLHLEKNKGLFSKDYSETHYSPDGREITTYPAVEDHCYYHGRIENDADSTASISACNGLKGHFK-LQRETYFIEPLK-LSNSEAHAVFKYENVEKEDEAPKMCGVTQ-NWKSYEPIKKASQLVVT-AEQQKY-NPFRYVELFIVVD-QGMVTKNNGDLDKIKARMYELANIVNEILRYLYMHAALVGLEIWSNGDKITVKPDVDYTLNSFAEWRKTD-LL--TRKKHDNAQLLTA-IDFNGPTIGYAYI-GSMCHPKRSVAIVEDYSPINLVVAVIMAHEMGHNLGIHHDTDFCS-CGDYPCIMGPTISNEPSKFFSNCSYIQCWDFIMKENPQCILNEPLGTDIVSPPVCGNELLEVGEECDCGTPENCQNECCDAATCKLKSGSQCGHGDCCEQCKFSKSGTECRASMSECDPAEHCTGQSSECPADVFHKNGQPCLDNYGYCYNGNCPIMYHQCYALFGA----DVYEAEDSCFKDNQKGNYYGYCRKE---NGKKIPCAPEDVKCGRLYC-KDNSPGQNNPCKMFYSNDD----EHKGMVLPGTKCADGKVC-SNGHCVDVATAY---------
>Crotalus_adamanteus_J3S830
IILGSGNVNDYEVVYPRKVTALPKGAVQP-----KYEDAMQYELKVNGEPMVLHLEKNKQLFSKDYSETHYSPDGREITTYPLVEDHCYYHGRIENDADSTASISACNGLKGHFK-LQGEIYLIEPLK-LRDSEAHAVFKYENVEKEDEAPKMCGVTQ-NWESYEPIKKASQLVVT-AEQQRYLNPYRYVELVIVAD-HGMFTKYNRNLTEVKTWVYEIVNTLNEIYRYLYIRVALVGLEIWSDGDLSNVTLSSGNTLDSFGEWRKRD-LL--RRKRHDNAQLLTA-IDFSGNTIGRASI-ANMCDPKYSTGIVQDHSPINLLVAVTMAHEMGHNLGLHHDGKSCT-CGDYICIMNATLSHQHSKYFSNCSYNQYWDYINTYTPKCILNEPLRTDIISPPVCGNELLEAGEECDCGSPRNCQYQCCDAATCKLHSWVECESGVCCEQCKFRTAGTECRARRSECDIAESCTGQSADCPTDDFHKNGQPCLNNFGYCYNGNCPIMYHQCYALFGS----NVYEAEDSCFESNQKGDDYGYCRKE---NGEKIPCAPEDVKCGRLYC-NDNSPGQNDPCKIFPSNED----EHKEMVLPGTKCADGKFC-TNGHCVDVATAY---------
>Sistrurus_catenatus_B0VXU5
IILGSGNVNDYEVVYPRKVTALPKGAVQQ-----KYEDALQYELKVNGEPVVLHLEKNKELFSEDYSETHYSPDGRKITTYPSDEDHCYYHGRIQNDADSTASISACSGLKRTFQAFQGEMYLIEPLK-LPDSEAHAVFKYENVEKEDEAPKMCGVTQ-NWESYEPIKKASQLVVT-AEQQRHLNNFRYIELVIVAD-YRMFTKYNRKLTEVKTWVYEIVNTLNEIYRYLYIRVALVGLEIWSNGDLSNVTLSADDTLDSFGEWRKRD-LL--RRKSHGNAQLLTA-IDFNGTTIGLAHV-ASMCELKRSTGIVQDHSPINLLVAVTMAHEMGHNLGIRHDKKYCT-CGGYSCIMSAVLSHQASKYFSNCSYNQYWNYINFYKPQCILNEPLRTDIVSPPVCGNELLEAGEECDCGSPATCQYQCCNATTCKLHSWVECESGECCEQCIFKGAGTECRAASSECDLPENCTGHSGDCPIDLFQTDGQPCLNNFGYCYNGNCPILYHQCYALFGP----NAAEAQDSCFDDNRIGNYYGYCRKE---NGRKIPCAPEDVKCGRLYC-SYNFNGNQIPCVPYYTRRD----ENMGMVEPGTKCGDGKVC-SNGQCVDVNIAY---------
>Protobothrops_mucrosquamatus_XP_015683679
IILGSGNVNDYEVVYPRKVTALPKGAVQP-----KYEDTMQYEFKVNGEPVVLHLEKNKGLFSKDYSETHYSPDGREITTYPSVEDHCYYHGRIHNDADSTASISACNGLKGHFK-LQGEMYLIEPLK-LPDSEAHAVYKYENVEKEDEAPKMCGVTETNWESDEPIKKASKLVVT-AEQQSYLNHFRFIELVIVAD-YRMFTKFNRNLTEVKTWGYEIVNTLNEIYRYLYIRVALVALEVWSNGDLSNVTLSADDTLDSFGEWRKRD-LL--KRKRHDNAQLLTA-IDFNGTTIGLAYV-GTMCYTKYSTGIVQDYSSINLVVAVIMAHEMGHNLGIHHDGNSCT-CGGFSCIMADQLSYQPSKYFSNCSHIQFWNYINNRKPQCILNEPLRTDIVSPPVCGNELLEVGEECDCGSPATCRYPCCDAATCKLHSWVECESGECCEQCRFRTAGTECRSRRSECDIAESCTGHSDECPTDRFHRNGQPCLNNFGYCYNGNCPIMYHQCYALLGQ----NATEAQDSCFEDNRFGNDYGYCRKE---NGRKIPCAPQDVKCGRLYC-SYNSLGNQIPCVPYYISRD----ESIGMVDTGTKCADGKVC-SNRQCVDVNIAY---------
>Protobothrops_flavoviridis_Q8JIR2
IILGSGNVNDYEVVYPRKVTAVPKGAVQP-----KYEDTMQYEFKVNGEPVVLHLEKNKGLFSKDYSETHYSPDGREITTYPSVEDHCYYHGRIQNDADSTASISACNGLKGHFK-LQGEMYLIEPLR-FSDSEAHAVFKYENVEKEDEAPKMCGVTQTNWESDEPIKKASKLVVT-AEQQRYLNNFRFIELVIVAD-YRMFTKFNSNLNEVKTWVYEIVNTLNEIYRYLYVRVALVALEVWSNGDLSSVTLSAYDTLDSFGEWRKRD-LL--KRKSHDNAQLLTA-IDFNGTIIGLAHV-ASMCDPKCSTGIVQDYSSRNLVVAVIMAHEMGHNLGIRHDRENCT-CHANSCIMSAVISDQPSKYFSNCSHVQYWNYINDDEPQCILNEPLRTDIVSPPVCGNELLEVGEECDCGSPATCRYPCCDAATCKLHSWVECESGECCEQCRFRTAGTECRARRSECDIAESCTGHSADCPTDRFHRNGQPCLHNFGYCYNGNCPIMYHQCYALWGA----NATVAKDSCFEDNQKGNDYGYCRKE---NGRKIPCEPQDVKCGRLYC----SLGNQLPCRFFYTPTD----ENIGMVDTGTKCGDKKVC-SNRQCVDVNTAY---------
>Dispholidus_typus_MK862133
IKLESGNVNDYEVVYPKKISALPKG-VQNPEQESKYEDIMQYEFQVNGEPVVLHLERNKGLFSEDYTETYYSPDGREITTSPPVQDHCYYHGFIQNDADSIAVLSACDGLRGHFK-HQGETYLIEPLK-LSDSEAHAVYKAENVEKEDETPKICGVTHRTWELDEPIKKISHVSLTPEEQARDLDFKKYIELFVVVD-NGMYKKYNNDSSAINRRVYEIVNIVNRMFKDLYIHVALIGLETWTDGDKIDVLPSASDTLKSFGRWREID-LL--KRKMNDNAQLLTE-IDFDGVV-GLAYV-GSICKPYNSVGTAQDHDQRTDIMALTMAHELAHNLGIDHDEMFCN-CHGYRCIMFPAVQRDPPFRFSNCSIQQYWEYFYRWRPACMLNKPSITDIVAPAVCGNEFVEVGEECDCGPPQYCQNPCCDATTCKLRPGTQCEYGECCEQCRLKAAEAECRASKNDCDVAEHCTGQSAECPPDVYQRNGQPCQNNEGYCYNGECPILTNQCVALWGA----GATVGPDSCFNNNTRGNHDGCCLTS---NRQMIPCAPQDVKCGMIFC-IPRSSGQNFLCEKRRTLNR--------IVEPGTKCGDGRIC-MDGHCVTVKTAYGSTSGFSKI
>Dispholidus_typus_MK862134
INLESGNVNDYEVVYPQKMSALPKG-VQNPEQESKYEDIMQYEFQVNGEPVVLHLERNKGLFSEDYTETHYSPDGREITTSPPVQDHCYYHGYIQNDADSTAVLSACDGFRGHFK-HQGETYLIEPLK-LSDSEAHAVYKAENVEKEDETPKICGVTHRTWELDEPIKKISQMSLTPEEQARDFDVKKYVEVFVVVD-NRMYRKYNNDSCAIKRRVHETVNLVNRMYQALDTHVALIGLEIWSDQDKIKVSSSADDTLDLFATWRETD-LL--PRKMNDNAQLLTS-IDYDQATGGLAEI-GCICTTNKSVATVWNDDQRTDLTALIMAHELAHNLGIRHDETSCV---FHGNIMSPRLQRNPPFRFSPCSIQKYREFLIRMRPECILNKPSITDIIAPIVCGNECVEAGEECDCGSPQDCKSTCCDATTCKLRPGAQCDSGECCEQCRFKGAEAECRASKHDCDVADHCTGQSAECSPDVSQRNGHPCENNEGYCYNGECPTLTKLCVELGGE----DETVGPDSCFNDNMRGDFNGFCLTS---NRMHIKCAPEDVKCGLIFC-IPRSGEEKNPCEYKISPK--------GIVKTGTKCGDGKVC-MDGHCVTVQKVYGSATGFFQI
>Thelotornis_mossambicanus_SVMP_01
IILESGNVNDYEVVYPQKIPALPKG-VQNPEQESKYEDIMQYEFQVNGEPVVLHLERNKGLFSEDYTETHYSPDGREITTSPPVQDHCYYHGYIQNDADSTAVLSACDGLRGHFK-HQGETYFIEPLK-LYDSEAHAVYKAENVEKEDETPKICGVTHRTWELDEPIKKISEVSLTPEEQGRDFDVKKYIEIYLVVD-NSMYRKYNNDSCAISKRAHETVNIVNMMYKALDTHVALVGLEIWSDQDKINMSPSSDDTLDSFATWRRTD-LL--PRKMNDNAQLLTD-IDYDEATGGLAKI-GCICSTNKSVATVRNDDQRTDVMALMMAHELAHNLGILHDKTACV---FRGNIMSPRVQQDPPFQFSTCSIQKYREFLIRWRPECILNKPSITDIVPPVVCGNECVEVGEECDCGSPQDCQNPCCDATTCKLRPEAQCDSGECCEQCKFKGAEAECRASKHDCDVADHCTGQSAECSPDGFQRNGHPCQNNEGYCYNGKCPTLENQCHFLEGA----NATVAPDSCFKKNMRGDNDGYCVTS---NGGSIPCDPQDVKCGMIYC-TPRSSGESFLCKNLPSLN--------GIVEPGTKCGDGRVC-MDGH-----------------
>Thelotornis_mossambicanus_SVMP_03
IILESGNVNDYEVVYPQKIPALPKG-VQNPEQESKYEDIMQYEFQVNGEPVVLHLERNKGLFSEDYTETHYSPDGREITTSPPVQDHCYYHGYIQNDADSTAVLSACDGLRGHFK-HQGETYFIEPLK-LYDSEAHAVYKAENVEKEDETPKICGVTHRTWELDEPIKKISEVSLTPEEQGRDFDVKKYIEIYLVVD-NSMYRKYNNDSCAISKRAHETVNIVNMMYKALDTHVALVGLEIWSDQDKINMSPSSDDTLDSFATWRRTD-LL--PRKMNDNAQLLTD-IDYDEATGGLAKI-GCICSTNKSVATVRNDDQRTDVMALMMAHELAHNLGILHDKTACV---FRGNIMSPRVQQDPPFQFSTCSIQKYREFLIRWRPECILNKPSITDIVPPVVCGNECVEVGEECDCGSPQDCQNPCCDATTCKLRPEAQCDSGECCEQCKFKGAEAECRASKHDCDVADHCTGQSAECSPDGFQRNGHPCQNNEGYCYNGTCPTLTNQCDAIWGP----DETVVLDSCFDLNTRGDNDGFCLTS---NGVKIPCDPKDVKCGLIFC-IPPSGGQNDPCEPYHIPE--------GIVYPGTKCEDGRVC-MDGHCVTVQEAYGSTTGFSQI
>Thelotornis_mossambicanus_SVMP_02
IILESGNVNDYEVVYPQKIPALPKG-VQNPEQESKYEDIMQYEFQVNGEPVVLHLERNKGLFSEDYTETHYSPDGREITTSPPVQDHCYYHGYIQNDADSTAVLSACDGLRGHFK-HQGETYFIEPLK-LYDSEAHAVYKAENVEKEDETPKICGVTHRTWELDEPIKKISEVSLTPEEQGRDFDVKKYIEIYLVVD-NSMYRKYNNDSCAISKRAHETVNIVNMMYKALDTHVALVGLEIWSDQDKINMSPSSDDTLDSFATWRRTD-LL--PRKMNDNAQLLTD-IDYDEATGGLAKI-GCICSTNKSVATVRNDDQRTDVMALMMAHELAHNLGILHDKTACV---FRGNIMSPRVQQDPPFQFSTCSIQKYREFLIRWRPECILNKPSITDIVPPVVCGNECVEVGEECDCGSPQDCQNPCCDATTCKLRPEAQCDSGECCEQCKFKGAEAECRASKHDCDVADHCTGQSAECSPDGFQRNGHPCQNNEGYCYNGKCPTLENQCHFLEGA----NATVAPDSCFKKNMRGDNDGYCVTS---NGGSTKCDPKDVKCGLIFC-IPPSGGQNDPCEPYHIPE--------GIVYPGTKCEDGRVC-MDGHCVTVQEAYGSTTGFSQI
>Thelotornis_mossambicanus_SVMP_00
IILESGNVNDYEVVYPQKIPALPKG-VQNPEQESKYEDIMQYEFQVNGEPVVLHLERNKGLFSEDYTETHYSPDGREITTSPPVQDHCYYHGYIQNDADSTAVLSACDGLRGHFK-HQGETYFIEPLK-LYDSEAHAVYKAENVEKEDETPKICGVTHRTWELDEPIKKISEVSLTPEEQGRDFDVKKYIEIYLVVD-NSMYRKYNNDSCAISKRAHETVNIVNMMYKALDTHVALVGLEIWSDQDKINMSPSSDDTLDSFATWRRTD-LL--PRKMNDNAQLLTD-IDYDEATGGLAKI-GCICSTNKSVATVRNDDQRTDVMALMMAHELAHNLGILHDKTACV---FRGNIMSPRVQQDPPFQFSTCSIQKYREFLIRWRPECILNKPSITDIVPPVVCGNECVEVGEECDCGSPQDCQNPCCDATTCKLRPEAQCDSGECCEQCKFKGAEAECRASKHDCDVADHCTGQSAECSPDGFQRNGHPCQNNEGYCYNGKCPTLENQCHFLEGA----NATVAPDSCFKKNMRGDNDGYCVTS---NGGSIKCDPKDIKCGLIFC----TGEQKDPCEPYYIPE--------GIVDPGTKCEDGRVC-MDGHCVTVQEAYGSTTGFSQI
>Cerberus_rynchops_D8VNS0
IILESGNVKDYEVVYPQKIPALPKGGIQRAEPETKYEDTMQYQFKVNGEPVVLHLERNKGLFSEDYSETHYSPDGREITTSPPVQDHCYYHGRIQNDADSTASISACNGLKGRFK-HQGETYLIEPLK-ISDSEAHKIYKSENLEKEDEAPKTCGVTQTSLETDETIKMNFQSANN-PEED-YVRKRKYIKLAVVVD-NSMYIKYDRNLNDIRSRIYEIVNDVNVFYRLLNIHIALIFIEIWSHQDKINVQPMVRVTLDSFGTWRETD-LL--PRRSHDNAQLYTN-VDFDGPTVGYAYV-GSLCKPKHSVAIIQDHTETANMMASTVAHELGHNLGMNHDSGNCI-CQPTLCVMSETLSSVPFNDFSACSRVDHRNYLIRDLPQCILNKPLRTDIVAPAVCGNNFVEVGGECDCGSPQDCQSTCCDAATCRLRDGAQCDTEECCEQCRFRRAGTVCRAAKDDCDVAEFCTGRTADCPMDGLQRNGEPCQHNQGYCYNGKCPIMTNQCIALWGP----DATVSQDGCFHFNENGQGDLYCRRE---NGVNIQCEPQDNKCGRLFC---VQSTSTVQCNYRSSATD----PDYGMVAIGTKCGDGRVCNNNRFCVDIRIAY---------
>Naja_atra_D5LMJ3
IILESGNVNDYEVVYPQKVPALLKGGVQNPQPETKYEDTMRYEFQVNGEPVVLHLERNKGLFSEDYTETHYAPDGREITTSPPVQDHCYYHGYIQNEADSSAVISACNGLKGHFK-HQGETYFIEPLE-LSESEAHAIYKDENVEKEDETPKICAVTQTTWESDESIEKTSQLTNT-PEQDRYLQVKKYIEFYLVVD-NKMYKNHTSN-QELRTRVYEMVNYLNTKYRRLNFHIALIGLEIWSNQDKVDMDPGANVTLKSFAEWRAK--LP--PHKRNDNAQLLTG-IDFNGTTVGLAYT-GTLC-TWGSVAVVQDYSRRTILMASTMAHELGHNMGIHHDKANCR-CSHSPCIMSDTISDEPFYEFSSCSVREHQEYLLRERPQCILNKPSRKAIVSRPVCGNNFVEVGEQCDCGSLQDCQSTCCNATTCKLQPHAQCDSEECCEKCKFKGAETECRAAKDDCDLPEFCTGQSAECPTDSLQRNGHPCQNNQGYCYNGKCPTMENQCITLLGP----NYTVGPAGCFKNNRKGDDVSHCRKE---NGAKIPCAAKDEKCGTLYC----TEIKKTGCIVPVSPRD----PDSRMVEPGTKCEDKKVC-SKSQCVKV-------------
>Aspidelaps_scutatus_intermedius_GHOC01000033
IILQSGGVNDYEVVYPQKVPALPKGRVQNSQPETKYEDTMQYEFQVNGEPVVLHLKRNKGLFSEDYTETHYAPDGREITTSPPVQDHCYYHGYIQNEADSSAVISACDGLKGHFK-HQGETYFIEPLK-LSDSEAHAIYKDENLEKEDETPQICGVTQATWESDESIKKTSQLTNT-SEQDRYLQVKKYIEFYVVVD-NKRYSNHTRK-KELRTRVYEMVNTLNTMYRLLNIHIALIGLEIWSKQDKIVVKPAANETLKSFGKWREK--LP--PQKRNDNAQLLTG-VDFNGTTVGLAYT-GTLC-TQTSVAVVQDYSRRTNLMASTMVHELGHNLGMHHDNANCS-CSHSPCIMSDAISDKPFSEFSSCSVREHREYLLRERPQCILNKPLRKAIVASSVCGNYFVEQGEECDCGSPEDCQSACCDAATCKLKQEAQCDSEECCEKCKFKKAGAECREAKDDCDLPELCTGQSAECPTDSFQRNGHPCQNNQGYCYKGKCPIMTNQCIALLGP----NYTVGPDDCFDFNLSGDNASHCRME---NGTKIPCAANDVKCGRIYC----TKRNKTDCVAPISSQD----PANEIVEPGTKCGDKKVC-RKSHCVKV-------------
>Dendroaspis_polylepis_GHPD01002070
IILESGNVNDYEVVYPQKVPGFTKGGVQFFHIKTKYEDTMQYEFQVNGEPVVLHLERNKGLFSEDYTETHYAPDGREITTSPPVQDHCYYHGYIQNEADSSAVISACDGLKGHFK-YQEETYFIEPLK-LSKSEAHAIYKDENVEKEDETPKICGVTQTTWESDESIEKTSQLTNT-AGQDRYLQVRKYIEFYVVVD-NKMYRNYNRTIRAIKRRVYKMVNHLNMMFRRLNFHIALIGLEIWSNGDLINVQPAEDVTLDLFAE-RETD-LL--PRKRNDNAQLLTG-IDFNGNTVGFAYV-GSICDPKKSVAVIQDHSNRTIRVASTMAHELGHNLGMKHDSANCT-CGSKKCIMNATLSIGRFYDFSNCSVQKHREYLLTKRPQCILNKPLRTDIDAPPVCGNYFVEQGEECDCGSPQDCQSACCNATTCKLQPEAQCDSEECCETCKFTGAGAECREAKDDCDLPELCTGQSAECPTDSFQRNGHPCQNNQGYCYNGSCPTLTNQCIALTNS----SYAVISDFCFNLNVRGDDISHCRTE---NGAKIPCAAKDVKCGTLYC----IERNQTTCTYVLSRN-----SNSIMVEPGTKCGVGMVC-SKSQCVDV-TAY---------
>Dendroaspis_jamesoni_jamesoni_GHPA01002888
IILESGNVNDYEEVYPQKVPGLHKGGVQNPQPETKHEDTMKYEFQVNGEPVVLHLERNKGLFSEDYTETHYAHDGREITTSPPVQDHCYYHGYIQNEADSTAVISACDGLKGHFK-YQEETYFIEPLK-LSNSEAHAIYKDENVEKEDETPKICGVTQTTWESDESIEKTSQLTST-AGQDRYLQVRKYIEFYVVVD-NKMYRNYNRKILAIKRRVYKMVNHLNMMFRRLNFHIALIGLEIWSNQDLIKVQPEVDVTLDLFAEWRETD-LL--PRKRNDNAQLLTG-IDFNGTTIGLAYV-GTICDPKQSVAVIQDHSNRTIRVASTMAHELGHNLGMEHDSANCT-CGSNICIMNATLIIGRFYDFSNCSVQKLREHLLRNRPQCILNKPLRTDIDAPPVCGNYFVERGEECDCGSPQDCQSACCNATTCKLQPEAQCDSEECCETCKFKKAGTECQEAKDDCDLPELCTGRSAECPTDIFQRNGHPCQNNQGYCYNGTCPTMTNQCIALLGP----NYAVAQDGCFNHNLGGNVISHCRME---NGTKIPCAAKDVKCGTLYC----IERNQTICTYVLSSNS-----NSIMVEPGTKCGDGMVC-SKSQCVDV-TAY---------
>Dendroaspis_angusticeps_GILR01002094
IILESGNVNDYEVVYPQKVPGLPKGGVQNPQPETKYEDTMQYEFQVNGEPVVLHLEKNKGLFSEDYTETHYAPDGREITTSPPVQDHCYYHGYIQNEADSNAVISACDGLKGHFK-YQGETYFIEPLK-LSNSEAHAIYKDENVEKEDDTPKICGVTQTTWESDESMEKTSQLTNT-AGQDRYLQVKKYIEFYVVVD-NKIYMHYKRDEPAIKERIYKMVNHLNMMFRRLNFHIALIGLEIWSNRDLINVQPEAHVTLDLFGEWRETD-LL--PRKRNDNAQLLTG-IHFAEHTRGLAYI-GFICHPKKSVAVVKHHSKSTIIVASTMAHEMGHNLGMNHDSYTCN-CGNSTCIMTDELSTRDLYDFSNCSVQELREYLLRNRPQCILNKPLRTDIDAPPVCGNYFVEGEEECDCGYPQDCQSACCNATTCKLQHEAQCDSEECCETCKIKKAGAECRAARDDCDLPEHCTGQSAECPTDNLQKNGHPCENNQGYCYNGKCPIMTNQCIALMGS----NFAVAPDFCFKANVRGDDNSHCRTE---NGGKIPCAAKDVKCGTLYC----TERNITKCEIPYDTDV-------EMAETGTKCGDGMVC-SKSQCVDVQTVY---------
>Dendroaspis_viridis_GHPC01001043
IILESGNVNDYEVVYPQKVPGLPKGGVQNPQPETKYEDTMQYEFQVNGEPVVLHLERNKGLFSEDYTETHYAPDGREITTSPPVQDHCYYHGYIQNEADSSAVISACDGLKGHFK-YQEETYFIEPLK-LSNSEAHAIYKDENVEKEDDTPKICGVTQTTWESDESIEKTSQLTNT-DGQDRYLQAKKYIEFYVVVD-NKMYTKYKRNKLAIKRRIYIMVNHLNMMFRRLNFHIALIGLEMWSNQDLIKVQPEAEVTLDLFGKWRETD-LL--PRRRNDNAQLLTG-IHFNGHTTGRADI-GYICDPKKSVAVVKNHSKRTILVASTMAHEMGHNLGMNHDSDTCN-CGASTCIMKGIFSIGAFYDFSNCSVQELQEYLLRNRPQCILNKPLRTDIDAPPVCGNYFVEGEEECDCGSPQDCQSACCNATICKLQPEAQCDSEECCETCKIKKAGAECRAARDDCDLPEHCTGQSAECPTDNLQKNGHPCENNQGYCYNGKCPNVTNQCIALLGP----SYAVAPDFCFNFNMKGNDISHCRTE---NGAKIPCAAKDVKCGTLYC----IERNITKCEVPYDRDV-------AMAEPGTKCGVGMVC-SKSQCVDVQTAY---------
>Dendroaspis_jamesoni_kaimosae_GHPB01000058
VILESGNINDYEVVYPQKVPGLPKGGVQNPQPETKYEDTMQYEFQVNGEPVVLHLERNKGLFSEDYTETHYAPDGREITTSPPVQDHCYYHGYIQNEADSSAVISACDGLKGHFK-YQEETYFIEPLK-LSNSEAHAIYKDENVEKEDDTPKICGVTQTTWESDESIEKTSQLTNT-DGQDRYLQAKKYIEFYVVVD-NKMYTKYKRNKLAIKRRIYIMINHLNMMFRRLNFHIALIGLEMWSNQDLIKVQPEAEVTLDLFGKWRETD-LL--PRRRNDNAQLLTG-IHFNGLTTGRADI-GYICDPKKSVAVVKNHSKRAILVASTMAHEMGHNLGMNHDSDTCN-CGASTCIMKGIFSIGAFYDFSNCSVQELQEYLLRNRPQCILNKPLRTDIDAPPVCGNYFVEGEEECDCGSPQDCQSACCNATICKLQPEAQCDSEECCETCKIKKAGAECRAARDDCDLPEHCTGQSAECPTDNLQKNGHPCENNQGYCYNGKCPNVTNQCIALLGP----SYAVAPDFCFNFNMKGNDISHCRTE---NGAKIPCAAKDVKCGTLYC----TERNITKCEVPYDRDV-------AMAEPGTKCGVGM------------------------
>Demansia_vestigiata_B5G6F7
IILESGNVNDYEVVYPQKVPALPKGGVQNPQPETKYEDTMQYKFHVNGEPVVLHLERNKGLFSEDYTETHYAPDGREITTSPPVQDHCYYHGSIQNEADSSAVISACDGLKGHFK-HRGETYFIEPLK-LSDSESHAIYKDENVEKEDEIPQICGVTHTTSESDEPIEKISQLIYT-PEEDKYLEVKKYIEFYVVVD-NRVYKKYNSNRDTVNRKVYEIVNALNVMYRPLNFSIVLIGLEIWTNQDEININPDAHDTLNSFGEWRKTV-LL--PRKRNDNAQLLTD-IFFSQPIRGIATM-RSLCHPN-SVAVIRDYNQRASMMVSTVAHELGHNLGMTHDTAGCT-CSAGPCIMSVTARPELRTEFSSCSVQVHREYLLRERPQCILNKPLSTNIVSPPVCGNYLVDVGEECDCGSPQDCQSACCNAATCKLKPEAQCDSGECCEKCKFKRAGAECRAAKDDCDLPETCTGRSAECPTDSFQRNGLPCQNNQGYCYNGKCPIMTNQCISLMGP----GVSVSPDECFTWSQRGQSCGFCKIE---HGRKIPCAAKDVKCGMLYC-----KNGNKRCTCFNSND-----PDYGMVAPGTKCGDGKVC-MNRECVDVKTAY---------
>Micropechis_ikaheca_A0A024AXX7
IILESGNVNDYEVVYPQKVPALPKGGVQNPQPETKYEDTMQYEFHVNGEPVVLHLERNKGLFSKDYTEVHYSSDDTEITTSPPVQDHCYYHGYIQNEADSSAVISACDGLKGHFK-HQGETFFIEPLK-LSDSEAHAIYKDENVEKEDEIPKICGVTQTTSESDEPIEKISQLTNT-PEQDRYLQVKKYLE-YVVVD-NNMYRNYGSNRHAIKIKVYETIYTLNMMYRPLNFLIALIGLEIWSNRDEIKIEPEVEITLTSFGKWRETA-VL--PRGIRNNAELLTGLIDFSGTTVGLAYV-GLICSPEECVAVMEVCGRRTSLMASGMAHELVHNLGINHDNASCN-CNAGPCIMSAKISFEPLNEFRSCSIQEHEKYLLRDRPQCILNKPLSTDIVTPPVCGNYFVEVGEECDCASPQGCRSACCNAATCKLQREAQCDSGECCEKCKIKKAGAEFRAAKDDCDLPEICTGRSAKCPTDSFQRNGHPCQNKCGYCYNGKCPIMTNQCIALWGP----GVKVAPDICFTYNQKVQGCGFCRME---NDARIPCAAKDIKCGKLYC-----EKTHSKCSCVISPDD----LDYGMVEPGTKCGDGMVC-SNRHCVDVKTAY---------
>Cryptophis_nigrescens_B5KFV8
IILESGNVNDYEVVYPQKVPALPKGGVQNPQPETKYEDTMQYEFHVNGEPVVLHLERNKGLFSEDYTETHYAPDGREITTSPPVQDHCYYHGYIQNEADSNAVISACDGLKGHFK-HRGETYFIEPLK-LSDSESHAIYKDENVEKEDEIPKICGVTHTTSESDEPIEKISQLTNT-AEQDKYLQVKKYIEFYVVVD-NRMYRNYNSTKHTIKRKVYEIVNHLNMMYRSLNFFIALIGLEIWTNQDEIKIELDMDATWRIFGEWREKK-LL--PRKRNDNAQLLTG-IDFSGDTIGYAYV-GSLCLPTQSVAIIQNYNNKASMVASVMAHELGHNLGMNHDNASCN-CSAGPCIMAARTSDEPHSEFSSCSVQKHQRYLLRDRPQCILNKPLSKDIVAPPVCGNYFVERGEECDCGPPQDCQSACCNATTCKLQHEAQCDSGECCERCTFKKAGTECRAAPDDCDLPESCTGQSAECPTDSFQRNGHPCQNNQGYCYNGTCPLMTNQCIALGGP----GVNVSPDGCFTLNKDGQGCNFCRME---NGTKIPCAAKDVKCGRLYC-----EKGQVTCNCFSSRND----PDTGMVEPGTKCGDGKMC-INRQCVDVKTAY---------
>Austrelaps_superbus_A6XJS7
IILESGNVNDYEVVYPQKVPALPKGGVQNRQPETKYEDTMQYEFHVNGEPVVLHLERNKGLFSEDYTETHYAPDGREITTSPPVQDHCYYHGYIQNEADSSAAISVCDGLKGHFK-HRGETYFIEPLK-LSDSESHAIYKDENVEKEDEIPKICGVTQTTSESDEPIEKISQLINT-PEQERYLQVKKYIEFYVVVD-NRMYKNYSSNRGAIKKRVYEMVNTLNMMYRPLNFFIALIGLEIWTNKDKIKIEREANVTLESFGEWREKK-LL--PRKRNDNAQLLTG-IKFNRTTVGRAYV-GSLCSPKESVAVIRDHSKRTSIVASTMAHELGHNLGIHHDSAFCN-CNAGPCIMSATISDEPFCKFSSCSVQEHQRYLLRDRPQCILNKPLSTDIVTPPVCGNYFVERGEECDCGSPQDCQSACCNATTCKLQHEAQCDSEECCEQCKFKKAGAECRAAKDDCDLPESCTGQSAECPTDRFQRNGHPCQNNQGYCYNRKCPIMTNQCIALGGP----GVNVSPDECFTINKKGKGCGFCRIE---NGRKIPCAANDQKCGKLYC-----KDGNVTCRCYESRGD----PDTGMVEPGTKCGDGKVC-INRQCVDVQTAY---------
>Pseudechis_australis_B5KFV3
IILESGNVNDYEVVYPQKVPALPKGGVQNPQPETKYEDTMQYEFQVNGEPVVLHLERNKGLFSEDYTETHYAPDGREITTSPPVQDHCYYHGYIQKEADSSAVISACDGLKGHFK-HRGETYFIEPLK-LSDSESHAIYKDENVEKEDEIPKICGVTQTTSESDEPIEKISQLIYT-PEQDRYLKVKKYIELYVVVD-NEMYKNYSSNRSAINTRVYEMVNTLNVIYRPLNFFIALIGLEIWTNQDEIKIEPEAEVTLKSFREWREKKVVL--PRKRNDNAQLLTG-MNFNGHTVGRWLTSGTICSLEKSVAVIHDHSKRTSMVASTMAHELGHNLGINHDSASCN-CNAGPCIMSDIIWNEPLYEFSSCSVQEHQKYLLRDRPQCILNKPLSTDILTPPVCGNYLVERGEECDCGSPQDCQSACCNATTCKLQHEAQCDSGECCERCKFKKAGAECRAAKDDCDLPESCTGQSAECPTDSFQRNGHPCQNNQGYCYNGKCPLMTNQCIARGGP----GVNLSPDICFTINQKGQGCGFCRME---NDRKIPCAAKDVKCGMLYC-----VKGNITCTCFIKRDD----PDYGMVEAGTKCGDGKVC-INRKCVDVKTAY---------
>Pseudechis_porphyriacus_B5KFV2
IILESGNVNDYEVVYPQKVPALPKGGVQNPQPETKYEDTMQYEFQVNGEPVVLHLERNKGLFSGDYTETHYAPDGREITTSPPVQDHCYYHGYIQNEADSSAVISACDGLKGHFK-HRGETYFIEPLK-LSDSESHAIYKDENVEKEDEIPKICGVTQTTSESDEPIEKISQLTNT-PEQDRYLQVKKYIEFYVVVD-NEMYKNYSSNRGAIKTRVYEIVNTLNVMYRPLNFFIALIGLEIWTNKDEIKIEPEAKVTLKSFGEWREKK-LL--PRKRNDNAQLLTG-IKFNANTVGRAYV-GTLCSLEKSVAVIHNHNKRTSMGASTRAHEWGHNLGINHDSASCN-CNAGPCIMSDTINDKPFSKFSSCSVQEHQRYLLSDRPQCILNKPLSKDIVAPPVCGNYFVEQGEECDCGSPQDCQSACCNATTCKLQHEAQCDSGECCERCKFKKAGAECRAAKDDCDLPESCTGQSAECPTDSFQRNGHPCQNNQGYCYNGKCPLMTNQCLARGGP----GVNVSPDECFTINQKGQGCGFCRIE---NGRKIPCAAKDVKCGMLYC-----VKGKITCTCFSKADD----PDYGMVEPGTKCGDGKMC-INRQCVDVKTAY---------
>Hoplocephalus_stephensii_B5KFV4
IILESGNVHDYEIVYPQKVPALPKGGVQNPQPETKYEDTMQYEFQLNGEPVVLHLERNKGLFSEDYTETHYAPDGREITTSPLVQDHCYYHGYIQNEADSRAVISACDGLKGHFK-HRGETYFIEPLK-LSDSESHAIYKDENVEKEDEIPKICGVTQTTSESDEPIEKISQLINT-PEQDSYLQVKKYIEFYVVVD-NRMYKKYNSSRDAIKTRVYEMVNTLTVMCRPLNFFIALIGLEIWTNKDEIEIKQHSYFTLVSFGEWREKT-LL--PRKRNDNAQLLTG-IDFNGDIVGRAHI-GSLCSPKNSVAVIQDYSKRTSMVASTMTHELGHNLGIHHDNAFCN-CTARPCIMSAKISHEPLYDFSNCSVQEHQRYLLRVRPQCILNKPLSTDIVTPPVCGNYLVERGEECDCGSPQDCQDACCNAATCKLQHD--CDSGECCEKCKFKKAGAQCRAAKDDCDLPESCTGQSAECPTDSFQRNGHPCQNNQGYCYNRKCPIMTNQCIALRGP----GVNVSPDECFTLKQNDQRCGFCRIE---NGRMIPCAEKDKMCGKLLC-----QEGNAICNCFPTTND----PDYGMVEPGTKCGDGKVC-INRQCVDVKTAY---------
>Pseudonaja_textilis_B5KFV9
IILESGNVNDYEVVYPQKVPALPKGGVQNPQPETKYEDTMQYEFQVNGEPVVLHLERNKELFSEDYTEIHYSSDDTEIITSPLVQDHCYYHGYIQNEANSSAVISACDGLKGHFK-HQGETYFIEPLK-LSDSKFHAIYKDENVEEEKETPN-CGITQTTSESDEPIEKISQLTNI-SEQERYLKVKKYIELYVVVD-NKMYKNYDSNRHAIKRKVYETINLLNMMYRPLNFLIALIGLEIWSNRDKINIEPEVAVTLKSFGKWRETV-LL--PRKRNDNAQLLTQ-IEFSGTTVGLAYV-GSICSPEESVAVMEVYSRRTNIMASGMAHELGHNLGITHDHASCN-CNAELCIMSAIISFEPLSEFSSCSIQEHQRYLLRERPQCILNRPLSTDIVTPPVCGNYLVEVGEECDCGFPMDCQSACCNATTCKLQHEAQCDSEECCEKCKLKKAGAECRAAKDDCDLPEICTGQSAECPMDSFQRNGHPCQNNQGYCYNGKCPIMTNQCIDLWGP----GVNVSPDICFTLNQYSQGCGFCRME---NGTKIPCAAKDKMCGKLIC-----EKGNSTCTCFPTTDD----PDYGMVEPGTKCGDGMVC-SNRQCVDVKTAY---------
>Pseudonaja_textilis_XP_026570658
IILESGNVNDYEVVYPQKVPALPKGGVQNPQPETKYEDTMQYEFQVNGEPVVLHLERNKELFSEDYTEIHYSSDDTEIITSPLVQDHCYYHGYIQNEANSSAVISACDGLKGHFK-HQGETYFIEPLK-LSDSKFHAIYKDENVEEEKETPN-CGITQTTSESDEPIKKISQLTNI-SEQERYLKVKKYIELYVVVD-NKMYKNYDSNRHAIKRKVYETINLLNMMYRPLNFLIALIGLEIWSNRDKINIEPEVAVTLKSFGKWRETV-LL--PRKRNDNAQLLTQ-IEFSGTTVGLAYV-GSICSPEESVAVMEVYSRRTNIMASGMAHELGHNLGITHDHASCN-CNAELCIMSAIISFEPLSEFSSCSIQEHQRYLLRERPQCILNRPLSTDIVTPPVCGNYLVEVGEECDCGFPQDCQSACCNATTCKLQHEAQCDSEECCEKCKLKKAGAECRAAKDDCDLPEICTGQSAECPMDSFQRNGHPCQNNQGYCYNGKCPIMTNQCIDLWGP----GVNVSPDICFTLNQYSQGCGFCRME---NGTKIPCAAKDKMCGKLIC-----EKENSTCTCFPTTDD----PDDGMVEPGTKCEDGMVC-SNRQCVDVQTAY---------
>Pseudonaja_textilis_XP_026570650
IILESGNVNDYEVVYPQKVPALPKGGVQNPQPETKYEDTMQYEFQVNGEPVVLHLERNKELFSEDYTEIHYSSDDTEIITSPLVQDHCYYHGYIQNEANSSAVISACDGLKGHFK-HQGETYFIEPLK-LSDSKFHAIYKDENVEEEKETPN-CGITQTTSESDEPIKKISQLTNI-SEQERYLKVKKYIELYVVVD-NKMYKNYDSNRHAIKRKVYETINLLNMMYRPLNFLIALIGLEIWSNRDKINIEPEVAVTLKSFGKWRETV-LL--PRKRNDNAQLLTY-IEFSGTTVGLAYV-GSICSPEESVAVMEVYSRRTNIMASGMAHELGHNLGITHDHASCN-CNAELCIMSAIISFEPLSEFSSCSIQEHQRYLLRERPQCILNRPLSTDIVTPPVCGNYLVEVGEECDCGFPQDCQSACCNATTCKLQHEAQCDSEECCEKCKLKKAGAECRAAKDDCDLPEICTGQSAECPMDSFQRNGHPCQNNQGYCYNGKCPIMTNQCIDLWGP----GVNVSPDICFTLNQYSQGCGFCRME---NGTKIPCAAKDKMCGKLIC-----EKENSTCTCFPTTDD----PDDGMVEPGTKCEDGMVC-SNRQCVDVQTAY---------
>Pseudonaja_textilis_XP_026570730
IILESGNVNDYEVVYPQKVPALPKGGVQNPQPETKYEDTMQYEFQVNGEPVVLHLERNKELFSEDYTEIHYSSDDTEIITSPLVQDHCYYHGYIQNEANSSAVISACDGLKGHFK-HQGETYFIEPLK-LSDSKFHAIYKDENVEEEKETPN-CGITQTTSESDEPIKKISQLTNI-SEQERYLKVKKYIELYVVVD-NKMYKNYDSNRHAIKRKVYETINLLNMMYRPLNFLIALIGLEIWSNRDKINIEPEVAVTLKSFGKWRETV-LL--PRKRNDNAQLLTY-IEFSGTTVGLAYV-GSICSPEESVAVMEVYSRRTNIMASGMAHELGHNLGITHDHASCN-CNAELCIMSAIISFEPLSEFSSCSIQEHQRYLLRERPRCILNRPLSTDIVTPPVCGNYLVEVGEECDCGFPMDCQSACCNATTCKLQHEAQCDSEECCEKCKLKKAGAECRAAKDDCDLPEICTGQSAECPMDSFQRNGHPCQNNQGYCYNGKCPIMTNQCIDLWGP----GVNVSPDICFTLNQYSQGCGFCRME---NGTKIPCAAKDKMCGKLIC-----EKENSTCTCFPTTDD----PDDGMVEPGTKCEDGMVC-SNRQCVDVQTAY---------
>Pseudonaja_textilis_XP_026570652
IILESGNVNDYEVVYPQKVPALPKGGVQNPQPETKYEDTMQYEFQVNGEPVVLHLERNKELFSEDYTEIHYSSDDTEIITSPLVQDHCYYHGYIQNEANSSAVISACDGLKGHFK-HQGETYFIEPLK-LSDSKFHAIYKDENVEEEKETPN-CGITQTTSESDEPIKKISQLTNI-SEQERYLKVKKYIELYVVVD-NKMYKNYDSNRHAIKRKVYETINLLNMMYRPLNFLIALIGLEIWSNRDKINIEPEVAVTLKSFGKWRETV-LL--PRKRNDNAQLLTY-IEFSGTTVGLAYV-GSICSPEESVAVMEVYSRRTNIMASGMAHELGHNLGITHDHASCN-CNAELCIMSAIISFEPLSEFSSCSIQEHQRYLLRERPQCILNRPLSTDIVTPPVCGNYLVEVGEECDCGFPMDCQSACCNATTCKLQHEAQCDSEECCEKCKLKKAGAECRAAKDDCDLPEICTGQSAECPMDSFQRNGHPCQNNQGYCYNGKCPIMTNQCIDLWGP----GVNVSPDICFTLNQYSQGCGFCRME---NGTKIPCAAKDKMCGKLIC-----EKENSTCTCFPTTDD----PDDGMVEPGTKCEDGMVC-SNRQCVDVQTAY---------
>Pseudonaja_textilis_XP_026570654
IILESGNVNDYEVVYPQKVPALPKGGVQNPQPETKYEDTMQYEFQVNGEPVVLHLERNKELFSEDYTEIHYSSDDTEIITSPLVQDHCYYHGYIQNEANSSAVISACDGLKGHFK-HQGETYFIEPLK-LSDSKFHAIYKDENVEEEKETPN-CGITQTTSESDEPIKKISQLTNI-SEQERYLKVKKYIELYVVVD-NKMYKNYDSNRHAIKRKVYETINLLNMMYRPLNFLIALIGLEIWSNRDKINIEPEVAVTLKSFGKWRETV-LL--PRKRNDNAQLLTY-IEFSGTTVGLAYV-GSICSPEESVAVIQVYSRRTNIMASGMAHELGHNLGITHDHASCN-CNAELCIMSAIISFEPLSEFSSCSIQEHQRYLLRERPQCILNRPLSTDIVTPPVCGNYLVEVGEECDCGFPMDCQSACCNATTCKLQHEAQCDSEECCEKCKLKKAGAECRAAKDDCDLPEICTGQSAECPMDSFQRNGHPCQNNQGYCYNGKCPIMTNQCIDLWGP----GVNVSPDICFTLNQYSQGCGFCRME---NGTKIPCAAKDKMCGKLIC-----EKENSTCTCFPTTDD----PDDGMVEPGTKCEDGMVC-SNRQCVDVQTAY---------
>Pseudonaja_textilis_XP_026570651
IILESGNVNDYEVVYPQKVPALPKGGVQNPQPETKYEDTMQYEFQVNGEPVVLHLERNKELFSEDYTEIHYSSDDTEIITSPLVQDHCYYHGYIQNEANSSAVISACDGLKGHFK-HQGETYFIEPLK-LSDSKFHAIYKDENVEEEKETPN-CGITQTTSESDEPIKKISQLTNI-SEQERYLKVKKYIELYVVVD-NKMYKNYDSNRHAIKRKVYETINLLNMMYRPLNFLIALIGLEIWSNRDKINIEPEVAVTLKSFGKWRETV-LL--PRKRNDNAQLLTY-IEFSGTTVGLAYV-GSICSPEESVAVIQVYSRRTNIMASGMAHELGHNLGITHDHASCN-CNAELCIMSAIISFEPLSEFSSCSIQEHQRYLLRERPQCILNRPLSTDIVTPPVCGNYLVEVGEECDCGFPQDCQSACCNATTCKLQHEAQCDSEECCEKCKLKKAGAECRAAKDDCDLPEICTGQSAECPMDSFQRNGHPCQNNQGYCYNGKCPIMTNQCIDLWGP----GVNVSPDICFTLNQYSQGCGFCRME---NGTKIPCAAKDKMCGKLIC-----EKENSTCTCFPTTDD----PDDGMVEPGTKCEDGMVC-SNRQCVDVQTAY---------
>Oxyuranus_microlepidotus_B5KFV6
IILESGNVNDYEVVYPQKVPALPKGGVQNPQPETKYEDTMQYEFQVNGEPVVLHLERNKELFSEDYTEIHYSSDDTEIITSPPVQNHCYYHGYIQNEANSSAVISACDGLKGHFK-YQGETYFIEPLK-LSDSKSHAIYKDENVEEEEETPN-CGITQTTSESDEPIEKISRLTNT-PEQERYLQVKKYIELYVVVD-NKMYRNYDSNRHAIKRKVYETINLLNMMYRPLNFLIALIGLEIWSNRDRINIEPEVAVTLKSFGKWRETD-LL--PPKRNDNAQLLTQ-MEFNGTTVGLAYV-GSICSPEESVAVMEVYSRRTNIMASGMAHELGHNLGITHDNPSCN-CNARLCIMSAIISFEPLSEFSSCSIQEHQRYLLRDRPQCILNRPLSTDIVTPPVCGNYLVEVGEECDCGFPVDCQSACCNATTCKLQHEAQCDSEECCEKCKLKKAGAECRAAKDDCDLPEICTGQSAECPMDSFQRNGHPCQNNQGYCYNGKCPIMTNQCIDLWGP----GVNVSPDICFTLNQYSQGCGFCRME---NGTKIPCAAKDKMCGKLVC-----EKGNSTCTCFPTTDD----PDYGMVEPGTKCGDGMVC-SNRQCVDVKTAY---------
>Oxyuranus_scutellatus_B5KFV5
IILESGNVNDYEVVYPQKVPALPKGGVQNPQPETKYEDTMQYEFQVNGEPVVLHLERNKELFSEDYTEIHYSSDDTEIITSPPVQDHCYYHGYIQNEANSSAVISACDGLKGHFK-YQGETYFIEPLK-LSDSKSHAIYKDENVEEEEETPN-CGITQTTSESDEPIEKISRLTNT-PEQERYLQVKKYIELYVVVD-NKMYRNYDSNRHAIKRKVYETINLLNMMYRPLNFLIALIGLEIWSNRDKINIEPEVAITLKSFGKWRETV-LL--PPKRNDNAQLLTG-IEFNGTTVGLAYV-GSICSPEESVAVIEVYSRRTNIMASGMAHELGHNLGITHDNASCN-CNARLCIMSAIISFEPLSEFSSCSIQEHQRYLLRDRPQCILNRPLSTDIITPPVCGNYLVEVGEECDCGFPVDCQSACCNATTCKLQHEAQCDSEECCEKCKLKKAGAECRAAKDDCDLPEICTGQSAECPMDSFQRNGHPCQNNQGYCYNGKCPIMTNQCIDLWGP----GVNVSPDICFTLNQYSQGCGFCRME---NGTKIPCAAKDKMCGKLVC-----EKGNSTCTCFPTTDD----PDYGMVEPGTKCGDGMVC-SNRQCVDVKTAY---------
>Drysdalia_coronoides_F8RKW1
IILESGNVNDYEVVYPQKVPALPKGGVQNPQPETKYEDTMQYEFHVNGEPVVLHLERNKGLFSEDYTETHYAPDGREITTSPPVQDHCYYHGYIQNEADSSAAISACDGLKGHFK-HRGETYFIEPLK-LSNSESHAIYKDEHVEKEDEIPKICGVTQTTSESDEPIEKISQLTNT-PEQDRYLQVKKYIELYVVVD-NRMYRNYNSNRDAINERVYEMVNTLNVMYRPLNFFIALIGLEIWSNQDEINIEPEVAVTLRSFGEWRNTT-LL--PRKRNDNAQLLTG-IDFNGATVGLAYV-GTLCSPTQSVAVIQDHSKRTSMVASTMAHELGHNLGINHDSASCN-CNAGPCIMSATISNQPFSKFSSCSVQEHQRYLLRVRPQCILNKPLSTDIVTPPVCGNYFVERGEECDCGSPQDCQSACCNATTCKPQHEAQCDSGECCEKCKFKKAGAECRAAKDDCDLPESCTGQSAKCPTDSFQRNGHPCQNNEGYCYNGKCPIMTNQCIALGGP----GVNVSPDECFTLKQNVPECGFCRIE---NGRKIPCAEKDKMCGKLLC-----EKGNATCICFPTTHD----PDYGMVEPGTKCGDGKVC-INRQCVDVQTAY---------
>Drysdalia_coronoides_F8RKW0
IILESGNVNDYEVVYPQKVPALPKGGVQNPQPETKYEDTMQYEFHVNGEPVVLHLERNKGLFSEDYTETHYAPDGREITTSPPVQDHCYYHGYIQNEADSSAAISACDGLKGHFK-HRGETYFIEPLK-LSNSESHAIYKDEHVEKEDEIPKICGVTQTTSESDETIEKISQLTNT-PEQDRYLQVKKYIELYVVVD-NRMYRNYNSNRDAINERVYEMVNTLNVMYRPLNFFIALIGLEIWSNQDEINIEPEVAVTLRSFGEWRNTT-LL--PRKRNDNAQLLTG-IDFNGATVGLAYV-GTLCRPTQSVAVIQDHSKRTSMVASTMAHELGHNLGINHDSASCN-CNAGPCIMSATISNQPLSEFSSCSVQEHQRYLLRVRPQCILNKPLRKDIVTPPVCGNYFVERGEECDCGSPQDCQSACCNATTCKLQHEAQCDSGECCEQCKFKKAGAECRAAKDDCDLPESCTGQSAKCPTDSFQRNGHPCQNNQGYCYNGKCLIMTNQCIALKGP----GVNVSPDECFTLKQNDPECGFCRIE---NGTKIPCAEKDKMCGKLLC-----QEGNATCICFPTTDD----PDYGMVEPGTKCGDGKVC-INRQCVDVQTAY---------
>Drysdalia_coronoides_F8RKV9
IILESGNVNDYEVVYPQKVPALPKGGVQNPQPETKYEDTMQYEFHVNGEPVVLHLERNKGLFSEDYTETHYAPDGREITTSPPVQDHCYYHGYIQNEADSSAAISACDGLKGHFK-HRGETYFIEPLK-LSNSESHAIYKDEHVEKEDEIPKICGVTQTTSESDEPIEKISQLTNT-PEQDRYLQVKKYIELYVVVD-NRMYRNYNSNRDAINERVYEMVNTLNVMYRPLNFFIALIGLEIWSNQDEINIEPEVAVTLRSFGEWRNTT-LL--PRKRNDNAQLLTG-IDFNGATVGLAYV-GTLCRPTQSVAVIQDHSKRTSMVASTMAHELGHNLGINHDSASCN-CNAGPCIMSATISNQPLSEFSSCSVQEHQRYLLRVRPQCILNKPLSTDIVTPPVCGNYFVERGEECDCGSPQDCQDACCNAATCKLQHD--CDSGECCEQCKFKKAGAECRAAKDDCDLPESCTGQSAECPTDSFQRNGHPCQNNQGYCYNGKCPIMTNQCIALKGP----GVNVSPDECFTLKQNDPECGFCRIE---NGTKIPCAEKDKMCGKLLC-----QEGNATCICFPTTDD----PDYGMVEPGTKCGDGKVC-INRQCVDVQTAY---------
>Tropidechis_carinatus_B5KFV1
IILESGNVNDYEVVYPQKVP-----GVQNPQPETKYEDTMQYEFHVNGEPVVLHLERNKGLFSEDYTETHYAPDGREITTSPPVQDHCYYHGYIQNEADSSAVISACDGLKGHFK-HRGETYFIEPLK-LSDSESHAIYKDENVEKEDEIPKICGVTQTTSESDEPIEKISQLTNT-PEQDRYLQVKKYIEFYVVVD-NKMYRNYNSTKHAIKRKVYEIVNHLNMMYRPLNFLIALIGLEIWSNQDKINIEPEVAVTLKSFGKWRETV-LL--PRKRNDNAQLLTS-IEFSGTTVGLGYV-GTLCSPEESVAVIEVYSRRTSIMASEMAHELGHNLGINHDSASCN-CNAGPCIMSAIISFEPLSEFSSCSIQEHQRYLLRDRPQCILNKPLSTDIVTPPVCGNYLVEVGEECDCGSPVDCQSACCNATTCKLQHEAQCDSEECCEQCKFKKTGAECRAAKDDCDLPESCTGQSAECPTDSFQRNGHPCQNNQGYCYNGKCPIMTNQCTDLWGP----GVNVSPDECFTLKQNVPECGFCRIE---NGTKIPCAEKDKMCGKLLC-----EKGNATCICFPTTDD----PDYGMVEPGTKCEDGKVC-INRQCVDVKTAY---------
>Notechis_scutatus_B5KFV7
IILESGNVNDYEAVYPKKVP-----GVQNPQPETKYEDTMQYEFQVNGEPVVLQLERNKGLFSEDYTETHYAPDGREITTSPPIQDHCYYHGYIQNEADSSAVISACDGLKGHFM-HRGETYFIEPLK-LSDSESHAIYKDENVEKEDEIPKICGVTHTTSESDEPIEKISQLTNT-PEQDRYLQVKKYIEFYVVVD-NKMYRNYNSTKHAIKRKVYEIVNHLNMMYRPLNFLIALIGLEIWSNRDKINIEPDVDVTLKSFGKWRETV-LL--PRKRNDNAQLLTG-IEFSGTTVGLGYV-GTLCSPEESVAVIEVYSRRTSIMASEMAHELGHNLGINHDSASCN-CNAGPCIMSAIISFEPLSEFSSCSVQEHQRYLLRDRPQCILNKPLSTDIVTPPVCGNYLVEVGEECDCGSPVDCQSACCNATTCKLQHEAQCDSEECCEQCKFKKAGAECRAAKDDCDLPESCTGQSAECPMDSFQRNGHPCQNNQGYCYNGKCPIMTNQCIALKGP----GVNVSPDECFTLKQNVPDCGFCRIE---NGRKIPCAEKDKMCGKLLC-----EKGNATCICFPTTDD----PDYGMVEPGTKCEDGKVC-INRQCVDVKTAY---------
>Bungarus_fasciatus_A8QL48
IILESGNVNDYEVVYPQKVPSLPKGGVQNPQPETKYEDTMQYEFHVNGEPVVPHLEKNKGLFSEDYTETHYASDGREITTSPSVQDHCYYYGYIQNEADSSAAISACDGLKGHFK-HQGETYFIEPLK-LSNSEAHAIYKDENVEEEDETPKICGLTQTTWESDEPFKNTSLLIYT-PEQNRYLQAKKYIEFYVAVD-NRMYRHYKRNKTVIKRRVYELVNILNTIFRRLNFYIALIGLEIWSKRDKVNVQSDVKVTLKSFGKWREKK-VA--ATQKEYNAQLLTR-IDFNGNTVGLAAL-GALCSVKYSVAVIQDYSKRTSMVASTMAHEMGHNLGINHDRASCTSCGSNKCIMSTK-RTKPAYRFSSCSVREHRRYLLRDRPQCILNKPLITDIVAPAICGNYFVEVGEECDCGSPRDCQSACCNAATCKLKHGAQCDSGECCRKCKFKKAGAKCRAVKDDCDLPERCTGRSAECPTDIFRRNGLPCQNNQGYCYNGKCPTLTNQCIAFMGP----NVKVSRDSCFTLNQRGKGCGYCRMQ---NGAKFPCAAKDIKCGKLFC----KKRNSKICNCLISPDD----PNYGMVEPGTKCGDGVVC-SNRKCVKLQRVY---------
>Bungarus_multicinctus_A8QL49
IILESGNVNDYEVVYPQKVPLLPKGGVQNPQPKTKYEDTVQYEFEVNGEPVVLHLERNKGLFSEDYTEAHYAPDGREITTRPPVQDHCYYHGYIQNEADSSAAISACDGLKGHFK-HQGETYFIEPLK-LSDSEAHAIYKDENVEEENETPKICGLTETTWESDEPIRNASLLIYT-PEQNRYLKVKKYIEFYVAVD-NRMYRHYKRNKPIIKRRVYELVNILNTILRRLNFHIALIGLEIWSKRDKINVQSDVKATLKSFGKWREKK-LL--PRKRNDNAQLLTR-IDFNGNTVGLAAL-GSLCSVKYSVAVIQDYSKRTSMVASTMAHEMGHNLGINHDRASCTSCGSNKCIMATK-RTKPASRFSSCSVREHQRYLLRDRPQCILNKPLITDIVAPAICGNYFVEVGEECDCGSPRDCRSACCNAATCKLKHEAQCDSGECCGKCKFKKVGAKCRAAKDDCDLPERCTGRSAECPTDIFRRNGLPCQNKQGYCYNGKCPTLTNQCIALMGP----NVKVSRDSCFTLNQRGKGCGYCRMQ---NGAKIPCAAKDIKCGKLFC----KKRNSGVCNCLILPDD----PNYGMVETGTKCGDGMVC-SDRKCVKLQTVY---------
>Dendroaspis_jamesoni_kaimosae_GHPB01000045
IILESGNVNDYEKVYPQKVPGLPKGGVQNPQIKTKYEDTMQYEFQVNGEPVVLHLERNKGLFSEDYTETHYAPDGREITTSPPVQDHCYYHGHIQNEADSSAVISACDGLKGHFK-HQGETYFIEPLK-LSDSEAHAIYKDENVEKEDETPKICGVTQTTWESDEPIEKSSQLTNT-PEQDRYLRSKKYIEFYVVVD-NVMYRKYTGNLRAITRRVYEMVNTLNTMFRRLNFHIALIGLEIWSKEDEINVQSDVWVTLDLFGEWREKK-LL--PRKRNDNAQLLTG-IDFNGDTVGLGYI-GSLCSLKNSVAVVQDHSKRTSMVASTMAHEMGHNLGMNHDSASCT-CGSNKCIMSTR-HTEPAYQFSSCSVQEHQRYLLKYRPQCILNKPLSTDIVAPPVCGNYFVEVGEECDCGSPQDCQSACCNAATCKLQHKAQCDSGECCEKCKFKGAGAKCRAAKDDCDFPEVCTGRSAECPTDSFQRNGHPCQNNQGYCYNGKCPIMTNQCIALWGQ----GVKVSSPLCFTLNQNGLSCGLCRKE---NGRKILCAAKDVMCGRLFC----KKKNSMMCSCPVSSRD----PNYGMVEPGTKCGDGMVC-SNRQCVKVQTAY---------
>Naja_mossambica_Q10749
IILESGNVNDYEVVYPQKVPALSKGGVQNPQPETKYEDTMQYEFHVNGEPVVLHLERNKGLFSEDYTETHYAPDGREITTSSPVQDHCYYHGYIQNEADSSAVISACDGLKGHFK-HQGETYFIEPLE-LSDSEAHAIYKDENVEEEEEIPKICGVTQTTWESDEPIEKSSQLTNT-PEQDRYLQAKKYIEFYVVVD-NVMYRKYTGKLHVITRRVYEMVNALNTMYRRLNFHIALIGLEIWSNGNEINVQSDVQATLDLFGEWRENK-LL--PRKRNDNAQLLTS-TEFNGTTTGLGYI-GSLCSPKKSVAVVQDHSKSTSMVAITMAHQMGHNLGMNDDRASCT-CGSNKCIMSTK-YYESLSEFSSCSVQEHREYLLRDRPQCILNKPSRKAIVTPPVCGNYFVERGEECDCGSPEDCQNTCCDAATCKLQHEAQCDSGECCEKCKFKGAGAECRAAKNDCDFPELCTGRSAKCPKDSFQRNGHPCQNNQGYCYNGTCPTLTNQCATLWGP----GAKMSPGLCFMLNWNARSCGLCRKE---NGRKILCAAKDVKCGRLFC----KKKNSMICHCPPPSKD----PNYGMVAPGTKCGVKKVC-RNRQCVKV-------------
>Aspidelaps_scutatus_intermedius_GHOC01000032
IILESGNVNDYEVVYPQKVPALPKGGVQNPQPETKYEDSMQYEFQVNGEPVVLHLERNKGLFSEDYTETHYAHDGREITTSPPVQDHCYYHGYIQNEADSSAVISACDGLKGHFK-HQGETYFIEPLK-ISDSVENQINLSENVEKEDETSKICGVTQTTWESDESTEKTSQLTNT-PEQNRYLQVKKYLEFFVVVD-NVMYMNYQRDQPAIKKRVYEMVNTMNTVYRHLNFYIALIGLEIWSNGNEIDVQSNVEVTLDLFGKWREKK-LL--PRKWNDNAQLLTG-TDFSGNTVGLAHI-GSLCNPRTSVAVVQDYSKRTSMVAITMAHEMGHNLGINHDSASCT-CGSNKCVMSTK-RDEPVYQFSSCSVREHQKYLLKDKPQCILNKPLNTDIVSPPICGNYFVEQGEECDCGTPADCQSACCNATTCKLQHKAQCDSEECCENCKFKKAGAECREAKDDCDVPELCTGQSAECPMDSFQRNGLPCQNNQGYCYKGKCPIMTNQCIALLGP----GVKVSRDSCFTLNQGTKNCGLCRIE---NGAKIPCAAKDIKCGRLYC----KKGNSMICNCPLLPSD----PNYGMVEPGTKCGDGKVC-SNRQCVDVQTAY---------
>Naja_atra_D3TTC2
IILESGNVNDYEVVYPQKVPALLKGGVQNPQPETKYEDTMRYEFQVNGEPVVLHLERNKGLFSEDYTETHYAPDGREITTSPPVQDHCYYHGYIQNEADSSAVISACDGLKGHFE-HQGETYFIEPLK-ISNSEAHAIYKDENVENEDETPEICGVTETTWESDESIEKTSQLTNT-PEQDRYLQAKKYIEFYVVVD-NIMYRHYKRDQPVIKRKVYEMINTMNMIYRRLNFHIALIGLEIWSNINEINVQSDVRATLNLFGEWREKK-LL--PRKRNDNAQLLTG-IDFNGTPVGLAYI-GSICNPKTSAAVVQDYSSRTRMVAITMAHEMGHNLGMNHDRGFCT-CGFNKCVMSTR-RTKPAYQFSSCSVREHQRYLLRDRPQCILNKPLSTDIVSPPICGNYFVEVGEECDCGSPADCQSACCNATTCKLQHEAQCDSEECCEKCKFKGARAECRAAKDDCDLPELCTGQSAECPTDVFQRNGLPCQNNQGYCYNGKCPIMTNQCIALRGP----GVKVSRDSCFTLNQRTRGCGLCRME---YGRKIPCAAKDVKCGRLFC----KRRNSMICNCSISPRD----PNYGMVEPGTKCGDGMVC-SNRQCVDVKTAY---------
>Naja_kaouthia_Q9PVK7
IILESGNVNDYEVVYPQKVPALLKGGVQNPQPETKYEDTMQYEFQVNGEPVVLHLERNKGLFSEDYTETHYAPDGREITTSPPVQDHCYYHGYFQNEADSSAVISACDGLKGHFK-LQGEIYFIEPLK-ISDSEAHAIYKDENVEEEDETPKICGVTDTTWESDEPIKKTSLLTNT-PEQDRYLQAEKYIEFYMVVD-NIMYRHYKRNQLVIKRKVYEMINTMNMIYRRLNFHIALIGLEIWSNINEINVQSDVKATLDLFGEWREKK-LL--PRKRNDNAQLLTG-IDFNGTPVGLAYI-GSICNPKTSAAVVQDYSKSTRMVAITMAHEMGHNLGMNHDKGFCT-CGFNKCVMSTR-RTKPAYQFSSCSVREHQRYLLRDRPQCILNKPLSTDIVSPPICGNYFVEVGEECDCGSPADCQSACCNATTCKLQHEAQCDSEECCEKCKFKGAGAECRAAKDDCDLPELCTGQSAECPTDVFQRNGLPCQNN-GYCYNGKCPIMTNQCIALRGP----GVKVSRDSCFTLNQRTRGCGLCRME---YGRKIPCAAKDVKCGRLFC----KKRNSMICNCSISPRD----PSYGMVEPGTKCGDGMVC-SNRQCVDVKTAY---------
>Philodryas_olfersii_C6JUN2
IILEFGNVNDYEVVYPQKVPVLPKGGLQNAEPESKYEDTIQYEFQVNGEPVVLHLERNKGLFSEDYSETHYSPDGREITTTPPVQEHCYYHGYIQNDADSTAVISACDGLKGHFK-HQGETYFIEPLKPFSNSEAHAVYKYDSLEKEDETHKTCGVTQTTWESDEPIE-SPQLMVT-PEQLRYLNARKYIELFIVVD-NVMFRKYTGNLAAIRTRVYEIVNSLNMIYRALNIHIALIGIEIWSIQDQINVQSAVNVTLDLFGAWRETV-LL--PRRNHDNAQLLTG-INFDGQTVGFGYV-GGLCLRKQSAAIVQDHSKIASLVATTMAHEMGHNLGINHDTASCT-CQPNTCIMSAILGFQPSYQFSSCSYQEHQRYLIRVLPQCILNRPLSTDIVAPAVCGNYFVEVGEECDCGSPQDCRSACCNPTTCQLRPGAQCEFGECCEQCRFRGPGAVCRAANDECDLAELCTGQSAECPADQFQRNGQPCLNNQGYCYNGKCPSMINQCIDLLGP----GATVSPDVCFQHNRGGIDYSYCRKE---NGVNIPCEPQDVKCGRLYC-MPGPTGNRIECNYRFSVND----PDYGMVDHGTKCGDGRVC-SNRQCVDVRTAY---------
>Borikenophis_portoricensis_A0A346CLT7
IILESGNVNEYEVVYPQKVPALPKGGLQNAEPKTKYEDTMQYEFQVNGEPVVLHLERNTGLFSEDYSETHYSPDGREITTSPPVQEHCYYHGYIQNDADSTAVISACNGLKGHFK-HQGETYFIEPLK-LSNSEAHAVYKYDSLEKEDETLKTCGVTETTWESDEPIEKSPQLIVT-PEQITYLNARKYIELFIVVD-NVMFRKYTGNLTAIRTRVYEIVNTLNMIYRALNIHVALIGLEIWSNQDKINVQSAVDVTLDLFGNWRETD-LQ--TRRSHDNAQLLTG-INFNGQTVGFGYI-GGLCQPKHSSAIVQDHSKTAGLVASTMAHEMGHNLGMNHDTTSCT-CQPNSCIMAATLGFQPSYQFSSCSHEEHRRYLIRDLPQCILNRPLSTDIIAPAVCGNYFVEVGEECDCGSPQDCQSACCNAATCRLQPGAQCEFGECCEQCRFRGAGVECRGAKDDCDFVELCTGQSAECPADQFQRDGQPCQNNQGYCYNGKCPIMTNQCIDLLGP----GATVSPDVCFQHNRQGTDFSYCRRE---NGINIPCEPQDVKCGRLYC-TPGSSGNMIQCNYRFSVND----PDYGLVDHGTKCGDGRVC-RNRQCVDVQTAY---------
>Borikenophis_portoricensis_A0A346CLT1
IILESGNVNEYEVVYPQKVPALPKGGLQNAEPKTKYEDTMQYEFQVNGEPVVLHLERNTGLFSEDYSETHYSPDGREITTSPPVQEHCYYHGYIQNDADSTAVISACNGLKGHFK-HQGETYFIEPLK-LSNSEAHAVYKYDSLEKEDETLKTCGVTETTWESDEPIEKSPQLIVT-PEQITYLNARKYIELFIVVD-NVMFRKYTGNLTAIRTRVYEIVNTLNMIYRALNIHVALIGLEIWSNQDKINVQSAVDVTLDLFGNWRETD-LQ--TRRSHDNAQLLTG-INFNGQTVGFGYI-GGLCQPKHSSAIVQDHSKTAGLVASTMAHEMGHNLGMNHDTTSCT-CQPNSCIMAATLGFQPSYQFSSCSHEEHRRYLIRDLPQCILNRPLSTDIIAPAVCGNYFVEVGEECDCGSPQDCQSACCNAATCRLQPGAQCEFGECCEQCRFRGAGVECRGAKDDCDFVELCTGQSAECPADQFQRDGQPCQNNQGYCYNGKCPIMTNQCIDLLGP----GATVSPDVCFQHNRQGTDFSYCRRE---NGINIPCEPQDVKCGRLYC-TPGSSGNMIQCNYRFSVND----PDYGLVDHGTKCGDGRVC-RNRQCVDVQTAY---------
>Philodryas_chamissonis_A0A0B4SX85
IKLESGNVNDYEVVYPQKVPVLPKGGLQTAEPETEYEDAMQFEFQVNGEPVVLHLERNKGLFSEDYSETHYSPDGREITTTPPVENHCYYHGHIQNEADSTAVISACDGLKGHFK-HQGETYFIEPLK-LSNSEAHAVYKYDSLEKEDETHKTCGVTQTTWELDEPIEKISQVSITPKEQNAYLNAKKYIEFFIAVD-NGMFRKYSSNLTAIRTRVYEIVNTINTIYRALNIHVALIGLEIWSNQNQINVQSAANVTLDLFGEWRKTY-LL--PRRRNDNAQLITS-IDFDGPTVGLGYV-GTLCRLKHSSAIVQDHSDLTSLMASTMAHELGHNLGINHDTNGCH-CSSNACVMSPTISNVPYYQFSSCSIQEHRRYLTRAQPQCILNKPLSTDIVAPPVCGNYFVEVGEECDCGSPQDCQSACCNATTCQLRPEAQCEFGECCEQCSFRAAGTECRASKHDCDLAENCNGQSAECPTDRFQRDGHPCQNNQGYCYNGKCPTLESQCIALMGA----GNIVGPDECFENNMAGNDYGYCRRR---NGVNIPCEAQDIKCGRLFC----TQGNTMSCIIRYYPND----PDNGMVEHGTKCGDGKVC-RHGQCVDVQTAY---------
>Philodryas_olfersii_C6JUN3
IILESGNVNDYEVVYPQKVPVLPKGGLQNAEPETEYEDTMQYEFQVNGEPVVLHLERNKGLFSEDYSETHYSPDGSEITTTPPVGDHCYYHGHIKNEADSTAVISACDGLKGHFK-HQGETYFIEPLK-LSNSEAHAVYKYDSLEKEGETHKTCGVTQTTWKLDEPIEKS----ITPEEQNAYLDAPKYIEFFIVVD-NGMFRKYSSDLTAIRTRVYETVNIVNTIYRAMDIHVALIGLEIWSNRDKITVQTAANVTLDLFGTWRETD-LL--QRRRNDNAQLITS-IDFNGPTVGLGYV-GTFCRPKHSSAIVQDHSALTSLMASTMAHEMGHNLGINHDTNACH-CSSNACVMSPTISSVPYYQFSSCSIQEHRSYLTRAQPQCILNKPLSTDIVAPPVCGNYFVEVGEECDCGSPQDCQSTCCNAATCKLQPGSQCDSGECCEQCKFKKARTECRAAKDDCDSAEHCTGRSAECPTDQFQQNGHPCQNNQGYCYNGKCPTLASQCIALFGP----DKDVAPDVCFENNRKGNEYAYCRRE---NGLKIPCEPQDIKCGRLFC----TPRNTLSCTVRYLRSD----PDNGMVEPGTKCGDGRVC-SNRQCVDVQTAY---------
>Philodryas_olfersii_C6JUN4
IILESGNVNDYEVVYPQKTPIWLRGGLQNAEPETEYEDTMQYEFQVNGEPVVLHLERNKGLFSEDYSETHYSPDGSEITTTPPVWDHCYYHGHIKNEADSTAVISACDGLKGHFK-HQGETYFIEPLK-LSNSEAHAVYKYDSLEKEGETHKTCGVTQTTWKLDEPIEKS----ITPEEQNAYLDAPKYIEFFIVVD-NGMFRKYSSDLTAIRTRVYETVNIVNTIYRAMDIHVALIGLEIWSNRDKITVQTAANVTLDLFGTWRETD-LL--QRRRNDNAQLITS-IDFNGPTVGLGYV-GTFCRPKHSSAIVQDHSALTSLMASTMAHEMGHNLGINHDTNACH-CSSNACVMSPTISSVPYYQFSSCSIQEHRSYLTRAQPQCILNKPLSTDIVAPPVCGNYFVEVGEECDCGSPQDCQSTCCNAATCKLQPGSQCDSGECCEQCKFKKARTECRAAKDDCDSAEHCTGRSAECPTDQFQQNGHPCQNNQGYCYNGKCPTLASQCIALFGP----DKDVAPDVCFENNRKGNEYAYCRRE---NGLKIPCEPQDIKCGRLFC----TPRNTLSCTVRYLRSD----PDNGMVEPGTKCGDGRVC-SNRQCVDVQTAY---------
>Borikenophis_portoricensis_A0A346CLV1
IILESGNVNEYEVVYPQKVPALPKGGLQNAEPETEYEDTMQYEFQVNGEPVVLHLERNKGLFSEDYSETHYSPDGREITTSPPVQDHCYYHGHIQNEADSTAVISACNGLKGHFK-HQGETYFIEPLK-LSNSEAHAVYKYESLEKEDNTPKICGVTWTTWKLDEPIKKISQLAVTPEQQDTYLNAKKYIEFYLVVD-NGMFRKYSRNFTVIRTRVYEIVNTINTIYKALNIHVALIGLEFWSSRDKINVQSAANVTLDLFGAWRQTD-LL--LRRSHDNAQLLTS-TDFDGPTVGLGYV-GTLCRPKHSSAIIQDHSDLTSLMASTMAHELGHNLGINHDTNSCH-CSSNACVMSPTIGNVPYYQFSSCSIQAYRRYLIRDLPQCILNIPLSTDIIAPAVCGNYFVEVGEECDCGSPQDCQSNCCNATTCKLQPGAQCDSGECCEKCRFKKARAECRAAKDDCDLAERCTGRSAECPMDQFQRNGQPCQNNQSYCYNGKCPTLAKQCIALFGP----DKKVAPDICFETNQRGNEYAYCRRE---NGLKSPCDPQDIKCGRLFC----TPKNKLSCTVRYIRSD----PDNGMVEPGTKCGDGRVC-SNRQCVDVQTAY---------
>Borikenophis_portoricensis_A0A346CLT9
IILESGNVNEYEVVYPQKVPALPKGGLQNAEPETKYEDTMQYEFQVNGEPVVLHLERNKGLFSEDYSEIHYSADGREITTSPPVQDHCYYHGHIQNEADSTAVISACDGLKGHFK-HQRETYFIEPLK-LSNSEAHAVYKYDSLEKEDDTRKICGVTQTTWDIDEPIEKISQVSITPEEQNTYLNSKKYIEFYLVVD-NGMFRKYSSNLTAIRTRVFEIVNTINTIYRALNIHVALIGLEFWSSQDKINVQSAANVTLDLFGAWRQTD-LL--LRRSHDNAQLLTS-TDFDGSTVGLGYV-GTLCRPKHSSAIIQDHSDLTSLMASTMAHELGHNLGINHDTNSCH-CSSNACVMSPTIGNVPYYQFSSCSIQAYRRYLIRDLPQCILNIPLSTDIIAPAVCGNYFVEVGEECDCGSPQDCQSNCCNATTCKLQPGAQCDSGECCEKCRFKKARAECRAAKDDCDLAERCTGRSAECPMDQFQRNGQPCQNNQSYCYNGKCPTLAKQCIALFGP----DKKVAPDICFETNQRGNEYAYCRRE---NGLKSPCDPQDIKCGRLFC----TPKNKLSCTVRYIRSD----PDNGMVEPGTKCGDGRVC-SNRQCVDVQTAY---------
>Borikenophis_portoricensis_A0A346CLU1
IILESGNVNEYEVVYPQKVPALPKGGLQNAESETKYEDTMQYEFQVNGEPVVLHLERNKGLFSKDYSETHYSPDGREITTSPPVEDHCYYHGHIQNEADSTAVISACDGLKGHFK-HQRQTYFIEPLK-LSNSEAHAVYKYDSLEKEDDTPKICGVTQTTWDIDEPIEKISQVSITPEEQDTYLNAKKYIEFYLVVD-NGMFKKYSSNCTVIKTRVYEIVNIVNKIYRALNIHVALIGLEIWSDKDKINVQSAANVTLDLFGNWRETD-LL--KNRSHDNAQLLTS-IDFDGPTVGIAYK-RSLCQPKHSSAIVQDHSKRTSLMASTIAHELGHNLGINHDTIFCH-CSTNACVMSPTISDVPLCQFSNCSIQEHRRYLIRKRPQCILNKPLSTDIVAPAVCGNYFVEVGEECDCGSPQDCQSACCNATTCRLRRGAQCEFGECCEQCTFKGAETECRASKHDCDLAENCTGQSAECPTDRLQRDGHPCQNNQGYCYNGRCPTLASQCIALMGT----GNIVGPDECFENNMSKNIFSYCRRE---NGVNIPCGPEDVKCGRLYC----TAENEMSCKMRYFSND----PVNGMVEPGTKCGDGRVC-SNGQCVDVRTAY---------
>Borikenophis_portoricensis_A0A346CLU2
IILESGNVNEYEVVYPQKVPALPKGGLQNAEPETKYEDTMQYEFQVNGEPVVLHLERNKGLFSEDYSEIHYSPDGREITTSPPVQDHCYYHGHIQNEADSTAVISACDGLKGHFK-HQRETYFIEPLK-LSNSEAHAVYKYDSLEKEDDTRKICGVTQTTWDIDEPIEKISQVSITPEEQDTYLNAKKYIEFYLVVD-NGMFRKYSSNLTAIRTRVFEIVNIINMIYRALNIHVALIGLEFWSSQDKIHVQSAARETLDLFGNWTKTA-LL--PNRSHDNAQLLTS-IDFDGPTIGLGYV-GTLCWSKYSSAIVQDHSDLTSLMASTMAHELGHNLGINHDKISCN-CNSNACVMSPTIGDVPYYEFSSCSIQEHRRYLIRALPQCILNKPLSTDIVAPAVCGNYFVEVGEECDCGSPRDCQSACCNATTCRLQHGAQCEFGECCEQCRFKGAETECRASKHDCDLAENCSGQSAECPTDRLQRDGHPCQNNQGYCYIGRCPTLASQCIALMGT----GNIVGPDECFENNMLGNDFGYCRRG---NGVNIPCGPEDVKCGRLYC----TQGNTMSCIIRYFPND----PDNGMVEHGTKCGDGRVC-SNGECVDVQTAY---------
>Borikenophis_portoricensis_A0A346CLS9
IILESGNVNEYEVVYPQKVPALPKGGLQNAEPETKYEDTMQYEFQVNGEPVVLHLERNKGLFSEDYSETHYSPDGREITTSPPVQDHCYYHGHIQNEADSTAVISACDGLKGHFK-HQRETYFIEPLK-LSNSEAHAVYKYDSLEKEDDTRKICGVTQTTWDIDEPIEKISQVSITPEEQNTYLNSKKYIEFYLVVD-NGMFRKYSSNLTAIRTRVFEIVNIINMIYRALNIHVALIGLEFWSSQDKIHVQSAAKETLDLFGNWTKTD-LL--LRRSHDNAQLLTS-IDFDGPTIGLGYV-GTLCWLKYSSAIVQDHSDLTSLMASTMAHELGHNLGINHDKISCN-CNSNACVMSPTIGDVPYYEFSSCSIQEHRRYLIRKRPQCILNKPLSTDIVAPAVCGNYFVEVGEECDCGSPQDCQSACCNATTCRLRRGAQCEFGECCEQCTFKGAETECRASKHDCDLAENCSGQSAECPTDRLQRDGHPCQNNQGYCYNGRCPTLASQCIALMGT----GNIVGPDECFENNMLGNDFGYCRRG---NGVNIPCGPEDVKCGRLYC----TAENEMSCKMRYFSND----PVNGMVEPGTKCGDGRVC-SNGQCVDVRTAY---------
>Borikenophis_portoricensis_A0A346CLT0
IILESGNVNEYEVVYPQKVPALPKGGLQNAEPETKYEDTMQYEFQVNGEPVVLHLERNKGLFSEDYSETHYSPDGREITTSPPVQDHCYYHGHIQNEADSTAVISACDGLKGHFK-HQRETYFIEPLK-LSNSEAHAVYKYDSLEKEDDTRKICGVTQTTWDIDEPIEKISQVSITPEEQNTYLNSKKYIEFYLVVD-NGMFRKYSSNLTAIRTRVFEIVNTINTIYRALNIHVALIGLEFWSSQDKINVQSAANVTLDLFGAWRQTD-LL--LRRSHDNAQLLTS-IDFDGPTIGLGYV-GTLCWLKYSSAIVQDHSKRTSLMASTMAHELGHNLGINHDTNSCH-CTSNACVMSPTIGDVPLCQFSNCSIQEHRTYLISDRPQCILNKPLSTDIVAPAVCGNYFVEVGEECDCGSPQDCQSACCNATTCRLRRGAQCEFGECCEQCTFKGAETECRASKHDCDLAENCSGQSAECPTDRLQRDGHPCQNNQGYCYNGRCPTLASQCIALMGT----GNIVGPDECFENNMSKNIFSYCRRE---NGVNIPCGPEDVKCGRLYC----TAENEMSCKMRYFSND----PVNGMVEPGTKCGDGRVC-SNGQCVDVRTAY---------
>Borikenophis_portoricensis_A0A346CLT5
IILESGNVNEYEVVYPQKVPALPKGGLQNAEPETKYEDTMQYEFQVNGEPVVLHLERNKGLFSEDYSETHYSPDGREITTSPPVQDHCYYHGHIQNEADSTAVISACDGLKGHFK-HQRETYFIEPLK-LSNSEAHAVYKYDSLEKEDDTRKICGVTQTTWDIDEPIEKISQVSITPEEQDTYLNAKKYIEFYLVVD-NGMFRKYSSNLTAIRTRVFEIVNIINMIYRALNIHVALIGLEFWSSQDKIHVQSAAKETLDLFGNWTKTD-LL--LRRSHDNAQLLTS-IDFDGPTIGLGYV-GTLCWLKYSSAIVQDHSKRTSLMASTMAHELGHNLGINHDTIFCH-CSTNACVMSPTISDVPLCQFSNCSIQEHRRYLIRKRPQCILNKPLSTDIVAPAVCGNYFVEVGEECDCGSPQDCQSACCNATTCRLRRGAQCEFGECCEQCTFKGAETECRASKHDCDLAENCSGQSAECPTDRLQRDGHPCQNNQGYCYNGRCPTLASQCIALMGT----GNIVGPDECFENNMSKNIFSYCRRE---NGVNIPCGPEDVKCGRLYC----TAENEMSCKMRYFSND----PVNGMVEPGTKCGDGRVC-SNGQCVDVRTAY---------
>Ahaetulla_prasina_A0A346CM36
IILESGNVNDYEIVYPQKVPALPKG-VQNHEQETKYEDTMQYEFQVNGEPVVLHLERNKGLFAEDYIETHYSPDGREITTNPLVQDHCYYHGYIQNDADSTAVISACDGLKGQFK-YQRETYLIEPMK-LSDSEAHAVYKAENVEKEDETPKICGVTETTWKSDDPIKKASQLVVN-EEQARYLMAPKYIELYMVVD-NVMYRKYTRNLPAIRTRVYEIVNILNLIYRVLNIHVALIGLEIWSNKDKINVQSAVNVTLDLFGEWRETD-LL--PRQRNDNAQLLTG-INFDGNTVGFGYV-GSLCMPKYSAAIVQDHSKAASLVASAMAHELGHNLGIHHDTDSCN-CPAKACIMSATLSFEPSYQFTTCSYNEHQQYLIDNSPQCILNKPLSTDIVAPAVCGNYFVEVGEECDCGSPRNCQSACCDAATCKLRSGSQCESGECCEQCRFKSAGAECRGARDDCDLAEHCTGQSAECPTDLFLTNGQPCQNNQGYCYNGRCPTLTKQCVAVFGK----NKKVAPDICFNQNLRGNSYGYCRQE---NGVNIPCQPQDVKCGRLYC-TSRSAGNMIECKYSYSPN--------GMVELGTKCGDGRVC-SNGECVDMQTAY---------
>Ahaetulla_prasina_A0A346CM41
LILESGNVNDYEVVYPQKVPALPKG-VQNHEQETKYEDTMQYEFQVNGEPVVLHLERNKGLFAEDYIETHYSPDGREITTNPLVQDHCYYHGYIQNDADSTAVISACDGLKGQFK-YQRETYLIEPMK-LSDSEAHAVYKAENVEKEDETPKICGVTETTWKSDDPIKKASQLVVN-EEQARYLMAPKYIELYMVVD-NVMYRKYTRNLPAIRTRVYEIVNILNLIYRVLNIHVALIGLEIWSNKDKINVQSAVNVTLDLFGEWRETD-LL--PRQRNDNAQLLTG-INFDGNTVGFGYV-GSLCMPKYSAAIVQDHSKAASLVASAMAHELGHNLGIHHDTDSCN-CPAKACIMSATLSFEPSYQFTTCSYNEHQQYLIDNSPQCILNKPLSTDIVAPAVCGNYFVEVGEECDCGSPRNCQSACCDAATCKLRSGSQCESGECCEQCRFKSAGAECRGARDDCDLAEHCTGQSAECPTDLFLTNGQPCQNNQGYCYNGRCPTLTKQCVAVFGK----NKKVAPDICFNQNLRGNSYGYCRQE---NGVNIPCQPQDVKCGRLYC-TSRSAGNMIECKYSYSPN--------GMVELGTKCGDGRVC-SNGECVDMQTAY---------
>Ahaetulla_prasina_A0A346CLZ9
LILESGNVNDYEVVYPQKVPALPKG-VQNHEQETKYEDTMQYEFQVNGEPVVLHLERNKGLFAGDYSETHYSPDGREITTNPPVQDHCYYHGYIQNDADSTAAISACDGLKGYFK-YQRETYLIEPMK-LSNSDAHAVYKAENVEKEDETPKICGVTQTTWESYEPIKKPSQLVLT-DKQARYLRAPKYIEFYVVVD-NLMYRKYSGNLSTIRTRVFETVSIVNLIYRPLNIHVALIDLEIWSNKDKIKVQSASGITLALFGEWRETD-LL--PRQRNDNAQLLTG-IDFDGQVVGLGYL-GTLCMPKHSAAIVQDHSKMTFSIASTMAHELGHNLGINHDTASCN-CAANACVMSPSIASDPLDVFSSCSIQEYQTYLTNQSPQCILNKPLSTDIVAPAVCGNYFVEVGEECDCGSPEDCQNACCNATTCKLRDGLQCESGECCEQCKFKSSGAECRASKHDCDMPELCTGQSAECPTDLFQTNGHPCENNQGYCYNGTCPTLTKQCIALAGQ----DKKAAPDICFNENLKGNSYGYCRQE---NGVNIPCQPQDVKCGRLFC-TTRSAGKKIECKNSNSPKR--------MVNPGTKCGDGKVC-SNGECVDVETAY---------
>Ahaetulla_prasina_A0A346CM03
IILESGNVNDYEVVYPQKITALPKG-VQNHEQETKYEDTMQYEFQVNGEPVVLHLERNKGLFAGDYSETHYSPDGREITTNPPVQDHCYYHGYIQNDADSTAAISACDGLKGYFK-YQRETYLIEPMK-LSNSEAHAVYKAENVEKEDETPKICGVTQTTWKSDEPIKKPSQLVLT-DKQARYLRAPKYIEFYVVVD-NLMYKKYSGNLSTIRTRVFETVNIVNLIYRPLNIHVALIDLEIWSNKDKIKVQSASDVTLALFGIWRETD-LL--PRKRNDNAQLLTG-IDFDGPVVGLGYL-GTLCMPKHSAAIVQDHSKMTFSIASTMAHELGHNLGIDHDTASCN-CSAKECVMSETLGFEPPYKFSNCSCEKHQSYLINKSPQCILNKPLNTDIIAPAFCGNNFVEVGEECDCGFPEKCQSPCCNAITCKLRDGLQCESGECCEQCKFKSSGAECRASKHDCDMPELCTGQSAECPTDLFQTNGHPCENNQGYCYNGTCPTLTKQCIALAGQ----DKKAAPDICFNENLKGNSYGYCRQE---NGVNIPCQPQDVKCGRLFC-TTRSAGKKIECKNSNSPKR--------MVNPGTKCGDGKVC-SNGECVDVQTAY---------
>Ahaetulla_prasina_A0A346CM23
IILESGNVNDYEVVYPQKITALPKG-VQNHEQETKYEDTMQYEFQVNGEPVVLHLERNKGLFAGDYSETHYSPDGREITTNPPVQDHCYYHGYIQNDADSTAAISACDGLKGYFK-YQRETYLIEPMK-LSNSDAHAVYKAENVEKEDETPKICGVTQTTWESYEPIKKPSQLVLT-DKQARYLRAPKYIEFYVVVD-NLMYRKYSGNLSTIRTRVFETVSIVNLIYRPLNIHVALIDLEIWSNKDKIKVQSASGITLALFGKWRETD-LL--PRKRNDNAQLLTG-IDFDGQVVGLGYL-GTLCMPKHSAAIVQDHSKMTFSIASTMAHELGHNLGIDHDIASCN-CSAKECVMSATLGFEPPYKFSNCSREKHQSYLINKSPQCILNKPLNTDIIAPAFCGNNFVEVGEECDCGFPEKCQSPCCNATTCKLRDGLQCEFGECCEQCKFKGAEAECRASKHDCDMPELCTGQSAECPIDLFQRNGHPCEKNQGYCYNGTCPTLTKQCIALAGQ----DKKAAPDICFNENQKGNSYAYCRQE---NGVNIPCQPKDVKCGRLFC-TTGSAGKKIECKYNKSPK--------GMVNPGIKCGDGKVC-SNGECVDVETAY---------
>Ahaetulla_prasina_A0A346CM12
LILESGNVNDYEVVYPQKVPALPKG-VQNHEQETKYEDTMQYEFQVNGEPVVLHLERNKGLFAGDYSETHYSPDGREITTNPPVQDHCYYHGYIQNDADSTAAISACDGLKGYFK-YQRETYLIEPMK-LSNSDAHAVYKAENVEKEDETPKICGVTQTTWESYEPIKKPSQLVLT-DKQARYLRAPKYIEFYVVVD-NLMYKKYSGNLSTIRTRVFETVNIVNLIYRPLNIHVALIDLEIWSNKDKIKVQSASDVTLALFGIWRETD-LL--PRKRNDNAQLLTG-IDFDGPVVGLGYL-GTLCMPKHSAAIVQDHSKMTFSIASTMAHELGHNLGIDHDTASCN-CSAKECVMSETLGFEPPYKFSNCSCEKHQSYLINKSPQCILNKPLNTDIIAPAFCGNNFVEVGEECDCGFPEKCQSPCCNATTCKLRDGLQCEFGECCEQCKFKGAEAECRASKHDCDMPELCTGQSAECPIDLFQRNGHPCEKNQGYCYNGTCPTLTKQCIALAGQ----DKKAAPDICFNENQKGNSYAYCRQE---NGVNIPCQPKDVKCGRLFC-TTGSAGKKIECKYNKSPK--------GMVNPGIKCGDGKVC-SNGECVDVETAY---------
>Ahaetulla_prasina_A0A346CM29
IILESGNVNDYEIVYPQKVPALPKG-VQNHEQETKYEDTMQYEFQVNGEPVVLHLERNKGLFAGDYSETHYSPDGREITTNPPVQDHCYYHGYIQNDADSTAVISTCDGLKGQFK-YQRETYLIEPMK-LSDSEAHAVYKAEYVEKEDETPKICGVTETTWKSDDPIKKTSHGSITPEEQDRYLGVKKYIEFYVVVD-NLMYRNYSRNLTTIRTRVYEIVNTVNLIYRPLDIHLALIGLEIWSNRDKINVQSASGVTLDLFGEWRETD-LL--PRQRNDNAQLLTS-IDFDGYTVGLGYV-GTLCVPMYSVAIVQDHSERIDLMASTMAHELGHNLGINHDTASCN-CAANACVMSPSIASDPLDVFSSCSIQEYQTYLTNQSPQCILNKPLSTDIVAPAVCGNYFVEVGEECDCGSPEDCQNACCNATTCKLRDGVQCEFGECCEQCRFKGAEAECRASAHDCDLAELCTGQSAECPTDLFQTNGHPCENNQGYCYNGACPTLTKQCVAFLGP----DTIVGPDSCFDENLKGNFYGYCKR----NGVNIRCQQQDVKCGRLYC----TQGNLGGCIVMYYPDT----PENGIVETGTKCEDGKVC-SNGECVDVETAY---------
>Ahaetulla_prasina_A0A346CM09
LILESGNVNDYEVVYPQKVPALPKG-VQNHEQETKYEDTMQYEFQVNGEPVVLHLEKNKGLFAGDYSETHYSPDGREITTNPQVQDHCYYHGYIQNDADSTAVISACDGLKGQFK-YQRETYLIEPMK-LSNSEAHAVYKAEYVEKEEETPKICGVTETTWKSDDPIKKTSHGSITPEEQDRYLDVKKYIEFYVVVD-NAMYRNYSRNLTTIRPRIFEMVNIVNRIYRALNIHVALIGLEIWSNRDKINVQSASGVTLDLFGEWRETD-LL--PRQRNDNAQLLTS-IDFDGYTVGLGYV-GTLCVPMYSVAIVQDHSERIDLMASTMAHELGHNLGINHDTASCN-CAANACVMSPSIASDPLDVFSSCSIQEYQTYLTNQSPQCILNKPLSTDIVAPAVCGNYFVEVGEECDCGSPEDCQNACCNATTCKLRDGVQCEFGECCEQCRFKGAEAECRASAHDCDLAELCTGQSAECPTDLFQTNGHPCENNQGYCYNGACPTLTKQCVAFLGP----DTIVGPDSCFDENLKGNFYGYCKR----NGVNIRCQQQDVKCGRLYC----TQGNLGGCIVMYYPDT----PENGIVETGTKCEDGKVC-SNGECVDVETAY---------
>Ahaetulla_prasina_A0A346CM24
IILESGNVNDYEVVYPQKITALPKG-VQNHEQETKYEDTMQYEFQVNGEPVVLHLERNKGLFAGDYSETHYSPDGREITTNPQVQDHCYYHGYIQNDADSTAVISACDGLKGQFK-YQRETYLIEPMK-LSNSEAHAVYKAEYVEKEEETPKICGVTETTWKSDDPIKKTSHGSITPEEQDRYLDVKKYIEFYVVVD-NAMYRNYSRNLTTIRPRIFEMVNIVNRIYRALNIHVALIGLEIWSNRDKINVQSASGVTLDLFGEWRETD-LL--PRQRNDNAQLLTS-IDFDGYTVGLGYV-GTLCVPMYSVAIVQDHSERIDLMASTMAHELGHNLGINHDTASCN-CAANACVMSPSIASDPLDVFSSCSIQEYQTYLTNQSPQCILNKPLSTDIVAPAVCGNYFVEVGEECDCGSPEDCQNACCNATTCKLRDGVQCEFGECCEQCRFKGAEAECRASAHDCDLAELCTGQSAECPTDLFQTNGHPCENNQGYCYNGACPTLTKQCVAFLGP----DTIVGPDSCFDENLKGNFYGYCKR----NGVNIRCQQQDVKCGRLYC----TQGNLGGCIVMYYPDT----PENGIVETGTKCEDGKVC-SNGECVDVETAY---------
>Ahaetulla_prasina_A0A346CM34
IILESGNVNDYEVVYPQKITALPKG-VQNHEQETKYEDTMQYEFQVNGEPVVLHLERNKGLFAGDYSETHYSPDGREITTNPQVQDHCYYHGYIQNDADSTAVISACDGLKGQFK-YQRETYLIEPMK-LSDSEAHAVYKAEYEEKEEETPKICGVTQTTWESDDPIKKASHGSITSEEQTRYLDAKKYIEFFVVVD-NTMYKNYSRNLSTIRTTVFETVNIVNRIYRPLNIHVALIGLEIWSNRDKINVQSASDVTLALFGEWRETD-LL--PRQRNDNAQLLTD-IDFDGDTIGLGYT-GSLCMPTYSVAIAQDHSKRMHLMASTMAHELAHNLGINHDTASCN-CAANACLMSATIASDPLDEFSSCSIQQYQTFLINESPQCILNKPLSTDIVAPAVCGNYFVEVGEECDCGSPEDCQSACCDAATCKLRDGLQCESGECCEQCRFKSAEEECRASKHDCDLAEHCTGQSADCPTDLFQRNGHPCENNQGYCYNGACPTLEKQCIAFFGN----DIIVGPDSCFDKNLKGTDYGYCRQE---NGVSIPCQPQDVKCGRLYC----TQGNSDGCLVMYYPDT----PEDGMVEPGTKCGDGKIC-SNGECVDV-------------
>Ahaetulla_prasina_A0A346CM06
LILESGNVNDYEVVYPQKVPALPKG-VQNHEQETKYEDTMQYEFHVNGEPVVLHLERNKGLFAGDYSETHYSPDGREITTNPQVQDHCYYHGYIQNDADSTAVISACDGLKGQFK-YQRETYLIEPMK-LSDSEAHAVYKAEYEEKEEETPKICGVTQTTWESDDPIKKASHGSITSEEQTRYLDAKKYIEFFVVVD-NTMYKNYSRNLSTIRTTVFETVNIVNRIYRPLNIHVALIGLEIWSNRDKINVQSASDVTLALFGEWRETD-LL--PRQRNDNAQLLTD-IDFDGDTIGLGYT-GSLCMPTYSVAIAQDHSKRMHLMASTMAHELAHNLGINHDTASCN-CAANACLMSATIASDPLDEFSSCSIQQYQTFLINESPQCILNKPLSTDIVAPAVCGNYFVEVGEECDCGSPEDCQSACCDAATCKLRDGLQCESGECCEQCRFKSAEEECRASKHDCDLAEHCTGQSADCPTDLFQRNGHPCENNQGYCYNGACPTLEKQCIAFFGN----DIIVGPDSCFDKNLKGTDYGYCRQE---NGVSIPCQPQDVKCGRLYC----TQGNSDGCLVMYYPDT----PEDGMVEPGTKCGDGKIC-SNGECVDV-------------
>Ahaetulla_prasina_A0A346CM26
LILESGNVNDYEVVYPQKVPALPKG-VQNHEQETKYEDTMQYEFHVNGEPVVLHLERNKGLFAGDYSETHYSPDGREITTNPQVQDHCYYHGYIQNDADSTAVISACDGLKGQFK-YQRETYLIEPMK-LSDSEAHAVYKAEYVEKEEETPKICGVTETTWKSDDPIKKASHGSMTPEEQDRYLGVKKYIEFYVVVD-NLMYRNYSRNLSTIRTRVYEIVNTVNLIYRPLDIHLALIGLEIWSNRDKINVQSASGVTLDLFGEWRETD-LL--PRKRNDNAQLLTR-IDFDGNTVGLGYV-GTLCKPKYSAAIVQDHNERIHIMASTVAHELGHNLGINHDTASCN-CAANACVMSPTIASDPLDEFSSCSIQEHQTYLINESPQCILNKPLSTDIVAPAVCGNYFVEVGEECDCGSPEDCQSACCNATTCKLRDGLQCESGECCEQCRFKSSGTECRASAHDCDLAELCSGQSAECPTDLFQRNGHPCENNQGYCYNGACPTLEKQCIAFFGN----DIIVGPDSCFDKNLKGTDYGYCRQE---NGVSIPCQPQDVKCGRLYC----TQGNSDGCLVMYYPDT----PEDGMVEPGTKCGDGKVC-SNGECVDV-------------
>Ahaetulla_prasina_A0A346CM22
LILESGNVNDYEVVYPQKVPALPKG-VQNHEQETKYEDTMQYEFQVNGEPVVLHLERNKGLFAGDYSETHYSPDGREITTNPPVQDHCYYHGYIQNDADSTAVISTCDGLKGQFK-YQRETYLIEPMK-LSDSEAHAVYKAEYVEKEEETPKICGVTETTWKSDDPIKKASHGSMTPEEQDRYLGVKKYIEFYVVVD-NLMYRNYSRNLSTIRTRVYEIVNTVNLIYRPLDIHLALIGLEIWSNRDKINVQSASGVTLDLFGEWRETD-LL--PRQRNDNAQLLTR-IDFDGNTVGLGYV-GTLCKPKHSAAIVQDHNERIHIMASTVAHELGHNLGINHDRASCN-CAANACVMSPTIASDPLYVFSSCSIQEHQTYLINRRPQCILNKPLNTDIVAPAVCGNYFVEVGEECDCGSPEDCQNACCNATTCKLRDGLQCESGECCEQCRFKGAEAECREAKDDCDLAELCTGQSAECPTDRFQTNGHPCENNEGYCYNGKCPTLAKQCVALFGN----DTIVAPDACFDENLQGTYYGYCRQE---NGVNIPCQPQDVKCGRLYC----TQGNSRDCLLRYFSRR----PENGMVETGTKCEDGKVC-SNGECVDVETAY---------
>Ahaetulla_prasina_A0A346CM11
IILESGNVNDYEVVYPQKITALPKG-VQNHEQETKYEDTMQYEFQVNGEPVVLHLERNKGLFAGDYSETHYSPDGREITTNPPVQDHCYYHGYIQNDADSTAVISTCDGLKGQFK-YQRETYLIEPMK-LSDSEAHAVYKAEYVEKEDETPKICGVTETTWKSDDPIKKTSHGSITPEEQDRYLGVKKYIEFYVVVD-NLMYRNYSRNLTTIRTRVYEIVNTVNLIYRPLDIHLALIGLEIWSNRDKINVQSASGVTLDLFGEWRETD-LL--PRQRNDNAQLLTR-IDFDGNTVGLGYV-GTLCKPKHSAAIVQDHNERIHIMASTVAHELGHNLGINHDRASCN-CAANACVMSPTIASDPLYVFSSCSIQEHQTYLINRRPQCILNKPLNTDIVAPAVCGNYFVEVGEECDCGSPEDCQNACCNATTCKLRDGLQCESGECCEQCRFKGAEAECREAKDDCDLAELCTGQSAECPTDRFQTNGHPCENNEGYCYNGKCPTLAKQCVALFGN----DTIVAPDACFDENLQGTYYGYCRQE---NGVNIPCQPQDVKCGRLYC----TQGNSRDCLLRYFSRR----PENGMVETGTKCEDGKVC-SNGECVDVETAY---------
>Spilotes_sulphureus_A0A346CIB8
IILESGNVNDYEVVYPQKVLALPKG-VQNPKQETKYEDTMQYEFQVNGEPVVLHLERNKGLFSEDYSETHYSPDGREITTSPPVQDHCYYHGYIQNDADSTAVISACNGLKGHFK-HQGATYLIEPLK-LSNSEAHAVYKAENVEKEDETPKTCGVTQTTWESDELIEKRSTIIVT-PEQNKYLKAPKYLELFIVVD-NVMYRKYTGNLTAIRTRVYGIVNEVNVMFRVLNIHVALIRLDIWSNKDKIKVQSAANVTLDLFGKWRETD-LLANPDRSNDNAQLLTG-INFNGPTVGLAYM-SNLCKPDHSVGIVQDHSKITSLVASVMAHELGHNLGIDHDTASCN-CPAKACIMSATQGFEPSYQFSSCSYEQNLRFFINERPQCILNKPLITDIVAPAVCGNYFVEVGEECDCGSPQSCQSDCCNATTCKLQPGAQCDADECCQQCRFKGAGEVCRGAKDDCDFPEHCTGQSAECPTDLFQRNGEPCQNNQGYCYNGTCPILTNQCIAVMGP----DEMGAPDKCFKENQKINGVGFCRQE---NGVNIPCDPQDVKCGRLFC-ISRSGGKGISCRYSNSPK--------GVVDPGTKCGDRMVC-MNRHCVNVQTAY---------
>Boiga_nigriceps_SVMP_03
IILESGNVNDYEVVYPQKVPALPRG-VQNPEQETMYEDTMQYEFQVNGEPVVLHLERNKGLFSKDYTETHYSPDGTEITISPPVQDHCYYHGYVQNDADSMAVISACDGLKGHFK-HQGETYLIEPLK-LSESEAHAVYKAENVEKEDETPKTCGVTQTTWESDEPMEKSSQLVVT-PEQVRYLDAKKYIEYYLVVD-NRMYRKYSSNLTAIRTRAYEMVNILNVIFRVLDIHIAIIGLEIWSEQDKINVQSAANVTLDLFGRWRETD-LL--PRKRNDNAQLLTG-IDFNGPTIGYGYV-GSLCQSKRSVAIVQDHNPRTDLVASTMAHELGHNLGINHDTASCH-CSANRCIMSAVLYSEAPNQFSSCSIQQYRRYLINSRPQCILNKPSITDIVAPAVCGNYFVEAGEECDCGSPQNCQSACCNATTCKMQPGVQCDSGECCERCRIKGAGVECRAAKDDCDLAEHCTGRSAECPTDLFRRNGQPCQNNQGYCYNGKCPTLTKQCRDVFGT----DKTVAPDRCFQNNKLGNDIGHCRQE---NGVNIPCDPQDIKCGRIFC----IPHSGGLCTYISSTE--------GMVEPGTKCGDGKVC-INRHCVNVQTAY---------
>Boiga_nigriceps_SVMP_01
IILESGNVNDYEVVYPQKVPALPRG-VQNPEQETMYEDTMQYEFQVNGEPVVLHLERNKGLFSKDYTETHYSPDGTEITISPPVQDHCYYHGYVQNDADSMAVISACDGLKGHFK-HQGETYLIEPLK-LSESEAHAVYKAENVEKEDETPKTCGVTQTTWESDEPMEKSSQLVVT-PEQVRYLDAKKYIEYYLVVD-NRMYRKYSSNLTAIRTRAYEMVNILNVIFRVLDIHIAIIGLEIWSEQDKINVQSAANVTLDLFGRWRETD-LL--PRKRNDNAQLLTG-IDFNGPTIGYGYV-GSLCQSKRSVAIVQDHNPRTDLVASTMAHELGHNLGINHDTASCH-CSANRCIMSAVLYSEAPNQFSSCSIQQYRRYLINSRPQCILNKPSITDIVAPAVCGNYFVEAGEECDCGSPQDCQSICCNATTCKMQPGVQCDSGECCEQCRFKGADTECRGAEDDCDLAEHCTGQSAECPTDLSQRNGHPCQNDSGYCYNGKCPTLTNQCVGLWGP----DKTVAPDSCFDNNLAGNYFGYCRQE---NGVNIPCDPQDVKCGRLYC----KTENAMTCLRRLVSDS----PDYGMVEPGTKCGDGKVC-INRHCVNVQTAY---------
>Boiga_irregularis_A0A2Z4N9T6
IILESGNVNDYEVVYPQKVPALPKG-VRNPEQETMYEDTMQYEFQVNGEPVVLHLERNKGLFSKDYTETHYSPDGTEITISPPVQDHCYYHGYVQNDADSMAVISACDGLKGHFK-HQGETYLIEPLK-LSESEAHAVYKAENVEKEDETTKTCGVTQTTWESDEPMEKSSQLVVT-PEQVRHLDAKKYIEYYLVVD-NRMYRKYSSNLTAIRTRAYEMVNILNVIFRVLDIHIAIIGLEIWSEQDKINVQSAANVTLDLFGRWRETD-LL--PRKRNDNAQLLTG-IDFNGPTIGYGYV-GSLCQLKRSVAIVQDHNPRTDLVASTMAHELGHNLGINHDTASCH-CSANRCIMSAVLYSEAPNQFSSCSIQQYRRYLINSRPQCILNKPLITDIVAPAVCGNYFVEAGEECDCGSPQDCQSICCNATTCKMQPGVQCDSGECCEQCRFKGADTECRGAKDDCDLAEHCTGQSAECPTDLSQRNGHPCQNDSGYCYNGKCPTLTNQCVGLWGP----DKTVAPDSCFDNNLAGNYFGYCRQE---NGVNIPCDPQDVKCGRLYC----KTENAMTCLRRLVSDS----PDYGMVEPGTKCGDGKVC-INRHCVNVQTAY---------
>Boiga_irregularis_A0A2Z4N9S2
IILESGNVNDYEVVYPQKVPALPKG-VRNPEQETTYEDTMQYEFQVNGEPVVLHLERNKGLFSEDYSETHYSPDGREITTSPPVQDHCYYHGYVQNDADSTAVISACDGLKGHFK-HQGETYLIEPLK-LSESEAHAVYKAENVEKEDETTKTCGVTQTTWESDEPMEKSSQLVVT-PEQVRHLDAKKYIEYYLVVD-NRMYRKYSSNLTAIRTRAYEMVNILNVIFRVLDIHIAIIGLEIWSEQDKINVQSAANVTLDLFGRWRETD-LL--PRKRNDNAQLLTG-IDFNGPTIGYGYV-GSLCQLKRSVAIVQDHNPRTDLVASTMAHELGHNLGINHDTASCH-CSANRCIMSAVLYSEAPNQFSSCSIQQYRRYLINSRPQCILNKPLITDIVAPAVCGNYFVEAGEECDCGSPQDCQSICCNATTCKMQPGVQCDSGECCEQCRFKGADTECRGAKDDCDLAEHCTGQSAECPTDLSQRNGHPCQNDSGYCYNGKCPTLTNQCVGLWGP----DKTVAPDSCFDNNLAGNYFGYCRQE---NGVNIPCDPQDVKCGRLYC----KTENAMTCLRRLVSDS----PDYGMVEPGTKCGDGKVC-INRHCVNVQTAY---------
>Boiga_irregularis_Sulawesi_SVMP_00
IILESGNVNDYEVVYPQKVPALPKG-VRNPEQETMYEDTMQYEFQVNGEPVVLHLERNKGLFSKDYTETHYSPDGTEITISPPVQDHCYYHGYVQNDADSMAVISACDGLKGHFK-HQGETYLIEPLK-LSESEAHAVYKAENVEKEDETPKTCGVTQTTWESDEPMEKSSQIMVT-PEQDKYLRTPKYIELLVVAD-NVMYRKYTGNLTAVKTRIYGIVNNVNMMLRVFHIHLALMRVEIWSKKDKINVQSAADVTLDLFGKWREDD-LLANPHRSNDNAQLLTG-INLNGQTVGLGYV-GSLCQSKLSVAIVQDHSKTESFVASTMAHELGHNLGINHDTASCH-CSANRCIMSAVLYSEAPNQFSSCSIQQYRRYLINSRPQCILNKPLITDIVAPAVCGNYFVEAGEECDCGSPQDCQNICCNATTCKMQPGVQCDSGECCEQCRFKGADTECRGAKDDCDLAEHCTGQSAECPTDLSQRNGHPCQNDSGYCYNGKCPTLTNQCVGLWGP----DKTVAPDSCFDNNLAGNYFGYCRQE---NGVNIPCDPQDVKCGRLYC----KTENAMTCLRRLVSDS----PDYGMVEPGTKCGDGKVC-INRHCVNVQTAY---------
>Boiga_irregularis_A0A2Z4NA15
IILESGNVNDYEVVYPQKVPALPKG-VRNPEQETMYEDTMQYEFQVNGEPVVLHLERNKGLFSKDYTETHYSPDGTEITISPPVQDHCYYHGYVQNDADSMAVISACDGLKGHFK-HQGETYLIEPLK-LSESEAHAIYKAENVEKEDETPKTCGVTQTTWESDEPMEKSSQITVT-PEQDKYLRTPKYIELLVVAD-NVMYRKYTGNLTAVKTRIYGIVNNVNVMLRVFHIHLALMRVEIWSKKDKINVQSAANVTLDLFGKWREDD-LLANPHRSNDNAQLLTG-INLNGQTVGLGYV-GSLCQSKLSVAIVQDHSKTESFVASTMAHELGHNLGINHDTTSCA-CPANSCIMSAILGTQPPYQFSSCSYEQHLKFFTDKHPQCIFNKPSITDIVAPPVCGNYFVETGEECDCGSPQNCQSACCNPTTCKMQPGVQCDSGECCERCRIKGAGVECRAAKDDCDLAEHCTGQSAECPTDLSQRNGHPCQNNQGYCYNGKCPTLTKQCSDVFGT----DKTVAPDRCFRNNQLGNDIGHCRQE---NGVNIPCDPQDVKCGRLYC----KTENAMTCLRRLVSDS----PDYGMVEPGTKCGDGKVC-INRHCVNVQTAY---------
>Boiga_irregularis_Sulawesi_SVMP_01
IILESGNVNDYEVVYPQKVPALPKG-VRNPEQETMYEDTMQYEFQVNGEPVVLHLERNKGLFSKDYTETHYSPDGTEITISPPVQDHCYYHGYVQNDADSMAVISACDGLKGHFK-HQGETYLIEPLK-LSESEAHAVYKAENVEKEDETPKTCGVTQTTWESDEPMEKSSQIMVT-PEQDKYLRTPKYIELLVVAD-NVMYRKYTGNLTAVKTRIYGIVNNVNMMLRVFHIHLALMRVEIWSKKDKINVQSAADVTLDLFGKWREDD-LLANPHRSNDNAQLLTG-INLNGQTVGLGYV-GSLCQSKLSVAIVQDHSKTESFVASTMAHELGHNLGINHDRTSCA-CPANSCIMSAILGTQPPYQFSSCSYEQHLKFFTDKHPQCIFNKPSITDIVAPPVCGNYFVETGEECDCGSPQNCQSACCNATTCKMQPGVQCDSGECCERCRIKGAGVECRAAKDDCDLAEHCTGQSAECPTDLFRRNGQPCQNNQGYCYNGTCPTLTKQCSDVFGT----DKTVAPDSCFDYNKLGNDIGHCRHE---NDVNFPCDPQDIKCGGIFC----VPHSGGLCTYVGSTG--------GRVGPGTKCGDGKVC-INRHCVNVQTAY---------
>Boiga_nigriceps_SVMP_02
IILESGNVNDYEVVYPQKVPALPRG-VQNPEQETMYEDTMQYEFQVNGEPVVLHLERNKGLFSKDYTETHYSPDGTEITISPPVQDHCYYHGYVQNDADSMAVISACDGLKGHFK-HQGETYLIEPLK-LSESEAHAVYKAENVEKEDETPKTCGVTQTTWESDEPMEKSSQIMVT-PEQDKYLRTPKYIELLVVAD-NVMYRKYTGNLTAVKTRIYGIVNNVNVMLRVFHIHLALMRVEIWSKKDKINVQSAANVTLDLFGKWREDD-LLANPHRSNDNAQLLTG-INLNGQTVGLGYV-GSLCQSKLSVAIVQDHSKTESFVASTMAHELGHNLGINHDTTSCA-CPANSCIMSATLGTQPPYQFSSCSYEQHLKFFTDKHPQCIFNKPLITDIVAPPVCGNYFVETGEECDCGSPQNCQSACCNATTCKMQPGVQCDSGECCERCRIKGAGVECRAAKDDCDLAEHCTGRSAECPTDLFRRNGQPCQNNQGYCYNGKCPTLTKQCRDVFGT----DKTVAPDRCFQNNKLGNDIGHCRQE---NGVNIPCDPQDIKCGRIFC----IPHSGGLCTYISSTE--------GMVEPGTKCGDGKVC-INRHCVNVQTAY---------
>Boiga_irregularis_Brisbane_SVMP_01
IILESGNVNDYEVVYPQKVPALPKG-VRNPEQETMYEDTMQYEFQVNGEPVVLHLERNKGLFSKDYTETHYSPDGTEITISPPVQDHCYYHGYVQNDADSMAVISACDGLKGHFK-HQGETYLIEPLK-LSESEAHAIYKAENVEKEDETPKTCGVTQTTWESDEPMEKSSQIMVT-PEQDKYLRTPKYIELLVVAD-NVMYRKYTGNLTAVKTRIYGIVNNVNVMLRVFHIHLALMRVEIWSKKDKINVQSAANVTLDLFGKWREDD-LLANPHRSNDNAQLLTG-INLNGQTVGLGYV-GSLCQSKLSVAIVQDHSKTESFVASTMAHELGHNLGINHDTTSCA-CPANSCIMSAILGTQPPYQFSSCSYEQHLKFFTDKHPQCIFNKPSITDIVAPPVCGNYFVETGEECDCGSPQNCQSACCNAATCKMQPGVQCDSGECCEQCRIKGAGVECRAAKDDCDLAEHCTGQSAECPTDLFQRNGQPCQNNQGYCYNGKCPTLTKQCSDVFGT----DKTVAPDRCFKNNQLGNDIGHCRQE---NGVNIPCDPQDIKCGRIFC----IPHSGGLCTYISSTE--------GMVEPGTKCGDGKVC-INRHCVNVQTAY---------
>Boiga_irregularis_Brisbane_SVMP_00
IILESGNVNDYEVVYPQKVPALPKG-VRNPEQETMYEDTMQYEFQVNGEPVVLHLERNKGLFSKDYTETHYSPDGTEITISPPVQDHCYYHGYVQNDADSMAVISACDGLKGHFK-HQGETYLIEPLK-LSESEAHAIYKAENVEKEDETPKTCGVTQTTWESDEPMEKSSQIMVT-PEQDKYLRTPKYIELLVVAD-NVMYRKYTGNLTAVKTRIYGIVNNVNVMLRVFHIHLALMRVEIWSKKDKINVQSAANVTLDLFGKWREDD-LLANPHRSNDNAQLLTG-INLNGQTVGLGYV-GSLCQSKLSVAIVQDHSKTESFVASTMAHELGHNLGINHDTTSCA-CPANSCIMSAILGTQPPYQFSSCSYEQHLKFFTDKHPQCIFNKPSITDIVAPPVCGNYFVETGEECDCGSPQNCQSACCNAATCKMQPGVQCDSGECCEQCRIKGAGVECRAAKDDCDLAEHCTGQSAECPTDLFRRNGQPCQNNQGYCYNGKCPTLTKQCSDVFGT----DKTVAPDRCFKNNQLGNDIGHCRQE---NGVNIPCDPQDIKCGRIFC----IPHSGGLCTYISSTE--------GMVEPGTKCGDGKVC-INRHCVNVQTAY---------
>Boiga_dendrophila_dendrophila_SVMP_05
IILESGNVNDYEVVYPRKVPALPKG-VQNPEQETMYEDTMQYEFQVNGEPVVLHLERNKGLFSEDYSETHYSPDGTEITTSPPVQDHCYYHGYTQNDADSTAVISACDGLKGHFK-HQGETYLIEPLK-LSEREAHTVYKAENVEKEDETPKTCGVTHTTWESDEPMEKSSQLVVT-PEQERYLDAKKYIEYYLVVD-NRMYRKYTGNLTAIRRRAYEMVNILNVIFRVLDIYIAIIGLEIWSDQDKITVKPVSNVTLDLFGRWRETD-LL--PRKRNDNAQLLTG-IDFNGQTIGRAYV-GSLCQSDRSVAVVQDHSPRTDLVASTMAHELGHNLGINHDETSCN-CSPNRCIMNAVLGDEPPNQFSSCSIQEYRSYLINSRPQCILNKPLITDIVAPAVCGNDFVEVGEECDCGSPQDCQSACCNATTCKLRPGVQCEFGECCEQCRFKGAEAECRASKDDCDSAEHCTGQSAECPTDVSQRNGHPCQNDSGYCYNGKCPTLTKQCMDVMGT----DKKEAPDSCFENNKLGNDIGYCRKK---NGRNIPCDAQDTKCGRLFC----IPHSGGTCTYTNSPG--------GMVEPGTKCDNGKVC-KDTHCVNVRKAY---------
>Boiga_dendrophila_dendrophila_SVMP_00
IILESGNVNDYEVVYPRKVPALPKG-VQNPEQETMYEDTMQYEFQVNGEPVVLHLERNKGLFSEDYSETHYSPDGTEITTSPPVQDHCYYHGYTQNDADSTAVISACDGLKGHFK-HQGETYLIEPLK-LSEREAHTVYKAENVEKEDETPKTCGVTHTTWESDEPMEKSSQLVVT-PEQERYLDAKKYIEYYLVVD-NRMYRKYTGNLTAIRRRAYEMVNILNVIFRVLDIYIAIIGLEIWSDQDKITVKPVSNVTLDLFGRWRETD-LL--PRKRNDNAQLLTG-IDFNGQTIGRAYV-GSLCQSDRSVAVVQDHSPRTDLVASTMAHELGHNLGINHDETSCN-CSPNRCIMNAVLGDEPPNQFSSCSIQEYRSYLINSRPQCILNKPLITDIVAPAVCGNDFVEVGEECDCGSPQDCQSACCNATTCKLRPGVQCEFGECCEQCRFKGAEAECRASKDDCDSAEHCTGQSAECPTDVSQRNGHPCQNDSGYCYNGKCPTLTNQCVGLWGP----DNKVAQDSCFDTNALGNYFGYCRQE---NGVNIPCDAQDVKCGRLYC----KAENSKVCLAKFYSDT----PDYGMVEPGTKCGDGMVC-MDGHCVNVQTAY---------
>Boiga_dendrophila_dendrophila_SVMP_08
IILESGNVNDYEVVYPRKVPALPKG-VQNPEQETMYEDTMQYEFQVNGEPVVLHLERNKGLFSEDYSETHYSPDGTEITTSPPVQDHCYYHGYTQNDADSTAVISACDGLKGHFK-HQGETYLIEPLK-LSEREAHTVYKAENVEKEDETPKTCGVTHTTWESDEPMEKSSQLVVT-PEQERYLDAKKYIEYYLVVD-NRMYRKYTGNLTAIRRRAYEMVNILNVIFRVLDIYIAIIGLEIWSDQDKITVKPVSNVTLDLFGRWRETD-LL--PRKRNDNAQLLTG-IDFNGQTIGRAYV-GSLCQSDRSVAVVQDHSPRTDLVASTMAHELGHNLGINHDETSCN-CSPNRCIMNAVLGDEPPNQFSSCSIQEYRSYLINSRPQCILNKPLITDIVAPAVCGNDFVEVGEECDCGSPQDCQSACCNATTCKLRPGVQCEFGECCEQCRFKGAEAECRASKDDCDSAEHCTGQSAECPTDVSQRNGHPCQNDSGYCYNGKCPTLTNQCVGRWGP----DKTVAPDSCFENNLSGNEFGYCRKE---NGVNIRCDPQDVKCGRLFC----TVGDTMACLLTYFENT----PNVGMVEPGTKCEDGKVC-MDGHCVNVQTAY---------
>Boiga_dendrophila_gemmicincta_SVMP_00
IILESGNVNDYEVVYPRKVPALPKG-VQNPEQETMYEDTMQYEFQVNGEPVVLHLERNKGLFSEDYTETHYSPDGTEITISPPVQDHCYYHGYTQNDADSTAVISACDGLKGHFQ-HQGETYLIEPLK-LSDSEAHAVYKAENVEKEDETPKTCGVTQTTWESDEPMEKSSQLVVT-PEQLKYLRTPKYIELLVVAD-NVMYRKYTGNLTAVKTRIYGIVNGVNVRLRVFHIHVALMRIEIWSNTDKIIVQSAANETLDLFGKWREAD-LLANPRRSNDNAQLLTG-INLNGQTVGLGYE-GTLCKSDHSVAIVQDHSKTESFVASTMAHELGHNLGMEHDSTSCD-CPDNSCIMSATLGTQPPYQFSSCSYEQHLKFFTDKHPQCIFNKPSIRDIVAPPICGNYFVERGEECDCGSPQNCQSACCDPATCKLRPGVQCDSEECCEQCRIKKAGVECRAAKDDCDLAEHCTGRSAECPMDRFQRNGQPCQNNEGYCYNGKCPTLTKQCMDVMGT----DKKEAPDSCFENNKLGNDIGYCRKK---NGRNIPCGPQDTKCGRLFC----IPHSGGTCTYTNSPG--------GMVEPGTKCDNGKVC-KDTHCVNVQKAY---------
>Boiga_dendrophila_dendrophila_SVMP_02
IILESGNVNDYEVVYPRKVPALPKG-VQNPEQETMYEDTMQYEFQVNGEPVVLHLERNKGLFSEDYTETHYSPDGTEITISPPVQDHCYYHGYTQNDADSTAVISACDGLKGHFK-HQGETYLIEPLK-LSDSEAHAVYKAENVEKEDETPKTCGVTQTTWESDEPMEKSSQLVVT-PEQLKYLKTPKYIELLVVAD-NVMYRKYTGNLTAVKTRIYGIVNGVNVRLRVFHIHVALMRIEIWSNTDKIIVQSAANETLDLFGKWREAD-LLANPRRSNDNAQLLTG-INLNGQTVGLGYE-GTLCKSDHSVAIVQDHSKTESFVASTMAHELGHNLGINHDETSCN-CSPNRCIMNAVLGDEPPNQFSSCSIQEYRSYLINSRPQCILNKPLITDIVAPAVCGNDFVEVGEECDCGSPQDCQSACCNATTCKLRPGVQCEFGECCEQCRFKGAEAECRASKDDCDSAEHCTGQSAECPTDVSQRNGHPCQNDSGYCYNGKCPTLTKQCMDVMGT----DKKEAPDSCFENNKLGNDIGYCRKK---NGRNIPCDAQDTKCGRLFC----IPHSGGTCTYTNSPG--------GMVEPGTKCDNGKVC-KDTHCVNVRKAY---------
>Boiga_dendrophila_dendrophila_SVMP_03
IILESGNVNDYEVVYPRKVPALPKG-VQNPEQETMYEDTMQYEFQVNGEPVVLHLERNKGLFSEDYTETHYSPDGTEITISPPVQDHCYYHGYTQNDADSTAVISACDGLKGHFK-HQGETYLIEPLK-LSDSEAHAVYKAENVEKEDETPKTCGVTQTTWESDEPMEKSSQLVVT-PEQLKYLKTPKYIELLVVAD-NVMYRKYTGNLTAVKTRIYGIVNGVNVRLRVFHIHVALMRIEIWSNTDKIIVQSAANETLDLFGKWREAD-LLANPRRSNDNAQLLTG-INLNGQTVGLGYE-GTLCKSDHSVAIVQDHSKTESFVASTMAHELGHNLGINHDETSCN-CSPNRCIMNAVLGDEPPNQFSSCSIQEYRSYLINSRPQCILNKPLITDIVAPAVCGNDFVEVGEECDCGSPQDCQNACCNATTCKLRPVVPCKFGECCEQCRFKGAEAECRASKDDCDSAEHCTGQSAECPTDVSQRNGHPCQNDSGYCYNGKCPTLTKQCMDVMGT----DKKEAPDSCFENNKLGNDIGYCRKK---NGRNIPCDAQDTKCGRLFC----IPHSGGTCTYTNSPG--------GMVEPGTKCDNGKVC-KDTHCVNVRKAY---------
>Boiga_dendrophila_dendrophila_SVMP_07
IILESGNVNDYEVVYPRKVPALPKG-VQNPEQETMYEDTMQYEFQVNGEPVVLHLERNKGLFSEDYTETHYSPDGTEITISPPVQDHCYYHGYTQNDADSTAVISACDGLKGHFK-HQGETYLIEPLK-LSDSEAHAVYKAENVEKEDETPKTCGVTQTTWESDEPMEKSSQLVVT-PEQLKYLKTPKYIELLVVAD-NVMYRKYTGNLTAVKTRIYGIVNGVNVRLRVFHIHVALMRIEIWSNTDKIIVQSAANETLDLFGKWREAD-LLANPRRSNDNAQLLTG-INLNGQTVGLGYE-GTLCKSDHSVAIVQDHSKTESFVASTMAHELGHNLGINHDETSCN-CSPNRCIMNAVLGDEPPNQFSSCSIQEYRSYLINSRPQCILNKPLITDIVAPAVCGNDFVEVGEECDCGSPQDCQSACCNATTCKLRPGVQCEFGECCEQCRFKGAEAECRASKDDCDSAEHCTGQSAECPTDVSQRNGHPCQNDSGYCYNGKCPTLTNQCVGRWGP----DKTVAPDSCFENNLSGNEFGYCRKE---NGVNIRCDPQDVKCGRLFC----TVGDTMACLLTYFENT----PNVGMVEPGTKCEDGKVC-MDGHCVNVQTAY---------
>Boiga_dendrophila_dendrophila_SVMP_06
IILESGNVNDYEVVYPRKVPALPKG-VQNPEQETMYEDTMQYEFQVNGEPVVLHLERNKGLFSEDYTETHYSPDGTEITISPPVQDHCYYHGYTQNDADSTAVISACDGLKGHFK-HQGETYLIEPLK-LSDSEAHAVYKAENVEKEDETPKTCGVTQTTWESDEPMEKSSQLVVT-PEQLKYLKTPKYIELLVVAD-NVMYRKYTGNLTAVKTRIYGIVNGVNVRLRVFHIHVALMRIEIWSNTDKIIVQSAANETLDLFGKWREAD-LLANPRRSNDNAQLLTG-INLNGQTVGLGYE-GTLCKSDHSVAIVQDHSKTESFVASTMAHELGHNLGINHDETSCN-CSPNRCIMNAVLGDEPPNQFSSCSIQEYRSYLINSRPQCILNKPLITDIVAPAVCGNDFVEVGEECDCGSPQDCQNACCNATTCKLRPVVPCKFGECCEQCRFKGAEAECRASKDDCDSAEHCTGQSAECPTDVSQRNGHPCQNDSGYCYNGKCPTLTNQCVGRWGP----DKTVAPDSCFENNLSGNEFGYCRKE---NGVNIRCDPQDVKCGRLFC----TVGDTMACLLTYFENT----PNVGMVEPGTKCEDGKVC-MDGHCVNVQTAY---------
>Boiga_dendrophila_dendrophila_SVMP_01
IILESGNVNDYEVVYPRKVPALPKG-VQNPEQETMYEDTMQYEFQVNGEPVVLHLERNKGLFSEDYTETHYSPDGTEITISPPVQDHCYYHGYTQNDADSTAVISACDGLKGHFK-HQGETYLIEPLK-LSDSEAHAVYKAENVEKEDETPKTCGVTQTTWESDEPMEKSSQLVVT-PEQLKYLKTPKYIELLVVAD-NVMYRKYTGNLTAVKTRIYGIVNGVNVRLRVFHIHVALMRIEIWSNTDKIIVQSAANETLDLFGKWREAD-LLANPRRSNDNAQLLTG-INLNGQTVGLGYE-GTLCKSDHSVAIVQDHSKTESFVASTMAHELGHNLGINHDETSCN-CSPNRCIMNAVLGDEPPNQFSSCSIQEYRSYLINSRPQCILNKPLITDIVAPAVCGNDFVEVGEECDCGSPQDCQNACCNATTCKLRPVVPCKFGECCEQCRFKGAEAECRASKDDCDSAEHCTGQSAECPTDVSQRNGHPCQNDSGYCYNGKCPTLTNQCVGLWGP----DNKVAQDSCFDTNALGNYFGYCRQE---NGVNIPCDAQDVKCGRLYC----KAENSKVCLAKFYSDT----PDYGMVEPGTKCGDGMVC-MDGHCVNVQTAY---------
>Boiga_dendrophila_dendrophila_SVMP_04
IILESGNVNDYEVVYPRKVPALPKG-VQNPEQETMYEDTMQYEFQVNGEPVVLHLERNKGLFSEDYTETHYSPDGTEITISPPVQDHCYYHGYTQNDADSTAVISACDGLKGHFK-HQGETYLIEPLK-LSDSEAHAVYKAENVEKEDETPKTCGVTQTTWESDEPMEKSSQLVVT-PEQLKYLKTPKYIELLVVAD-NVMYRKYTGNLTAVKTRIYGIVNGVNVRLRVFHIHVALMRIEIWSNTDKIIVQSAANETLDLFGKWREAD-LLANPRRSNDNAQLLTG-INLNGQTVGLGYE-GTLCKSDHSVAIVQDHSKTESFVASTMAHELGHNLGINHDETSCN-CSPNRCIMNAVLGDEPPNQFSSCSIQEYRSYLINSRPQCILNKPLITDIVAPAVCGNDFVEVGEECDCGSPQDCQSACCNATTCKLRPGVQCEFGECCEQCRFKGAEAECRASKDDCDSAEHCTGQSAECPTDVSQRNGHPCQNDSGYCYNGKCPTLTNQCVGLWGP----DNKVAQDSCFDTNALGNYFGYCRQE---NGVNIPCDAQDVKCGRLYC----KAENSKVCLAKFYSDT----PDYGMVEPGTKCGDGMVC-MDGHCVNVQTAY---------
