# Supplementary material for: Dynamic genetic differentiation drives the widespread structural and functional convergent evolution of snake venom proteinaceous toxins
Source: BMC Biol. 2022 Jan 7;20:4. doi: 10.1186/s12915-021-01208-9 (PMC8742412; doi:10.1186/s12915-021-01208-9)
Supplement: Supplementary file 21 — Additional file 21. PIII SVMP tree.tre. [file 12915_2021_1208_MOESM21_ESM.tre]

#NEXUS
[ID: 9386249264]
begin taxa;
	dimensions ntax=197;
	taxlabels
		Dispholidus_typus_MK862130
		Boiga_irregularis_Sulawesi_SVMP_02
		Boiga_nigriceps_SVMP_00
		Boiga_irregularis_Brisbane_SVMP_02
		Atractaspis_engaddensis_Q9PT48
		Bothrops_erythromelas_Q8UVG0
		Sistrurus_catenatus_B0VXU4
		Agkistrodon_contortrix_O42138
		Vipera_ammodytes_A0A0B4U9L8
		Protobothrops_mucrosquamatus_XP_015683144
		Protobothrops_flavoviridis_G1UJB2
		Trimeresurus_gracilis_V5IWF4
		Agkistrodon_piscivorus_C9E1S0
		Crotalus_adamanteus_J3SDW8
		Crotalus_adamanteus_F8S105
		Crotalus_adamanteus_J3S829
		Crotalus_adamanteus_F8S107
		Crotalus_adamanteus_J3SDW6
		Echis_ocellatus_Q2UXR0
		Macrovipera_lebetina_Q4VM07
		Daboia_siamensis_A0A2H4Z2X4
		Vipera_ammodytes_R4NNL0
		Tropidolaemus_subannulatus_SVMP_04
		Tropidolaemus_subannulatus_SVMP_00
		Tropidolaemus_subannulatus_SVMP_01
		Tropidolaemus_subannulatus_SVMP_02
		Tropidolaemus_subannulatus_SVMP_03
		Deinagkistrodon_acutus_Q1PS45
		Ovophis_okinavensis_U3TBS9
		Trimeresurus_stejnegeri_Q2LD49
		Protobothrops_flavoviridis_Q90ZI3
		Crotalus_atrox_Q9DGB9
		Crotalus_adamanteus_F8S106
		Crotalus_adamanteus_F8S108
		Gloydius_halys_Q8AWI5
		Gloydius_intermedius_A0A0C4ZNF1
		Echis_pyramidum_Q90499
		Echis_carinatus_E9JG52
		Echis_coloratus_E9JG85
		Echis_coloratus_E9JG57
		Echis_coloratus_E9JG61
		Vipera_transcaucasiana_SVMP_05
		Vipera_ammodytes_V5TBK6
		Vipera_transcaucasiana_SVMP_03
		Pseudocerastes_urarachnoides_SVMP_04
		Vipera_ammodytes_A0A1I9KNR6
		Echis_ocellatus_Q2UXQ9
		Echis_coloratus_E9JG68
		Echis_coloratus_E9JG59
		Echis_carinatus_E9JG29
		Echis_carinatus_E9JG38
		Echis_carinatus_E9JG41
		Echis_ocellatus_Q2UXQ2
		Echis_coloratus_E9JG74
		Echis_coloratus_E9JG75
		Echis_coloratus_E9JG82
		Echis_coloratus_E9JG72
		Echis_coloratus_E9JG56
		Echis_coloratus_E9JG60
		Echis_coloratus_E9JG65
		Echis_ocellatus_Q2UXQ6
		Echis_ocellatus_Q2UXQ7
		Echis_coloratus_E9JG80
		Echis_coloratus_E9JG76
		Echis_coloratus_E9JG70
		Pseudocerastes_urarachnoides_SVMP_01
		Pseudocerastes_urarachnoides_SVMP_02
		Pseudocerastes_urarachnoides_SVMP_06
		Pseudocerastes_urarachnoides_SVMP_07
		Echis_coloratus_E9JG96
		Echis_coloratus_E9JGA7
		Daboia_siamensis_Q7LZ61
		Daboia_russelii_K9JAW0
		Vipera_ammodytes_ammodytes_A0A6B7FRK6
		Macrovipera_lebetina_Q7T046
		Echis_carinatus_Q90495
		Echis_carinatus_E9KNB4
		Echis_ocellatus_Q2UXQ5
		Echis_ocellatus_E9KJY9
		Echis_ocellatus_E9KJY7
		Echis_ocellatus_Q2UXQ4
		Echis_ocellatus_E9KJY5
		Echis_ocellatus_Q2UXQ0
		Echis_coloratus_E9JG69
		Echis_coloratus_E9JG64
		Echis_carinatus_E9JG30
		Echis_carinatus_E9JG28
		Deinagkistrodon_acutus_V5Z141
		Sistrurus_catenatus_B0VXU6
		Protobothrops_flavoviridis_P20164
		Trimeresurus_stejnegeri_Q3HTN1
		Trimeresurus_stejnegeri_Q3HTN2
		Bothrops_jararaca_Q98UF9
		Deinagkistrodon_acutus_Q9W6M5
		Gloydius_halys_P0C7B0
		Crotalus_atrox_Q90282
		Crotalus_viridis_C9E1R8
		Crotalus_atrox_A4PBQ9
		Crotalus_durissus_Q2QA02
		Bothrops_atrox_A0A1S6K7T1
		Bothrops_atrox_A0A0K2JNB8
		Bothrops_insularis_Q8QG88
		Bothrops_jararaca_O93523
		Crotalus_adamanteus_J3S830
		Sistrurus_catenatus_B0VXU5
		Protobothrops_mucrosquamatus_XP_015683679
		Protobothrops_flavoviridis_Q8JIR2
		Dispholidus_typus_MK862133
		Dispholidus_typus_MK862134
		Thelotornis_mossambicanus_SVMP_01
		Thelotornis_mossambicanus_SVMP_03
		Thelotornis_mossambicanus_SVMP_02
		Thelotornis_mossambicanus_SVMP_00
		Cerberus_rynchops_D8VNS0
		Naja_atra_D5LMJ3
		Aspidelaps_scutatus_intermedius_GHOC01000033
		Dendroaspis_polylepis_GHPD01002070
		Dendroaspis_jamesoni_jamesoni_GHPA01002888
		Dendroaspis_angusticeps_GILR01002094
		Dendroaspis_viridis_GHPC01001043
		Dendroaspis_jamesoni_kaimosae_GHPB01000058
		Demansia_vestigiata_B5G6F7
		Micropechis_ikaheca_A0A024AXX7
		Cryptophis_nigrescens_B5KFV8
		Austrelaps_superbus_A6XJS7
		Pseudechis_australis_B5KFV3
		Pseudechis_porphyriacus_B5KFV2
		Hoplocephalus_stephensii_B5KFV4
		Pseudonaja_textilis_B5KFV9
		Pseudonaja_textilis_XP_026570658
		Pseudonaja_textilis_XP_026570650
		Pseudonaja_textilis_XP_026570730
		Pseudonaja_textilis_XP_026570652
		Pseudonaja_textilis_XP_026570654
		Pseudonaja_textilis_XP_026570651
		Oxyuranus_microlepidotus_B5KFV6
		Oxyuranus_scutellatus_B5KFV5
		Drysdalia_coronoides_F8RKW1
		Drysdalia_coronoides_F8RKW0
		Drysdalia_coronoides_F8RKV9
		Tropidechis_carinatus_B5KFV1
		Notechis_scutatus_B5KFV7
		Bungarus_fasciatus_A8QL48
		Bungarus_multicinctus_A8QL49
		Dendroaspis_jamesoni_kaimosae_GHPB01000045
		Naja_mossambica_Q10749
		Aspidelaps_scutatus_intermedius_GHOC01000032
		Naja_atra_D3TTC2
		Naja_kaouthia_Q9PVK7
		Philodryas_olfersii_C6JUN2
		Borikenophis_portoricensis_A0A346CLT7
		Borikenophis_portoricensis_A0A346CLT1
		Philodryas_chamissonis_A0A0B4SX85
		Philodryas_olfersii_C6JUN3
		Philodryas_olfersii_C6JUN4
		Borikenophis_portoricensis_A0A346CLV1
		Borikenophis_portoricensis_A0A346CLT9
		Borikenophis_portoricensis_A0A346CLU1
		Borikenophis_portoricensis_A0A346CLU2
		Borikenophis_portoricensis_A0A346CLS9
		Borikenophis_portoricensis_A0A346CLT0
		Borikenophis_portoricensis_A0A346CLT5
		Ahaetulla_prasina_A0A346CM36
		Ahaetulla_prasina_A0A346CM41
		Ahaetulla_prasina_A0A346CLZ9
		Ahaetulla_prasina_A0A346CM03
		Ahaetulla_prasina_A0A346CM23
		Ahaetulla_prasina_A0A346CM12
		Ahaetulla_prasina_A0A346CM29
		Ahaetulla_prasina_A0A346CM09
		Ahaetulla_prasina_A0A346CM24
		Ahaetulla_prasina_A0A346CM34
		Ahaetulla_prasina_A0A346CM06
		Ahaetulla_prasina_A0A346CM26
		Ahaetulla_prasina_A0A346CM22
		Ahaetulla_prasina_A0A346CM11
		Spilotes_sulphureus_A0A346CIB8
		Boiga_nigriceps_SVMP_03
		Boiga_nigriceps_SVMP_01
		Boiga_irregularis_A0A2Z4N9T6
		Boiga_irregularis_A0A2Z4N9S2
		Boiga_irregularis_Sulawesi_SVMP_00
		Boiga_irregularis_A0A2Z4NA15
		Boiga_irregularis_Sulawesi_SVMP_01
		Boiga_nigriceps_SVMP_02
		Boiga_irregularis_Brisbane_SVMP_01
		Boiga_irregularis_Brisbane_SVMP_00
		Boiga_dendrophila_dendrophila_SVMP_05
		Boiga_dendrophila_dendrophila_SVMP_00
		Boiga_dendrophila_dendrophila_SVMP_08
		Boiga_dendrophila_gemmicincta_SVMP_00
		Boiga_dendrophila_dendrophila_SVMP_02
		Boiga_dendrophila_dendrophila_SVMP_03
		Boiga_dendrophila_dendrophila_SVMP_07
		Boiga_dendrophila_dendrophila_SVMP_06
		Boiga_dendrophila_dendrophila_SVMP_01
		Boiga_dendrophila_dendrophila_SVMP_04
		;
end;
begin trees;
	translate
		1	Dispholidus_typus_MK862130,
		2	Boiga_irregularis_Sulawesi_SVMP_02,
		3	Boiga_nigriceps_SVMP_00,
		4	Boiga_irregularis_Brisbane_SVMP_02,
		5	Atractaspis_engaddensis_Q9PT48,
		6	Bothrops_erythromelas_Q8UVG0,
		7	Sistrurus_catenatus_B0VXU4,
		8	Agkistrodon_contortrix_O42138,
		9	Vipera_ammodytes_A0A0B4U9L8,
		10	Protobothrops_mucrosquamatus_XP_015683144,
		11	Protobothrops_flavoviridis_G1UJB2,
		12	Trimeresurus_gracilis_V5IWF4,
		13	Agkistrodon_piscivorus_C9E1S0,
		14	Crotalus_adamanteus_J3SDW8,
		15	Crotalus_adamanteus_F8S105,
		16	Crotalus_adamanteus_J3S829,
		17	Crotalus_adamanteus_F8S107,
		18	Crotalus_adamanteus_J3SDW6,
		19	Echis_ocellatus_Q2UXR0,
		20	Macrovipera_lebetina_Q4VM07,
		21	Daboia_siamensis_A0A2H4Z2X4,
		22	Vipera_ammodytes_R4NNL0,
		23	Tropidolaemus_subannulatus_SVMP_04,
		24	Tropidolaemus_subannulatus_SVMP_00,
		25	Tropidolaemus_subannulatus_SVMP_01,
		26	Tropidolaemus_subannulatus_SVMP_02,
		27	Tropidolaemus_subannulatus_SVMP_03,
		28	Deinagkistrodon_acutus_Q1PS45,
		29	Ovophis_okinavensis_U3TBS9,
		30	Trimeresurus_stejnegeri_Q2LD49,
		31	Protobothrops_flavoviridis_Q90ZI3,
		32	Crotalus_atrox_Q9DGB9,
		33	Crotalus_adamanteus_F8S106,
		34	Crotalus_adamanteus_F8S108,
		35	Gloydius_halys_Q8AWI5,
		36	Gloydius_intermedius_A0A0C4ZNF1,
		37	Echis_pyramidum_Q90499,
		38	Echis_carinatus_E9JG52,
		39	Echis_coloratus_E9JG85,
		40	Echis_coloratus_E9JG57,
		41	Echis_coloratus_E9JG61,
		42	Vipera_transcaucasiana_SVMP_05,
		43	Vipera_ammodytes_V5TBK6,
		44	Vipera_transcaucasiana_SVMP_03,
		45	Pseudocerastes_urarachnoides_SVMP_04,
		46	Vipera_ammodytes_A0A1I9KNR6,
		47	Echis_ocellatus_Q2UXQ9,
		48	Echis_coloratus_E9JG68,
		49	Echis_coloratus_E9JG59,
		50	Echis_carinatus_E9JG29,
		51	Echis_carinatus_E9JG38,
		52	Echis_carinatus_E9JG41,
		53	Echis_ocellatus_Q2UXQ2,
		54	Echis_coloratus_E9JG74,
		55	Echis_coloratus_E9JG75,
		56	Echis_coloratus_E9JG82,
		57	Echis_coloratus_E9JG72,
		58	Echis_coloratus_E9JG56,
		59	Echis_coloratus_E9JG60,
		60	Echis_coloratus_E9JG65,
		61	Echis_ocellatus_Q2UXQ6,
		62	Echis_ocellatus_Q2UXQ7,
		63	Echis_coloratus_E9JG80,
		64	Echis_coloratus_E9JG76,
		65	Echis_coloratus_E9JG70,
		66	Pseudocerastes_urarachnoides_SVMP_01,
		67	Pseudocerastes_urarachnoides_SVMP_02,
		68	Pseudocerastes_urarachnoides_SVMP_06,
		69	Pseudocerastes_urarachnoides_SVMP_07,
		70	Echis_coloratus_E9JG96,
		71	Echis_coloratus_E9JGA7,
		72	Daboia_siamensis_Q7LZ61,
		73	Daboia_russelii_K9JAW0,
		74	Vipera_ammodytes_ammodytes_A0A6B7FRK6,
		75	Macrovipera_lebetina_Q7T046,
		76	Echis_carinatus_Q90495,
		77	Echis_carinatus_E9KNB4,
		78	Echis_ocellatus_Q2UXQ5,
		79	Echis_ocellatus_E9KJY9,
		80	Echis_ocellatus_E9KJY7,
		81	Echis_ocellatus_Q2UXQ4,
		82	Echis_ocellatus_E9KJY5,
		83	Echis_ocellatus_Q2UXQ0,
		84	Echis_coloratus_E9JG69,
		85	Echis_coloratus_E9JG64,
		86	Echis_carinatus_E9JG30,
		87	Echis_carinatus_E9JG28,
		88	Deinagkistrodon_acutus_V5Z141,
		89	Sistrurus_catenatus_B0VXU6,
		90	Protobothrops_flavoviridis_P20164,
		91	Trimeresurus_stejnegeri_Q3HTN1,
		92	Trimeresurus_stejnegeri_Q3HTN2,
		93	Bothrops_jararaca_Q98UF9,
		94	Deinagkistrodon_acutus_Q9W6M5,
		95	Gloydius_halys_P0C7B0,
		96	Crotalus_atrox_Q90282,
		97	Crotalus_viridis_C9E1R8,
		98	Crotalus_atrox_A4PBQ9,
		99	Crotalus_durissus_Q2QA02,
		100	Bothrops_atrox_A0A1S6K7T1,
		101	Bothrops_atrox_A0A0K2JNB8,
		102	Bothrops_insularis_Q8QG88,
		103	Bothrops_jararaca_O93523,
		104	Crotalus_adamanteus_J3S830,
		105	Sistrurus_catenatus_B0VXU5,
		106	Protobothrops_mucrosquamatus_XP_015683679,
		107	Protobothrops_flavoviridis_Q8JIR2,
		108	Dispholidus_typus_MK862133,
		109	Dispholidus_typus_MK862134,
		110	Thelotornis_mossambicanus_SVMP_01,
		111	Thelotornis_mossambicanus_SVMP_03,
		112	Thelotornis_mossambicanus_SVMP_02,
		113	Thelotornis_mossambicanus_SVMP_00,
		114	Cerberus_rynchops_D8VNS0,
		115	Naja_atra_D5LMJ3,
		116	Aspidelaps_scutatus_intermedius_GHOC01000033,
		117	Dendroaspis_polylepis_GHPD01002070,
		118	Dendroaspis_jamesoni_jamesoni_GHPA01002888,
		119	Dendroaspis_angusticeps_GILR01002094,
		120	Dendroaspis_viridis_GHPC01001043,
		121	Dendroaspis_jamesoni_kaimosae_GHPB01000058,
		122	Demansia_vestigiata_B5G6F7,
		123	Micropechis_ikaheca_A0A024AXX7,
		124	Cryptophis_nigrescens_B5KFV8,
		125	Austrelaps_superbus_A6XJS7,
		126	Pseudechis_australis_B5KFV3,
		127	Pseudechis_porphyriacus_B5KFV2,
		128	Hoplocephalus_stephensii_B5KFV4,
		129	Pseudonaja_textilis_B5KFV9,
		130	Pseudonaja_textilis_XP_026570658,
		131	Pseudonaja_textilis_XP_026570650,
		132	Pseudonaja_textilis_XP_026570730,
		133	Pseudonaja_textilis_XP_026570652,
		134	Pseudonaja_textilis_XP_026570654,
		135	Pseudonaja_textilis_XP_026570651,
		136	Oxyuranus_microlepidotus_B5KFV6,
		137	Oxyuranus_scutellatus_B5KFV5,
		138	Drysdalia_coronoides_F8RKW1,
		139	Drysdalia_coronoides_F8RKW0,
		140	Drysdalia_coronoides_F8RKV9,
		141	Tropidechis_carinatus_B5KFV1,
		142	Notechis_scutatus_B5KFV7,
		143	Bungarus_fasciatus_A8QL48,
		144	Bungarus_multicinctus_A8QL49,
		145	Dendroaspis_jamesoni_kaimosae_GHPB01000045,
		146	Naja_mossambica_Q10749,
		147	Aspidelaps_scutatus_intermedius_GHOC01000032,
		148	Naja_atra_D3TTC2,
		149	Naja_kaouthia_Q9PVK7,
		150	Philodryas_olfersii_C6JUN2,
		151	Borikenophis_portoricensis_A0A346CLT7,
		152	Borikenophis_portoricensis_A0A346CLT1,
		153	Philodryas_chamissonis_A0A0B4SX85,
		154	Philodryas_olfersii_C6JUN3,
		155	Philodryas_olfersii_C6JUN4,
		156	Borikenophis_portoricensis_A0A346CLV1,
		157	Borikenophis_portoricensis_A0A346CLT9,
		158	Borikenophis_portoricensis_A0A346CLU1,
		159	Borikenophis_portoricensis_A0A346CLU2,
		160	Borikenophis_portoricensis_A0A346CLS9,
		161	Borikenophis_portoricensis_A0A346CLT0,
		162	Borikenophis_portoricensis_A0A346CLT5,
		163	Ahaetulla_prasina_A0A346CM36,
		164	Ahaetulla_prasina_A0A346CM41,
		165	Ahaetulla_prasina_A0A346CLZ9,
		166	Ahaetulla_prasina_A0A346CM03,
		167	Ahaetulla_prasina_A0A346CM23,
		168	Ahaetulla_prasina_A0A346CM12,
		169	Ahaetulla_prasina_A0A346CM29,
		170	Ahaetulla_prasina_A0A346CM09,
		171	Ahaetulla_prasina_A0A346CM24,
		172	Ahaetulla_prasina_A0A346CM34,
		173	Ahaetulla_prasina_A0A346CM06,
		174	Ahaetulla_prasina_A0A346CM26,
		175	Ahaetulla_prasina_A0A346CM22,
		176	Ahaetulla_prasina_A0A346CM11,
		177	Spilotes_sulphureus_A0A346CIB8,
		178	Boiga_nigriceps_SVMP_03,
		179	Boiga_nigriceps_SVMP_01,
		180	Boiga_irregularis_A0A2Z4N9T6,
		181	Boiga_irregularis_A0A2Z4N9S2,
		182	Boiga_irregularis_Sulawesi_SVMP_00,
		183	Boiga_irregularis_A0A2Z4NA15,
		184	Boiga_irregularis_Sulawesi_SVMP_01,
		185	Boiga_nigriceps_SVMP_02,
		186	Boiga_irregularis_Brisbane_SVMP_01,
		187	Boiga_irregularis_Brisbane_SVMP_00,
		188	Boiga_dendrophila_dendrophila_SVMP_05,
		189	Boiga_dendrophila_dendrophila_SVMP_00,
		190	Boiga_dendrophila_dendrophila_SVMP_08,
		191	Boiga_dendrophila_gemmicincta_SVMP_00,
		192	Boiga_dendrophila_dendrophila_SVMP_02,
		193	Boiga_dendrophila_dendrophila_SVMP_03,
		194	Boiga_dendrophila_dendrophila_SVMP_07,
		195	Boiga_dendrophila_dendrophila_SVMP_06,
		196	Boiga_dendrophila_dendrophila_SVMP_01,
		197	Boiga_dendrophila_dendrophila_SVMP_04
		;
tree con_50_majrule = [&U] (1[&prob=1.00000000e+00,prob_stddev=0.00000000e+00,prob_range={1.00000000e+00,1.00000000e+00},prob(percent)="100",prob+-sd="100+-0"]:9.993197e-02[&length_mean=1.00676175e-01,length_median=9.99319700e-02,length_95%HPD={6.38300300e-02,1.40093700e-01}],(((((5[&prob=1.00000000e+00,prob_stddev=0.00000000e+00,prob_range={1.00000000e+00,1.00000000e+00},prob(percent)="100",prob…
end;
