# Supplementary material for: Dynamic genetic differentiation drives the widespread structural and functional convergent evolution of snake venom proteinaceous toxins
Source: BMC Biol. 2022 Jan 7;20:4. doi: 10.1186/s12915-021-01208-9 (PMC8742412; doi:10.1186/s12915-021-01208-9)
Supplement: Supplementary file 23 — Additional file 23. SVMP propeptide alignment.fasta. [file 12915_2021_1208_MOESM23_ESM.fasta]

>Psammophis_schokari_unigene19032
miqavlvavclavfpyq---------------------------------gssTILESGNVNDYEVEYPQEVAALAKEGVPDAQPLGSY-DHTWEYRVQVAGETAVIQKIGTRTCFRNSCSF--TPASPVQAPK----------------------------------------
>Ramphiophis_oxyrhynchus_unigene439472
miqallvtlclavfpyq---------------------------------gnsVILESGNVNDYEVEYPQEVAALPKEGVHDAQPLNSY-DHTWEYQFQVAGLNVVVQKIGTRFCFRNSCSF--NLKESKCFIK----------------------------------------
>Malpolon_monspessulanus_unigene38385
mirsllvivfivlfpyq---------------------------------gssVIVESGNENGYEVEYPEEVAALRKGGIPDAQPETKY-EDTMQHEFQLNGEP----LRGSGVCNSRGCMP--VPGWRPKPKN----------------------------------------
>Ramphiophis_oxyrhynchus_unigene463607
mirallvtvclavfpyq---------------------------------gnsVILESGNENDYEVEYPQEVAAFPKEGVHDAHPLTNY-KDTMLAEFQPNGEPGDLQNIKTVCTHSGSCYF--DHVEGNC-------------------------------------------
>Malpolon_monspessulanus_unigene50326
mirallvivclavfpyq---------------------------------gisIILESGNENDYEVEYPEEVAALAKGGIQDAQPETQY-EDTMQAEFQPNGEPGVLQSIKTVCSYSGSCII--DHVEGNC-------------------------------------------
>Psammophis_subtaeniatus_unigene36641
mirvllvdvclavfpyq---------------------------------gssIILESGNENDYEVEYPQEVSALTKGGVEDAQPEIHY-GNTMQAEFQANGEPLILQNIKTVCTHSGSCII--DHVEGNC-------------------------------------------
>Psammophis_schokari_unigene52777
mirallvavclavfpyq---------------------------------gssIILESGNVNDYEVEYPQEVAALANGGVENAQPEIHY-GYTMQAEFQANGEPSVFQNIKTVCTHSGSCII--DHVEGNC-------------------------------------------
>Psammophis_schokari_unigene11689
miqallvtvclavfpyq---------------------------------gssASLESRNVNDYEVEYPQEVVALPKGEVHVAHPETNY-EDTI-YE-----EPVVLHPDCGEARFQGGCRL--PPPQSLVPTPPPFFTSGGQTVFGEWCLEFK--------------------
>Psammophis_schokari_unigene52737
mirallvavclavfpyq---------------------------------gssASLESRNVNDYEVEYPQEVVALPNGGVEDAQPETDY-EDAT-YK-----EPVVLHLDGNRVDNLHGAVP---PMGSPPCHRFRPC------------------------------------
>Psammophis_schokari_unigene503490
miqallvtvclavfpyq---------------------------------gssASLESRNVNDYEVEYPQEVVALPKGEVHVAQPETNY-EDTI-YE-----EPVVLHLDGNRVDNLYGAVP---PMGSPPCHRFRPC------------------------------------
>Psammophis_schokari_unigene12236
mirallvavclavfpyq---------------------------------gspIILESGNENDYEVEYPKEVAALAKGGVEDARTKTDY-EDAI-YE-----EPVVLNLDGNRLSNSRRGVPHLINKKYPYHRRLPFLKRCQVISQNIVM------------------------
>Psammophis_schokari_unigene49158
mirallvavclavfpyq---------------------------------gtaIILESGNENDYEVEYPQEVAELANGGDEDAQPETNY-EDAI-YE-----ELVVLNLDENRLSNSRRGVP--LVVFGESFRATGDNREGPKCRKGKC-------------------------
>Psammophis_schokari_unigene24784
miqallvtvclavfpyq---------------------------------gssASLESRNVNDYEVEYPQEVVALPNGGVEDAQPETDY-EDAI-YE-----EPVVLHLDGNRLSNSRRGVP--FIPWNPKAWVTWRRKKTN--------------------------------
>Psammophis_subtaeniatus_unigene43721
miqallvavclavfpyqalsaSGEGQRISAIKHTHKPGHPPPHLP-----GSSITLESGNVDDYEVEYPQEVAALANEGVENAQPETNY-EDAI-YE-----EPVVLNLDGNRLSNSRRGVI--FIPPRPRPRPRPRPRPRPREELKLA-------------------------
>Psammophis_schokari_unigene25808
mirallvavclavfpyq---------------------------------gsyIILESGNEKDYEVEYPQEVAELANGGVEDAKPETDY-EDAI-YE-----EPVVLHLDGNRLSNSRRGVP--FIPPRPRHQCITVALFGGGCVLSFLARNYNCDVTVQCNGRACTKGTLT--
>Psammophis_schokari_unigene52669
mirallvavclavfpyq---------------------------------gtsIILESGNENDYEV----EVAELANGGVEDAQPETNY-EDAI-YE-----ELVVLNLDENRLSNSRRGVP-FIPPRPRPRPRPRPRPRPRSASPNV--------------------------
>Psammophis_schokari_unigene52865
mirallvavclavfpyq---------------------------------gtsIILESGNENDYEVEYPQEVAELANGGVEDAQPETDY-EDAI-YE-----EPVVLHLDGNRLSNSRRGVP-FIPPRPRPRPRPRPRPRPRSARSNTDYEDAIYEEPVVLNLDGNRLRTTGSS
>Psammophis_schokari_unigene52755
mirallvavclavfpyqalsaSGEGRLISPIKHSHKPGHHHHNRHPPHLLGSpIILESGNENDYEVEYPKEVAALAKGGVEDAQPETDY-EDAI-YE-----EPVVLHLDGNRLSNSRRGVP-FIPPRPRPRPRPRRGPRPRSGRFHTP-------------------------
>Psammophis_schokari_unigene36258
mirallvavclavfpyq---------------------------------gspIILESGNENDYEVEYPKEVAARPQRGVDEAQPETDY-EDAI-YE-----EPVVLNLDGNRLSNSRRGVP-FIPPRPRPRPRPRHR------------------------------------
>Psammophis_mossambicus_A7X461
miqallvavclavfpyqalsaSGEGRRISAIKHTHKRGHHHHNRHPHHLLGSSRILESGNVNDYEVQYPQEVAALANGEVENAQPQTTY-EDAV-YE-----EPVVLHLDGKRVYNLHGSVP--APPWQPHARRPRPKYR----------------------------------
>Psammophis_mossambicus_A7X465
miqallvavclavfpyqalsaSGVGRRISAIKHTHKRGHHHHNRHPHHLLGSSRILESGNVNDYEVEYPQEVAALANGEVENAQPQTTY-EDAV-YE-----EPVVLHLDGKRVYNLQGSVP--APPWQPHARRPRPKYR----------------------------------
>Psammophis_schokari_unigene2
mirallvavclavfpyp---------------------------------gssRILESGNENDYEVEYPKEVAALAKGGVEDAQPETDY-EDAI-YE-----EPVVLHLDGKRVYNLHASVP--APPWQPHARRPRPKNR----------------------------------
>Psammophis_mossambicus_A7X452
mirallvavclavfpyp---------------------------------gssIILESGNENDYEVEYPQEMAELANGGVEDVQPETNH-EDEV-YE-----EPVVLHLDGKRVYNLHGSVP--APPWQPHARRPRPKNR----------------------------------
>Psammophis_mossambicus_A7X457
mirallvavclavfpyp---------------------------------gssIILESGNENDYEVEYPQEMAELANGGVEDVQPETNY-EDEV-YE-----EPVVLHLDGKRVYNLLGSVP--APPWQPHARRPRPKDR----------------------------------
>Psammophis_mossambicus_A7X493
mirallvavclavfpyq---------------------------------gssIILESGNENDYEVEYPQEVAELANGGVEDAQQETTY-EDAV-YE-----EPVVLHLDGKRVYNLHGSVP--APPWQPHARRPRPKNR----------------------------------
>Psammophis_mossambicus_A7X497
miqallvavclavfpyq---------------------------------gssIILESENENDYEVEYPQEVAELANGGVEDAQPETNY-EDEV-YE-----EPVVLHLDGKRVYNLHGSVP--APPWQPHARRPRPKNR----------------------------------
>Psammophis_mossambicus_A7X4A6
miqallvavclavfpyq---------------------------------gssIILESENENDYEVEYPQEVAELANGGVEDAQQETNY-EDEV-YE-----EPVVLHLDGKRVYNLHGSVP--APPWQPHARRPRPKNR----------------------------------
>Psammophis_mossambicus_A7X447
miqallvavclavfpyq---------------------------------gssIILESGNENDYEVGYPQEVAELANGGVEDVQPETNY-EDEV-YE-----EPVVLHLDGKRVYNLHGSVP--APPWQPHARRPRPKNR----------------------------------
>Psammophis_mossambicus_A7X443
miqallvavclavfpyq---------------------------------gssIILESGNENDYEVEYPQEVAELANGGVEDVQPETNY-EDEV-YE-----EPVVLHLGGKRVYNLHGSVP--APPWQPHARRPRPKNR----------------------------------
>Psammophis_mossambicus_A7X437
miqallvavclavfpyq---------------------------------gssIILESGNENDYEVEYPQEVAELANGGVEDVQPETNY-EDEV-YE-----EPVVLHLDGKRVYNLHGSVP--APPWQPHARRPRPKNR----------------------------------
>Psammophis_mossambicus_A7X473
mirallvavclavfpyq---------------------------------gssRILESGNVNDYEVEYPQEVAELANGGVEDAQPETNY-EDAI-YE-----EPVVLHIDGKRVDNLHGGVH--TPPWNLHPHHIPR-------------------------------------
>Psammophis_mossambicus_A7X468
mirallvavclavfpyq---------------------------------gssRILESGNVNDYEVEYPQEVAELANGGVEDAQPETNY-EDAI-YE-----EPVVLHIDGKRVYNLHGGVH--TPPWNLHPHHIPR-------------------------------------
>Psammophis_schokari_unigene11729_p2
miqallvavclavfpyq---------------------------------gssIILESGNENDYEVEYPQEVAELANGGVEDAQPETNY-EDAI-YE-----EPVVLHLDGNRICHRGSCIV--FPKKLSAENRAYNLHSGLAVPPDNPK------------------------
>Psammophis_mossambicus_A7X480
mirallvavclavfpyp---------------------------------gssRILESGNENDYEVEYPREVAELANGGVEDAQPETNY-EDTI-YE-----EPVVLHLDGNKICHRGSCIV--FPKKPSAENQAYN-------------------------------------
>Psammophis_mossambicus_A7X476
mirallvavclavfpyp---------------------------------gssRILESGNENDYEVEYPQEVAELANGGVEDAQPETNY-EDTI-YE-----EPVVLHLDGNKICHRGSCIV--FPKKPSAENQAYNLHSGVPVPPDNPRPRPGCH------------------
>Psammophis_mossambicus_A7X484
mirallvavclavfpyp---------------------------------gssRILESGNENDYEVEYPQEVAELANGGVEDAQPETNY-EDTI-YE-----EPVVLHLDGNKVCHRGSCIV--FPKKPSAENQAYNLHSGVPVPPDNPRPRPGCH------------------
>Psammophis_schokari_unigene52814
miqavlvavclavfpyp---------------------------------gssRILESGNENDYEVEYPQEVASLPNGGVEDAQPETNY-EDAI-YE-----EPAVLHLDGNRAYKLHSGVP--VPPWGFNRPR----------------------------------------
>Psammophis_mossambicus_A7X488
mirallvavclavfpyq---------------------------------gssRILESRNVNDYEVEYPQEVAELSNGGVEDAQPETNY-EDAI-YE-----EPAVLHLDGNRAYNLHSGVP--VPPWGFKRPR----------------------------------------
>Malpolon_monspessulanus_unigene10097
miqallvivclavfpyq---------------------------------gssVIVESGNENDYEVEYPEEGAALAKGGVQNAQPETS--EETM--EFQLNGEPGENYLAGDRPCFRGHCWG--KPRKNRPQSHPAGFHT----------------------------------
>Malpolon_monspessulanus_unigene48631
mirallvivclavfpyq---------------------------------gssVIVESGNENDYEVEYPEEVAALAKGGFQDAQPETS--EETM--EFQLNGEPEVSNVAADRHCFRGHCWT--VPKKNRSVGIDQLILDNLAFWQMLYPFLVTVGEIV---------------
>Malpolon_monspessulanus_unigene6642
miralllivclavfpyq---------------------------------gssVILESGNENDYEVEYPEEEAALAKGGMQDAHPETS--EETM--ELQRNVEPGENYLALDRHCFRGRCRV--VPKKNRAVHQ----------------------------------------
>Malpolon_monspessulanus_unigene43876
miralllivclavfpyk---------------------------------kssVILESGNENDYEVEYPEEVAALAKGGIQDAHPETS--EETM--EFQLNGEPWENYLAVDRHCFRGHCWV--VPKKNRAVHQVSNLHGGVAAPP----------------------------
>Psammophis_subtaeniatus_unigene36259
mirallvavclavfpyq---------------------------------gssRILETGNVNDYEVEYPQEVSALTKGGVENAQSETKY-EDTVPYEFQLNREPGVLHLKKKKFCLKNFCFT--FSRKKPRAKQ----------------------------------------
>Psammophis_schokari_unigene501235
mirallvtvclavfpyq---------------------------------assIILESRNENDYEVVYPQEVGELLKGGVPDAQPETKY-EDTVPYEFQLNREPGVLHLKRKRFCFRNVCVT--FHKKKPRAKQ----------------------------------------
>Psammophis_subtaeniatus_unigene15
mirallvavflavfpyq---------------------------------assIILESRNENDYEVVYPQEVGELLK-GVPDAQPETKY-EDTVPYEFQLNREPGVLHLKKKRFCLKNFCFT--FSRKKPRAKQ----------------------------------------
>Psammophis_mossambicus_A7X4E9
miqallvavclavfpyq---------------------------------assIILESRNENDYEVVYPQEVGELLKGGVPDAQPETKY-EDTAPYEFQLNREPGDLHLK-RKFCLKNFCLT--FSKKKP--------------------------------------------
>Psammophis_mossambicus_A7X4D4
miqallvavclavfpyq---------------------------------assIILESRNENDYEVVYPQEVGELLKGGVPDAQPETKY-EDTVPYEFQLNREPGDLHLK-RKFCLKNFCLT--FSKKKP--------------------------------------------
>Psammophis_mossambicus_A7X4C0
miqtllvavclavfpyq---------------------------------assIILESRNENDYEVVYPQEVGELFKGGVPDAQPETKY-EDTVPYEFQLNREPGDLHLK-RKFCLKNFCLT--FSKKKP--------------------------------------------
>Psammophis_mossambicus_A7X4C4
miqallvavclavfpyq---------------------------------assIILESRNENDYEVVYPQEVGELFKGGVPDAQPETKY-EDTVPYEFQLNREPGDLYLK-RKFCLKNFCLT--FSKKKP--------------------------------------------
>Psammophis_mossambicus_A7X4C9
miqallvavclavfpyq---------------------------------assIILESRNENDYGVVYPQEVGELFKGGVPDAQPETKY-EDTVPYEFQLNREPGDLHLK-RKFCLKNFCLT--FSKKKP--------------------------------------------
>Psammophis_mossambicus_A7X4B5
miqallvavclavfpyq---------------------------------assIILESRNENDYEVVYPQEVGELFKGGVPDAQPETKY-EDTVPYEFQLNREPGDLHLK-RKFCLKNFCLT--FSKKKP--------------------------------------------
>Ramphiophis_oxyrhynchus_unigene117805
miqtllltiylmdfpyq---------------------------------gssVILASGNQNVYEVEYAQEVAELAKGGVQDAQPETKY-EDVMQYEFQLNGEPGVLHL-GDRICFRGSCTI--IPGHPPPIFPESR-------------------------------------
>Ramphiophis_oxyrhynchus_unigene424978
mirallvtvclvvfpyq---------------------------------gssVILESGNENDYEVEYAQEVAELAKGGVQDAQPETKY-EDVMQYEFQLNGEPGVLHL-GDRICFRGSCTI--IPGHPPPIFPESR-------------------------------------
>Ramphiophis_oxyrhynchus_unigene191200
miqtlllsiylmdfpyq---------------------------------gssVILESGHDNENEVEYAQEEAELAKGDVQDAQSEIKS-EDAMHYEFQLNGEPVVLHLD--RVCFRGRCTY--LPKKNRAVRQ----------------------------------------
>Ramphiophis_oxyrhynchus_unigene470328_p9
miqallvticlmvfpyq---------------------------------gssVILESGNENDYEVEYAQEVAELAKGDVQDAQSEIKY-EDAMQYEFQLNGEPVVLHLD--RFCFRGRCTY--VPKKYIAYTFIV--------------------------------------
>Ramphiophis_oxyrhynchus_unigene470308_P6
miqallvticlmvfpyq---------------------------------gssVILESGNENDYEVEYAQEVAELAKGDVQDAQSEIKY-EDAMQYEFQLNGEPVVLHLD--RFCFRGRCTY--VPKKNRAYTFIV--------------------------------------
>Ramphiophis_oxyrhynchus_unigene470328_p3
miqallvticlmvfpyq---------------------------------gssVILESGNENDYEVEYAQEVAELAKGDVQDAQPETKH-EDAMQYEFQLNGEPVVLHLD--RHCFRGRCTY--FPKENRAVHQ----------------------------------------
>Ramphiophis_oxyrhynchus_unigene470308_p1
miqallvticlmvfpyq---------------------------------gssVILESGNENDYEVEYAQEVAELAKGDVQDAQSEIKY-EDAMQYEFQLNGEPVVLHLD--RHCFRGRCTY--FPKENRAVHQ----------------------------------------
>Ramphiophis_oxyrhynchus_unigene470367
miqallvticlmvfpyq---------------------------------gssVILESGNENDYEVEYAQEVAELAKGDVQDAQSEIKY-EDAMQYEFQLNGEPVVLHLD--RVCFRGRCTY--FPKKNRAVHQ----------------------------------------
>Ramphiophis_oxyrhynchus_unigene470267
miqallvticlmvfpyq---------------------------------gssVILESGNENDYEVEYAQEVAELAKGDVQDAQSEIKY-EDAMQYEFQLNGEPVVLHLD--RFCFRGRCTY--VPKKNRALHLYCIIKN----------------------------------
>Ramphiophis_oxyrhynchus_unigene405778
miqallvticlmvfpyq---------------------------------gstVILESGNENDYEVEYAQEVAELAKGDVQDAQSEIKY-EDAMQYEFQLNGEPVVLHLD--RFCFRGRCTY--VPKKNRAVHQ----------------------------------------
>Ramphiophis_oxyrhynchus_unigene424887
miqallvticlmvfpyq---------------------------------gssVILESGNENDYEVEYAQEVAELAKGDVQDAQSEIKY-EDAMQYEFQLNGEPVVLHLD--RFCFRGRCTY--VPKKNRAVHQ----------------------------------------
>Ramphiophis_oxyrhynchus_unigene240988
mfrallvavclavfpyq---------------------------------gssLILESGNENDYQVEYAQEVAELEKGDVQDAQSENKY-EDAMQYEFQLNGEPVVLHLD--RFCFRGRCTY--VPKKKRAVHQ----------------------------------------
>Ramphiophis_oxyrhynchus_unigene240991
myrallvsiclavfpyq---------------------------------gssVILESGNENDYQVEYAQEVAELEKGDVQDAQSENKY-EDAMQYEFQLNGEPVVLHLD--RFCFRGRCTY--VPKKKRAVHQ----------------------------------------
>Ramphiophis_oxyrhynchus_unigene241001
miqallvticlmvfpyq---------------------------------gssLILESGNENDYQVEYAQEVAELEKGDVQDAQSENKY-EDAMQYEFQLNGEPVVLHLD--RFCFRGRCTY--VPKKKRAVHQ----------------------------------------
>Ramphiophis_oxyrhynchus_unigene470286
mirallvticlavfpyq---------------------------------gssVILESGNVNDYEVEYPQEVAALVKGVVQDAQPETKY-EDTMQYEFQLNGEPGVLHLERKRICFGSLCIT--IPKRKSPTYE----------------------------------------
>Malpolon_monspessulanus_unigene36544
mirallvivclavfpyq---------------------------------gssVIVESGNKNDYEVEYPEEVAALAKGGVQDAQPEANYEEDTMPYEFQLNGEPGVLHLKRKRMCFGNFCIT--FSKKKSAAQQ----------------------------------------
>Ramphiophis_oxyrhynchus_unigene675495
mirallvtvclavfpyq---------------------------------gssVILESGNENDYEVEILQEVAELAKGGVQDTQPETKY-EDTMQYELQVNGEPGVLHLRRKKICIGKICVF--LSKSKPAVHQ----------------------------------------
>Ramphiophis_oxyrhynchus_unigene659887
mirallvticlavfpyq---------------------------------gssVILESGNENDYEVENLQEVAELAKGGVQDAQPETKY-EDTVQYELQVNGEPGVLHLKGKKICFGRICIR--LPKKKPAVHQ----------------------------------------
>Ramphiophis_oxyrhynchus_unigene405772
mirallvtvclavfpyq---------------------------------gssVILESGNENDYEVEILQEVAELAKGGVQDAQPETKY-EDTMQYELQVNGEPGVLHLKGKKICFGRFCIT--LSKKKSAVHQ----------------------------------------
>Ramphiophis_oxyrhynchus_unigene424825
mirallvtvclavfpyq---------------------------------gssVILESGNENDYEVEYAQEVAELAKGDVQDAQPETKY-EDTMQYELQVNGEPGVLHLKGKKICFGRFCIT--LSKKKSAVHQ----------------------------------------
>Ramphiophis_oxyrhynchus_unigene470391
miqallvticlmvfpyq---------------------------------gssVILESGNENDYEVEYAQEVAELAKGDVLDAQPETKY-EDTMQYELQVNGEPGVLHLKGKKICIGRFCIT--FSKKKSAVHQ----------------------------------------
>Ramphiophis_oxyrhynchus_unigene470510
mirallvticlavfpyq---------------------------------gssVILESGNENDYEVEYAQEVAELAKGDVLDAQPETKY-EDTMQYELQVNGEPGVLHLKGKKICIGRFCIT--FSKKKSAVHQ----------------------------------------
>Ramphiophis_oxyrhynchus_unigene470485
miqallvticlavfpyq---------------------------------gssVILESGNENDYEVEYAQEVAELAKGEVQDAQPETKY-EDTMQYELQVNGEPGVLHLKGKKICIGRFCIT--LSKKKSAVHQ----------------------------------------
>Ramphiophis_oxyrhynchus_unigene470376
miqallvticlmvfpyq---------------------------------gssVILESGNENDYEVEYAQEVAELAKGGVQDAQPETKY-EDTMQYELQVNGEPGVLHLKGKKICFGRFCIT--LSKKKSAVHQ----------------------------------------
>Ramphiophis_oxyrhynchus_unigene405775
miqallvticlmvfpyq---------------------------------gspVILESGNENDYEVEILQEVAELAKGGVQDAQPETKY-EDTMQYELQVNGEPGVLHLKGKKICFGRFCIT--LSKKKSAVHQ----------------------------------------
