# Supplementary material for: Dynamic genetic differentiation drives the widespread structural and functional convergent evolution of snake venom proteinaceous toxins
Source: BMC Biol. 2022 Jan 7;20:4. doi: 10.1186/s12915-021-01208-9 (PMC8742412; doi:10.1186/s12915-021-01208-9)
Supplement: Supplementary file 24 — Additional file 24. SVMP propeptide tree.tre. [file 12915_2021_1208_MOESM24_ESM.tre]

#NEXUS
[ID: 5945964794]
begin taxa;
	dimensions ntax=76;
	taxlabels
		unigene19032_Psammophis_schokari_p3
		unigene439472_Ramphiophis_oxyrhynchus_p1
		unigene38385_Malpolon_monspessulanus_p2
		unigene463607_Ramphiophis_oxyrhynchus_p1
		unigene50326_Malpolon_monspessulanus_p1
		unigene36641_Psammophis_subtaeniatus_p6
		unigene52777_Psammophis_schokari_p4
		unigene11689_Psammophis_schokari_p4
		unigene52737_Psammophis_schokari_p2
		unigene503490_Psammophis_schokari_p2
		unigene12236_Psammophis_schokari_p2
		unigene49158_Psammophis_schokari_p2
		unigene24784_Psammophis_schokari_p2
		unigene43721_Psammophis_subtaeniatus_p2
		unigene25808_Psammophis_schokari_p1
		unigene52669_Psammophis_schokari_p2
		unigene52865_Psammophis_schokari_p3
		unigene52755_Psammophis_schokari_p2
		unigene36258_Psammophis_schokari_p4
		A7X461_Psammophis_mossambicus
		A7X465_Psammophis_mossambicus
		unigene2_Psammophis_schokari_p1
		A7X452_Psammophis_mossambicus
		A7X457_Psammophis_mossambicus
		A7X493_Psammophis_mossambicus
		A7X497_Psammophis_mossambicus
		A7X4A6_Psammophis_mossambicus
		A7X447_Psammophis_mossambicus
		A7X443_Psammophis_mossambicus
		A7X437_Psammophis_mossambicus
		A7X473_Psammophis_mossambicus
		A7X468__Psammophis_mossambicus
		unigene11729_Psammophis_schokari_p2
		A7X480__Psammophis_mossambicus
		A7X476_Psammophis_mossambicus
		A7X484_Psammophis_mossambicus
		unigene52814_Psammophis_schokari_p1
		A7X488_Psammophis_mossambicus
		unigene10097_Malpolon_monspessulanus_p1
		unigene48631_Malpolon_monspessulanus_p2
		unigene6642_Malpolon_monspessulanus_p5
		unigene43876_Malpolon_monspessulanus_p1
		unigene36259_Psammophis_subtaeniatus_p3
		unigene501235_Psammophis_schokari_p1
		unigene15_Psammophis_subtaeniatus_p1
		A7X4E9_Psammophis_mossambicus
		A7X4D4_Psammophis_mossambicus
		A7X4C0_Psammophis_mossambicus
		A7X4C4_Psammophis_mossambicus
		A7X4C9_Psammophis_mossambicus
		A7X4B5_Psammophis_mossambicus
		unigene117805_Ramphiophis_oxyrhynchus_p1
		unigene424978_Ramphiophis_oxyrhynchus_p1
		unigene191200_Ramphiophis_oxyrhynchus_p1
		unigene470328_Ramphiophis_oxyrhynchus_p9
		unigene470308_Ramphiophis_oxyrhynchus_p6
		unigene470328_Ramphiophis_oxyrhynchus_p3
		unigene470308_Ramphiophis_oxyrhynchus_p1
		unigene470367_Ramphiophis_oxyrhynchus_p2
		unigene470267_Ramphiophis_oxyrhynchus_p1
		unigene405778_Ramphiophis_oxyrhynchus_p1
		unigene424887_Ramphiophis_oxyrhynchus_p1
		unigene240988_Ramphiophis_oxyrhynchus_p1
		unigene240991_Ramphiophis_oxyrhynchus_p1
		unigene241001_Ramphiophis_oxyrhynchus_p1
		unigene470286_Ramphiophis_oxyrhynchus_p1
		unigene36544_Malpolon_monspessulanus_p1
		unigene675495_Ramphiophis_oxyrhynchus_p1
		unigene659887_Ramphiophis_oxyrhynchus_p1
		unigene405772_Ramphiophis_oxyrhynchus_p1
		unigene424825_Ramphiophis_oxyrhynchus_p1
		unigene470391_Ramphiophis_oxyrhynchus_p3
		unigene470510_Ramphiophis_oxyrhynchus_p8
		unigene470485_Ramphiophis_oxyrhynchus_p2
		unigene470376_Ramphiophis_oxyrhynchus_p10
		unigene405775_Ramphiophis_oxyrhynchus_p1
		;
end;
begin trees;
	translate
		1	unigene19032_Psammophis_schokari_p3,
		2	unigene439472_Ramphiophis_oxyrhynchus_p1,
		3	unigene38385_Malpolon_monspessulanus_p2,
		4	unigene463607_Ramphiophis_oxyrhynchus_p1,
		5	unigene50326_Malpolon_monspessulanus_p1,
		6	unigene36641_Psammophis_subtaeniatus_p6,
		7	unigene52777_Psammophis_schokari_p4,
		8	unigene11689_Psammophis_schokari_p4,
		9	unigene52737_Psammophis_schokari_p2,
		10	unigene503490_Psammophis_schokari_p2,
		11	unigene12236_Psammophis_schokari_p2,
		12	unigene49158_Psammophis_schokari_p2,
		13	unigene24784_Psammophis_schokari_p2,
		14	unigene43721_Psammophis_subtaeniatus_p2,
		15	unigene25808_Psammophis_schokari_p1,
		16	unigene52669_Psammophis_schokari_p2,
		17	unigene52865_Psammophis_schokari_p3,
		18	unigene52755_Psammophis_schokari_p2,
		19	unigene36258_Psammophis_schokari_p4,
		20	A7X461_Psammophis_mossambicus,
		21	A7X465_Psammophis_mossambicus,
		22	unigene2_Psammophis_schokari_p1,
		23	A7X452_Psammophis_mossambicus,
		24	A7X457_Psammophis_mossambicus,
		25	A7X493_Psammophis_mossambicus,
		26	A7X497_Psammophis_mossambicus,
		27	A7X4A6_Psammophis_mossambicus,
		28	A7X447_Psammophis_mossambicus,
		29	A7X443_Psammophis_mossambicus,
		30	A7X437_Psammophis_mossambicus,
		31	A7X473_Psammophis_mossambicus,
		32	A7X468__Psammophis_mossambicus,
		33	unigene11729_Psammophis_schokari_p2,
		34	A7X480__Psammophis_mossambicus,
		35	A7X476_Psammophis_mossambicus,
		36	A7X484_Psammophis_mossambicus,
		37	unigene52814_Psammophis_schokari_p1,
		38	A7X488_Psammophis_mossambicus,
		39	unigene10097_Malpolon_monspessulanus_p1,
		40	unigene48631_Malpolon_monspessulanus_p2,
		41	unigene6642_Malpolon_monspessulanus_p5,
		42	unigene43876_Malpolon_monspessulanus_p1,
		43	unigene36259_Psammophis_subtaeniatus_p3,
		44	unigene501235_Psammophis_schokari_p1,
		45	unigene15_Psammophis_subtaeniatus_p1,
		46	A7X4E9_Psammophis_mossambicus,
		47	A7X4D4_Psammophis_mossambicus,
		48	A7X4C0_Psammophis_mossambicus,
		49	A7X4C4_Psammophis_mossambicus,
		50	A7X4C9_Psammophis_mossambicus,
		51	A7X4B5_Psammophis_mossambicus,
		52	unigene117805_Ramphiophis_oxyrhynchus_p1,
		53	unigene424978_Ramphiophis_oxyrhynchus_p1,
		54	unigene191200_Ramphiophis_oxyrhynchus_p1,
		55	unigene470328_Ramphiophis_oxyrhynchus_p9,
		56	unigene470308_Ramphiophis_oxyrhynchus_p6,
		57	unigene470328_Ramphiophis_oxyrhynchus_p3,
		58	unigene470308_Ramphiophis_oxyrhynchus_p1,
		59	unigene470367_Ramphiophis_oxyrhynchus_p2,
		60	unigene470267_Ramphiophis_oxyrhynchus_p1,
		61	unigene405778_Ramphiophis_oxyrhynchus_p1,
		62	unigene424887_Ramphiophis_oxyrhynchus_p1,
		63	unigene240988_Ramphiophis_oxyrhynchus_p1,
		64	unigene240991_Ramphiophis_oxyrhynchus_p1,
		65	unigene241001_Ramphiophis_oxyrhynchus_p1,
		66	unigene470286_Ramphiophis_oxyrhynchus_p1,
		67	unigene36544_Malpolon_monspessulanus_p1,
		68	unigene675495_Ramphiophis_oxyrhynchus_p1,
		69	unigene659887_Ramphiophis_oxyrhynchus_p1,
		70	unigene405772_Ramphiophis_oxyrhynchus_p1,
		71	unigene424825_Ramphiophis_oxyrhynchus_p1,
		72	unigene470391_Ramphiophis_oxyrhynchus_p3,
		73	unigene470510_Ramphiophis_oxyrhynchus_p8,
		74	unigene470485_Ramphiophis_oxyrhynchus_p2,
		75	unigene470376_Ramphiophis_oxyrhynchus_p10,
		76	unigene405775_Ramphiophis_oxyrhynchus_p1
		;
tree con_50_majrule = [&U] (1[&prob=1.00000000e+00,prob_stddev=0.00000000e+00,prob_range={1.00000000e+00,1.00000000e+00},prob(percent)="100",prob+-sd="100+-0"]:3.577251e-01[&length_mean=3.73845227e-01,length_median=3.57725100e-01,length_95%HPD={1.46000100e-01,6.36258500e-01}],2[&prob=1.00000000e+00,prob_stddev=0.00000000e+00,prob_range={1.00000000e+00,1.00000000e+00},prob(percent)="100",prob+-sd=…
end;
