# Supplementary material for: Dynamic genetic differentiation drives the widespread structural and functional convergent evolution of snake venom proteinaceous toxins
Source: BMC Biol. 2022 Jan 7;20:4. doi: 10.1186/s12915-021-01208-9 (PMC8742412; doi:10.1186/s12915-021-01208-9)
Supplement: Supplementary file 26 — Additional file 26. sequences and IDs.xlsx. [file 12915_2021_1208_MOESM26_ESM.xlsx]

## Sheet: seqids.20211124
Paper ID	Genbank	Nucleotide
Bitis_atropos_kallikrein_1	OL634755	atggtgctgatcagagtgcttgcaaaccttctgatactacatctttcttacgcaaaaaagtcttctgaactggtcattggaggtgctgaatgtaacaaaaatgaacatcgtttccttgtagccttgtatgactccagaaatagaacgttttacgctggtgggactttgatcaaccaggaatgggtgctcactgctgcacactgtgacatggaaactatggagatataccttggtatgcatagcaaaaaggaaccaaataaggatcagcaaaaaagagtcccaaaggagaagtacttttgtctcagtagcaaaaactataccatgtgggacaaggacatcatgttgatcaagctgaacaaatctgttaacaacagtgaacacatcgcgcctctcagcttg…
Bitis_atropos_kallikrein_2	OL634756	atggtgttgatcagagtgctagcaaaccttctgctactacagctttcttatgcacaaaagtcttctgaactggtcattggaggtgatgaatgtgacataaatgaacatccttcccttgcactcatctataactctacgtctatgaggtttcactgtgctgggactttgctcaaccaggaatgggtgctcaccgctgcacactgtgacatggaaaatatgcagatataccttggcgtgcataacaaaaaagaagaaaataaggatcagcagaaaagattcccaaatgagatgttcttttgtctcagtaacaaatcctatactatgtgggataaggacatcatgttgatcaagctgaacagtcctgttacctacaataaacacattgcgcctttcagcttg…
Bitis_atropos_kallikrein_3	OL634757	atggtgctgatcagagtgctagcaaaccttctgctactacagctttcttacgcaaaaaagtcttctgaactggtcattggaggtgatgaatgtgacataaatgaacatcctttccttgtagccttgcataccgctaggtctaagaggtttcactgtgctgggattttgctcaaccaggaatgggtgctcaccgctgcacgctgcgacaggaaaaatatccggatacagtttggtgtgcatagcaaaaatgaacaaaatgaggataaggagataagagtcccaaaggagaagctcttttgtctcagtagcaaaacctacaccaaatgggacaaagacatcatgttgatcaggctgaaaagacctgttaatgacagtacacacatcgcgcctctcagcttg…
Bitis_atropos_kunitz_1	OL634754	atgtcttctggaagtcttcttctcctgctgggactcctcaccctctgggcattgacccccgtgtctggccagaaccgtccagacttttgtaatctccctgctgaaacgggaccatgtaaagctcgtttgcctcacttctactacgactccgtttcaaaggaatgtaaaacatttatttatggtggatgccgcgggaatgccaacaattttgagacctgggatgaatgtcgcaagacctgtgttgcatctgcatag
Bitis_atropos_lectin_1	OL634733	atggggcgattgatcttcctcagctccgccttgctggtcgtgttcctctccctgagtggaactggagctgatgagggttgtctccctgattggtcctcccatgaagggcattgctacaaggtcttcaaactactcaagacctgggatgatgcagagaaattctgcagggcgcagttgaacaccgcgcaacttgtgtcaattgaaaacggggaagaagcagactttgtggccaagctggtctctgggaccctgacaaaatccttgtaccatgcctggatcggattgagggatgaaagcaaaagacagcaatgcagcccacagtggatcgatggctcctcagtctcttatgagcacgtgattaaatacacaaagtgttttgggctgaatgaagacacaggg…
Bitis_atropos_lectin_10	OL634742	atggggcgattcatcttcatcggcttcggcttgctggtcgtgttcctctccctgagtggaactggagctgatcagggttgtctctctggttggtcctcccatgaaggtcattgctacaaggtctttgatgaatcgaaaagctgggcggatgcagagaaattctgcaggaagcaggcgaagggtgggcacctcgtctcaatcgaaaacaaggaagaagccgactttgtggccaagctggtctctgagaacataaagaaatccagaggcatagtctatgtctggattggactgaaggttaaagacagaaaacagcactgcagctcggagtggagcgatggctccagcatcaattatcagaaattgattaaacacgaaatcagaaagtgtcttgcgctggaa…
Bitis_atropos_lectin_11	OL634743	atggggcgattgatctccgtcagcttcggcttgctggtcgtgttcctctctctgagtggaactggagctgatcagggttgtctccctgattggtcctcccatgaagggcattgctacaaggtctttgatgaaccgaaaagctgggcggatgcagagaaattctgcaggaagcaggcgaagggtgggcacctcgtctcaatcgaaaacaaggaagaagcagactttgtggcccagctggtctctgagaagataaagaaagccagaggcggaaactatgtctggattggactgaaggttaaagacagaaaacagcactgcagctcggagtggagcgatggctccagcatcaattatcagaaatggattaaacacgaaatcagaaaatgtcttgcgctggaa…
Bitis_atropos_lectin_12	OL634744	atggggagattcatcttcatcggcttcggcttgctggtcgtgttcctctccctgagtggaactggtgctgcttcagattgtgcctctggttggaccgcctatggtcagcattgctacaaggtctttgatgaaccaaaaagctgggccgatgcagagaaattctgcacggagcaggcgaagggcgggcatctggtctccttccacagcaagaaagaagcagattttgtgttcaagctgacttcccaaactttggaatctgaaattctctggatgggactgagcaaaatctggaatgaatgcaactgggcatggagcaatggcgccaagctcgaatacaaaaactgggctgaagaatcttattgtgtctatttctcgacatctgaagaaggatggagcact…
Bitis_atropos_lectin_13	OL634745	atggggcgattcatcttcctcagctccgccttgctggtcgtgttcctctccctgagtggaactggtgctgcttcagattgtgcctctggttggaccgcctatggtcagcattgctacaaggtctttgatgaaccgaaaagctgggatgatgcagagaaattctgcacggagcaggcgaagggcgggcatctggtctccttccacagcaagaaagaagcagattttgtgttcaagctgacttcccaaactttggaatctgaaattctctggatgggactgagcaaaatctggaatgaatgcaactgggcatggagcaatggcgccaagctcgaatacaaaaactgggctgaagaatcttattgtgtctatttctcgacatctgaagaaggatggagcact…
Bitis_atropos_lectin_14	OL634746	atggggagattcatcttcatcggcttcggcttgctggtcgtgttcctctccctgagtggaactggagctgcttcagattgtgcctctggttggaccgcctatggtcagcattgctacaaggtctttgatgaaccaaaaagctgggccgatgcagagaaattctgcacggagcaggcgaagggcgggcatctggtctccttccacagcaagaaagaagcagattttgtgttcaagctgacttcccaaactttggaatctgaaattctctggatgggactgagcaaaatctggaatgaatgcaactgggcatggagcaatggcgccaagctcgaatacaaaaactgggctgaagaatcttattgtgtctatttctcgacatctgaagaaggatggagcact…
Bitis_atropos_lectin_15	OL634747	atggggagattcatcttcatcggcttcggcttgctggtcgtgttcctctccctgagtggaactggagctgcttcagattgtgcctctggttggaccgcctatggtcagcattgctacaaggtctttgatgaaccaaaaagctgggccgatgcagagaaattctgcacggagcaggcgaagggcgggcatctggtctccttccacagcaagaaagaagcagattttgtgttcaagctgacttcccaaactttggaatctgaaattctctggatgggactgagcaaaatctggaatgaatgcaactgggcatggagcaatggcgccaagctcgaatacaaaaactgggctgaagaatcttattgtgtctatttctcgacatctgaagaaggatggagcact…
Bitis_atropos_lectin_16	OL634748	atggggcgattcatcttcctcagctccggcttgctggtcgtgttcctctccctgagtggaactggagctgatcagggttgtccctctgattggtcctcccatgaagggtattgctacaaggtcatcaagcaaaggaagacctgggatgatgcagagaaattctgcaaggagcaggcgaacggtgggcatctcatctccttccagagcagtgaagaagtggattttatgatcaagctgagctatccaatattgaacgccaacttggtctggataggactgaccgaattctggagggattgcgaatggacgtggactgatggtgccaggcttgactacaaagcctggaataacgaacccaattgtttcgtagccaagacaacggataaccaatggttaaga…
Bitis_atropos_lectin_17	OL634749	atggggcgattgatcttcctcagcttcggcttgctggtcgtgttcctctccctgagtggaactggagctgatcagggttgtccctctgattggtcctcccatgaagggtattgctacaaggtcatcaaggaaatgaagacctgggcggatgcagagaaattctgcgcggagcaggcgaacggtgggcatctcgtctccttccgctccagtgaagaagtggattttatgatcgatctgaccttcccaatattgaagatcgaattggtctggataggactgagcgaattctggaaggattgccaatggacgtggactgatggtgccaggcttgactacaaagcctggaatgacgaacccaattgtttcgtagccaagacaacggataaccaatggttaaga…
Bitis_atropos_lectin_18	OL634750	atggggcgattcatcttcctcagctccggcttgctggtcgtgttcctctccctgagtggaactggagctgatcagggttgtccctctgattggtcctcccatgaagggtattgctacaaggtcatcaagcaaaggaagacctgggatgatgcagagaaattctgcaaggagcaggcgaacggtgggcatctcatctccttccagagcagtgaagaagtggattttatgatcaagctgagctatccaatattgaacgccaacttggtctggataggactgaccgaattctggaggagggatcctctggtgggaaacagaagtctcttgccttggacaacggccgagaaaaccamg
Bitis_atropos_lectin_19	OL634751	atggggagattcatcttcatcggcttcagcttgctggttgttttcctctccctgagtggaactggagctgatcagggttgtccctctgattggtcctctcatgaaggttattgctacaagatcatcaaggagaagaagacctgggccgatgcagagaaattctgcgcggagcaggtggacggtgggcatctcgtctccttccagagcagtgcagaagtggattttgtggtgcagcagacccttccaatattcagtcatgacttgatctggataggactgaatgatttctggagggattgcaactcgaagtggaccgatggtaacaaggttgattactatgcttggaatgacagacccaattgtttcgtatgcaagacatcggataaccaatggttaaga…
Bitis_atropos_lectin_2	OL634734	atggggcgattcatcttcatcggcttcggcttgctggtcctgttcctctctctgagtggaactggagctgatcagggttgtctccctgattggtcctcccatgaaggtcattgctacaaggtcttcaaactattcaagaactgggatgatgcagagaaattctgcagggcgcagttgaaaggtgcgcatctcatctcaattgaaagcgtggaagaagcagactttgtgaccaagctggtctctcggaccctgagaaaaaccaagtacgatgtctggattggactgagggatgaaagcgaaagacagcaatgcagcccacagtggaccgacggcaccttggcctgttatgagaacgtgattagatacacaaagtgttttgggctggaaaaagagacaggg…
Bitis_atropos_lectin_20	OL634752	atggggcgattcatcttcctcagctccggcttgctggtcgtgttcctctccctgagtggaactggagctgatcagggttgtccctctgattggtcctcccatgaagggtattgctacaaggtcatcaagcaaaggaagacctgggatgatgcagagaaattctgcaaggagcaggcgaacggtgggcatctcatctccttccagagcagtgaagaagtggattttatgatcaagctgagctatccaatattgaacgccaacttggtctggataggactgaccgaattctggagggattgcgaatggacgtggactgatggtgccaggcttgactcaaagcctggaatacgaccatgttcgtag
Bitis_atropos_lectin_21	OL634753	atggggcgattgatctccgtcagctccggcttgctggtcgtgttcctctccctgagtggaactggagctgatcagggttgtctctctgattggtccttctatgaagggtattgctacaaggtcttcaaactattcaagacctgggatgatgcagagaaattctgcgcggagcaggcgaacggtgggcatctcatctccttccagagcagtgaagaagtggattttatggtcaagctgagctatccaatattgaacgccaacttggtctggataggactgagtgaattctcgagggattgccaatggaagtggagcgatcattccaagctcttctacaaagcctggaataacgaacccaattgtttcgtagccaagacaactgataaccaatggttaaga…
Bitis_atropos_lectin_3	OL634735	atggggagattcatcttcctcagctccggcttgctggtcgtgttcctctccctgagtggaactggagccggtgaggattgtccctctgattggtcctcccatgaaggacattgctacaaggtcttcaaactattcaagaactgggatgatgcagagaaattctgcaggaagcagttgaaagccgcgcatctcgtctcaatcgaaagcaaggaagaagcagactttgtggccgagctggtctctcggaccctgagaaaagccaagtacgatgtctggattggactgagggatgatgacaaaaaacagcactgcagctcacactggaccgatggctcctcggtctcttatgagaacgtggttggtgaaagagtatgttatgtgctggaaaaagagacaggg…
Bitis_atropos_lectin_4	OL634736	atggggcgattcatcttcctcagctccggcttgctggtcgtgttcctctccctgagtggaactgaagctggtttgtgtcctctctctgattggtcctactttgatcagcattgctacaaggtcttcgaaccactcaaaaactggactgatgctgaggccttctgcatggagcagcaccaaggcagccgtctggcctccatccacagcagagaagaagaagctttcgtgttccagctggcctccaaaatcttgaaattcgcttccatgtggatcggactgaataatccatggaaagaatgcaactgggagtggagtgataatgccaagtttgactacaatgcctacagtcgaagaccctattgtacagtaatggcattcagttacaataggtacttttgg…
Bitis_atropos_lectin_5	OL634737	atggggagattgatcttcctcagctccggcttgctggtcgtgttcctctccctgagtggaactgaagccggtttgtgtcctctctctgattggtcctactttgatcagcattgctacaaggtcttcgaaccactcaaaaactggaccgatgccgaggccttctgcatggagcagcaccaaggcagccgtctggcctccatccacagcagagaagaagaagttttcgtgttccagctggcctccaaaatcttgaaattcacttccatgtggatcggactgaataatccatggaaagaatgcaactgggagtggagtgataatgccaagtttgactacaatgccaaccctcgaagaccctattgtacagtaatggcattcaattacaataggtacttttgg…
Bitis_atropos_lectin_6	OL634738	atggggagattcatcttcctcagctccggcttgctggtcgtgttcctctccctgagtggaactggagctgattttcaatgtccccctgagtggtccgcctacgatcagcattgctacagggcctttgatgaaccaaaaaggtccgcccatgccgagaatttctgcacggagcaggcgcctgacgggcatctcgtctcaatcgaaaccaaggaagaagcagactttgtggccaagttgatctctgagaacataaagtcatccccagactatgtctggatagggctgtggaatcaacgcagagaacagtactgcaacacaaagtggactgatggctccagcgtcctttataagcacctggctgaacgatttacgaaaaactgttttgggctggaaaaagag…
Bitis_atropos_lectin_7	OL634739	atggggcgattcatcttcctcagctccggcttgctggtcgtgttcctctccctgagtggaactggagctgatcagggttgtccctctgattggtcctcccatgaagggcactgctacagggccttcgatgacctgaaaagctgggatgatgccgagaaattctgcacggagcaggcgaatggcgggcatctcgtctcaatccaaagcacccaagaagcaaactttgtggcccagctggtccctggctttaagcataaacccaaaatctatatctggatcggattgagggatcgacgcaaagagcagcaatgcagctcggagtggaacgatggctccaaggtcatttacgtaaactggaaagaaggagaatcccaaatgtgccaagcgttgactaaatgg…
Bitis_atropos_lectin_8	OL634740	atggggagattcatcttcctcagctccggcttgctggtcgtgttcctctccctgagtggaactggagctgcttcagattgtgcctctggttggaccgcctatgatcagcattgctacagggccttcgaagaaccgaaaagctgggatgatgcagagaaattctgcacggagcaggcgaatggcgggcatctcgtctcaatccaaagcacccaagaagcaaactttgtggcccagctggtctctggcttcatctcctatatctggatcggattgagggatcgacgcaaagagcagcaatgcagctcggagtggaacgatggctccaaggtcatttacgtgcactggagagaaggagaatcccaaatgtgccaagtgttgactatatggtcaggatttcgt…
Bitis_atropos_lectin_9	OL634741	atggggagattcatcttcctcagctccggcttgctggtcgtgttcctctccctgagtggaactggagctgatcagggttgtctccctgactggtccttatatgaagggcattgctacaaggtcttcaaactactcaagacctgggatgatgcagagaaattctgccaggagcaatcaaacggcaagaatctcgcctcaatcgaatggctcggaaaagcaaactttgtggccgagctggtctctcaggccttgacgaacgccaagtaccatgtctggattggactgagccgtgaagacgaaaaacagcaatgcagctcacactggaccgatggctcctcggtctcttatgagaacgtgattaaatacacaaagtgtgttgggctggaaaaaaagtcaggg…
Bitis_atropos_Natriuretic_1	OL634732	atgttcgcctcccgcctggcagccagcgggctgctgctcctgtccctcctggcgctctccctcgacgggaagccggcgccgcagtggccgccccgtcctccgatcccgccgatgaagcagtactggccgccccgtcctccgatcccgccgatgaagcagaactggccgcatcctcagatcccgccgatgaagcagaagtggcagaagccgctgcaacccgagataccggcgccgatggagccgcaccagctttcggcgggcggcacgacggccctgcagcaggacctgagcccgagggcagaagcggcgtcgggccccgcggcggtggctggtggaggcggcggcggcggcggctcgaaggcggccgttgcgctcctcagggccccgaaggcgaaagca…
Boiga_cynodon_CTL_0	OL456890	ATGGGGAGATTCATCTTTATGAGCTTCAGCTTGCTGGTTGTGGCCCTCTCCTTGAGTGGAGCTGGAGCTGATCACCACTGTCCCTCCGACTGGTCCTCCTATAACGAGTTTTGCTACAAGGTCTTCAATGTCTCGGTGACCTGGAACGATGCAGAGAGATTCTGCCTGCAGCAAGAGAAGAACAGCCACCTCGCCTCCATCCACAGCAAGCCAGAGGCAGCTTTCATGGTCATGCTGGCGTCCTATGGGGCCAGCCCCCGGTCCAGTGTCTGGATCGGACTGAACGATCCACAGAAAAAACGCACCTGGCAATGGAGTGATGGCTCCAAGCTCAGCTACAGATCCTGGATGCCAGGAGAGCCCAACAACCATGCAAACTTGGAGTATTGTGTTGTGCTG…
Boiga_cynodon_CTL_1	OL456891	ATGGGGCGATTCATCTTTGCGAGTCTCGGCTTGCTGGTTGTGGCTTTTTCCCTGAGTGGAATTGGAGCTGATCATCATTGTCCCTTTGGTTGGCTCTCCCACAATGTGTCTTGCTACAAGCTCTTCAAGAGTCCGATGGCCTGGGACAAAGCGCAGAGGTTCTGCATGGAGCAGCAGGAAAACGGCCATCTCGCTTCCATCAAAGATGTGGGAGAGTCTTTTACGTTGGCCAACTACATCTCCCAAAGATTGAACTTCCTTGATGTCTGGATCGGATTGAGGTTGTCAAAGAGAAAAGGCATCTGGGAGTGGAGTGATGGCTCCAACATCACCCACGCATCCTGGGAACAAGGCGAACCCAACAACTTTTTAAACAAGGAGTTCTGTGTTGCGCTGACA…
Boiga_cynodon_Kunitz_0	OL456892	ATGAGCTCCGGTCGCAGCCCCCTCCTCCTCCTCTTCTGCGCCGCCTTTGCCCTCTGGAGCCCTCTGCTCTCCGTCTCCGGCCTCTTCGAGGGGAGCTGCAGCACCTTCCCCAACGATTCCAAACGATGCGGGGAGCCTAAACACCGTTTTTTCTACAACGTCACCTCCAAGAGCTGCGAGCCTTTCATTTATCATGGGTGCCCCGGGAATCGCAACCGCTATTACACCATCGAGGAATGCCAGCGCTACTGCGGACAGATTGAAAAGCCCGGCTTCTGCCCGCCAAGCCCTCGCGGTGCCTTGGTGCCATGCCTGGCAAACTGTTTGCACGATGGCAACTGCCAGGAGGCGGAAAAGTGCTGCTCCTACGGCTGTGCCTTGCGCTGCACGAACCCCGTC…
Boiga_cynodon_Kunitz_1	OL456893	ATGAGCTCCGGTCGCAGCCCCCTCCTCCTCCTCTTCTGCGCCGCCTTTGCCCTCTGGAGCCCTCTGCTCTCCGTCTCCGGCCTCTTCGAGGGGAGCTGCAGCACCTTCCCCAACGATTCCAAACGATGCGGGGAGCCTAAACACCGTTTTTTCTACAACGTCACCTCCAAGAGCTGCGAGCCTTTCATTTATCATGGGTGCCCCGGGAATCGCAACCGCTATTACACCATCGAGGAATGCCAGCGCTACTGCGGACAGATTGAAAAGCCCGGCTTCTGCCCGCCAAGCCCTCGCGGTGCCTTGGTGCCATGCCTGGCAAACTGTTTGCACGATGGCAACTGCCAGGAGGCAGAAAAGTGCTGCTCCTACGGCTGTGCCTTGCGCTGCACGAACCCCGTC…
Boiga_dendrophila_dendrophila_CRiSP_0	OL456942	ATGATTGTCTTCATCTTACTAAGTCTTGCTGCAGTGCTGCAACAGTCTTTTGGAAATGTTGATTTTAATTCTGAGTCACCCAGAAGAAAAAACAAACAAAAGGAGATTGTTGACATGCACAATTCTTTCAGGAGATCTGTGAATCCAACTGCCAGCAACATGCTAAAAATGGAATGGTATTCTGAAGCTGCTTCAAATGCAGAACGTTGGGCATATAGATGTATTTTAGATCACAGTTCAGACCCTTCAAGAATTCTTGGAGGAATACAATGTGGTGAAAATATATACATGTCAAGTATTCCATTGGCATGGACTGAAATAATTCAGCTTTGGTATGATGAATACAAAAATTTCATCTATGGCGTTGGAGCAAACCCACCAGGTTCTGTTATTGGCCAT…
Boiga_dendrophila_dendrophila_CTL_0	OL456905	ATGGGGAGATTCATCTTTATGAGCTTCAGCTTGCTGGTCGTGGCCCTCTCCTTGAGTGGAGCTGGAGCTGATCACCACTGTCCCTCCAACTGGTTCTCCTATAATGAGTTTTGCTACAAGGTCTTTAATATCTCGGTGACCTGGAACGATGCCGAGAGATTCTGCCTGCGGCAACAGAAGAACAGCCACCTCGCCTCCATCCACAGCAAGCCAGAGGCAGCTTTCATGGTCATGCTGGCCTCCTATGGGGCCAGCCCCCGGTCCAGTGTCTGGATCGGACTGAACGATCCACAGAAAAAACGCACCTGGCAATGGAGTGATGGCTCCAAGCTCAGCTACAGATCCTGGATGCCAGGAGAGCCCAACAACCATGCAAACCTGGAGTATTGTGTTGTGCTG…
Boiga_dendrophila_dendrophila_CTL_1	OL456906	ATGGGGAGATTCATCTTTATGAGCTTCAGCTTGCTGGTCGTGGCCCTCTCCTTGAGTGGAGCTGGAGCTGATCACCACTGTCCCTCCAACTGGTTCTCCTATAATGAGTTTTGCTACAAGGTCTTTAATATCTCGGTGACCTGGAACGATGCCGAGAGGTTCTGCCTGCGGCAACAGAAGAACAGCCACCTCGCCTCCATCCACAGCAAGCCAGAGGCAGCTTTCATGGTCATGCTGGCCTCCTATGGGGCCAGCCCCCGGTCCAGTGTCTGGATCGGACTGAACGATCCACAGAAAAAACGCACCTGGCAATGGAGTGATGGCTCCAAGCTCAGCTACAGATCCTGGATGCCAGGAGAGCCCAACAACCATGCAAACCTGGAGTATTGTGTTGTGCTG…
Boiga_dendrophila_dendrophila_CTL_2	OL456907	ATGGGGCGATTCATCTTTGCGAGTCTCGGCTTGCTGGTTGTGGCTTTTTCCCTGAATGGAATTGGAGCTGATCACCATTGTCCCTTTGGTTGGCTCTCCCACAATATGTCTTGCTACAAGCTGTTCACGAGTCTGATGGCCTGGGACAAAGCGCAGAGGTTCTGCACGGAGCAGCAGGACAACGGCCATCTTGCTTCCATCAAAGATGTGGGAGAGTCTTTTACGTTGGCCAACTACATCTCCCAAAGATTGAAATTCCTTGATGTCTGGATCGGATTGAGGTTGTCAAAGAGAAAAGGCATCTGGGAGTGGAGTGATAGCTCCAACATCACCCACGCATCCTGGGAACAAGGCGAACCCAACAACTTTTTCAACAAGGAGTTCTGTGTTGCGCTGACA…
Boiga_dendrophila_dendrophila_CTL_3	OL456908	ATGGGGCGATTCATCTTTGCGAGTCTCGGCTTGCTGGTTGTGGCTTTTTCCCTGAATGGAATTGGAGCTGATCACCATTGTCCCTTTGGTTGGCTCTCCCACAATATGTCTTGCTACAAGCTGTTCACGAGTCTGATGGCCTGGGACAAAGCGCAGAGGTTCTGCACGGAGCAGCAGGACAACGGCCATCTTGCTTCCATCAAAGATGTGGGAGAGTCTTTTACGTTGGCCAACTACATCTCCCAAAGATTGAAATTCCTTGATGTCTGGATCGGATTGAGGTTGTCAAAGAGAAAAGGCATCTGGGAGTGGAGTGATAGCTCCAACATCACCCACGCATCCTGGGAACAAGGCGAACCCAACAACTTTTTCAACAAGGAGTTCTGTGTTGCGCTGACA…
Boiga_dendrophila_dendrophila_Kunitz_0	OL456894	ATGTCTTCTGGACATCTTCTTCTCCTGCTGGGACTCCTCACCCTCTGGGCAGAGCTGACCCCTGTCTCCGGCCAGGGCCGGCCAGAGTTTTGTCATCTTCCTCATGAGGTCGGATCATGTAAAGCGCTTGTCCCTCGCTTCTACTACAACTCGACTTCAAAGAAATGCCAAGAGTTTGAATATGGTGGTTGTGGGGGCAATGCCAACAATTTTAAGACCAGAGATGAATGCCACTACACCTGTGTTGAAAAACCTGGAGTGTGTCCCCAGGGCCCTCAACAACATCCTTGTCTTGAGAAGTGTCAAGATGACTGGAAATGTCCTGGGCAGCAGAAGTGTTGCCGTTACGGTTGCATGACTGAGTGCAAGGATATTCTCTATGAGACGCATGCATTACCA…
Boiga_dendrophila_dendrophila_Kunitz_1	OL456895	ATGTCTTCTGGAGGTCTTCTTCTCCTGCTGGGATTCCTCACCCTCTGGGCAGAGCTGACCCCCGTCTCCAGCCAGGGTCGTCCAAAGTATTGTGATCTTCCTGCTGACTCCGGACCATGTAGAGCAAAAAAAACTCACTTCTACTACAACTCGGATTCCAAACAATGTGAGAAGTTTACTTACGGTGGATGCCGTGGGAATGGGAATAATTTTAAGACCAAGGATAAATGTCACTATACCTGTGTTGGATCCCCAATAAGGAGACTCACCAGAATTGGATCCAGTGTTCCAGCT
Boiga_dendrophila_dendrophila_SVMP_0	OL456896	ATGATCCGAGCTCTCTTGGTAACTATATGCTTAGCGGTTTTTCCATATCAGGGGAGCTGTATAATCCTGGAATCTGGGAATGTTAATGATTATGAAGTAGTGTATCCACGAAAAGTGCCTGCACTGCCCAAAGGAGTTCAGAATCCTGAGCAAGAGACCATGTATGAAGACACAATGCAATATGAATTTCAAGTGAATGGAGAGCCAGTGGTCCTTCACCTAGAAAGAAATAAAGGACTTTTTTCAGAAGATTACAGTGAAACTCATTATTCTCCTGATGGCACAGAAATTACAACAAGCCCTCCGGTTCAGGATCACTGCTATTATCATGGTTACACTCAGAATGATGCTGACTCAACTGCAGTCATCAGTGCATGTGACGGCTTGAAAGGACATTTC…
Boiga_dendrophila_dendrophila_SVMP_1	OL456897	ATGATCCGAGCTCTCTTGGTAACTATATGCTTAGCGGTTTTTCCATATCAGGGGAGCTGTATAATCCTGGAATCTGGGAATGTTAATGATTATGAAGTAGTGTATCCACGAAAAGTGCCTGCACTGCCCAAAGGAGTTCAGAATCCTGAGCAAGAGACCATGTATGAAGACACAATGCAATATGAATTTCAAGTGAATGGAGAGCCAGTGGTCCTTCACCTAGAAAGAAATAAAGGACTTTTTTCAGAAGATTACACTGAGACCCATTATTCCCCTGATGGCACAGAAATCACAATAAGCCCTCCGGTTCAGGATCACTGCTATTATCATGGTTACACTCAGAATGATGCTGACTCAACTGCAGTCATCAGTGCATGTGACGGCTTGAAAGGACATTTC…
Boiga_dendrophila_dendrophila_SVMP_2	OL456898	ATGATCCGAGCTCTCTTGGTAACTATATGCTTAGCGGTTTTTCCATATCAGGGGAGCTGTATAATCCTGGAATCTGGGAATGTTAATGATTATGAAGTAGTGTATCCACGAAAAGTGCCTGCACTGCCCAAAGGAGTTCAGAATCCTGAGCAAGAGACCATGTATGAAGACACAATGCAATATGAATTTCAAGTGAATGGAGAGCCAGTGGTCCTTCACCTAGAAAGAAATAAAGGACTTTTTTCAGAAGATTACACTGAGACCCATTATTCCCCTGATGGCACAGAAATCACAATAAGCCCTCCGGTTCAGGATCACTGCTATTATCATGGTTACACTCAGAATGATGCTGACTCAACTGCAGTCATCAGTGCATGTGACGGCTTGAAAGGACATTTC…
Boiga_dendrophila_dendrophila_SVMP_3	OL456899	ATGATCCGAGCTCTCTTGGTAACTATATGCTTAGCGGTTTTTCCATATCAGGGGAGCTGTATAATCCTGGAATCTGGGAATGTTAATGATTATGAAGTAGTGTATCCACGAAAAGTGCCTGCACTGCCCAAAGGAGTTCAGAATCCTGAGCAAGAGACCATGTATGAAGACACAATGCAATATGAATTTCAAGTGAATGGAGAGCCAGTGGTCCTTCACCTAGAAAGAAATAAAGGACTTTTTTCAGAAGATTACACTGAGACCCATTATTCCCCTGATGGCACAGAAATCACAATAAGCCCTCCGGTTCAGGATCACTGCTATTATCATGGTTACACTCAGAATGATGCTGACTCAACTGCAGTCATCAGTGCATGTGACGGCTTGAAAGGACATTTC…
Boiga_dendrophila_dendrophila_SVMP_4	OL456900	ATGATCCGAGCTCTCTTGGTAACTATATGCTTAGCGGTTTTTCCATATCAGGGGAGCTGTATAATCCTGGAATCTGGGAATGTTAATGATTATGAAGTAGTGTATCCACGAAAAGTGCCTGCACTGCCCAAAGGAGTTCAGAATCCTGAGCAAGAGACCATGTATGAAGACACAATGCAATATGAATTTCAAGTGAATGGAGAGCCAGTGGTCCTTCACCTAGAAAGAAATAAAGGACTTTTTTCAGAAGATTACACTGAGACCCATTATTCCCCTGATGGCACAGAAATCACAATAAGCCCTCCGGTTCAGGATCACTGCTATTATCATGGTTACACTCAGAATGATGCTGACTCAACTGCAGTCATCAGTGCATGTGACGGCTTGAAAGGACATTTC…
Boiga_dendrophila_dendrophila_SVMP_5	OL456901	ATGATCCGAGCTCTCTTGGTAACTATATGCTTAGCGGTTTTTCCATATCAGGGGAGCTGTATAATCCTGGAATCTGGGAATGTTAATGATTATGAAGTAGTGTATCCACGAAAAGTGCCTGCACTGCCCAAAGGAGTTCAGAATCCTGAGCAAGAGACCATGTATGAAGACACAATGCAATATGAATTTCAAGTGAATGGAGAGCCAGTGGTCCTTCACCTAGAAAGAAATAAAGGACTTTTTTCAGAAGATTACAGTGAAACTCATTATTCTCCTGATGGCACAGAAATTACAACAAGCCCTCCGGTTCAGGATCACTGCTATTATCATGGTTACACTCAGAATGATGCTGACTCAACTGCAGTCATCAGTGCATGTGACGGCTTGAAAGGACATTTC…
Boiga_dendrophila_dendrophila_SVMP_6	OL456902	ATGATCCGAGCTCTCTTGGTAACTATATGCTTAGCGGTTTTTCCATATCAGGGGAGCTGTATAATCCTGGAATCTGGGAATGTTAATGATTATGAAGTAGTGTATCCACGAAAAGTGCCTGCACTGCCCAAAGGAGTTCAGAATCCTGAGCAAGAGACCATGTATGAAGACACAATGCAATATGAATTTCAAGTGAATGGAGAGCCAGTGGTCCTTCACCTAGAAAGAAATAAAGGACTTTTTTCAGAAGATTACACTGAGACCCATTATTCCCCTGATGGCACAGAAATCACAATAAGCCCTCCGGTTCAGGATCACTGCTATTATCATGGTTACACTCAGAATGATGCTGACTCAACTGCAGTCATCAGTGCATGTGACGGCTTGAAAGGACATTTC…
Boiga_dendrophila_dendrophila_SVMP_7	OL456903	ATGATCCGAGCTCTCTTGGTAACTATATGCTTAGCGGTTTTTCCATATCAGGGGAGCTGTATAATCCTGGAATCTGGGAATGTTAATGATTATGAAGTAGTGTATCCACGAAAAGTGCCTGCACTGCCCAAAGGAGTTCAGAATCCTGAGCAAGAGACCATGTATGAAGACACAATGCAATATGAATTTCAAGTGAATGGAGAGCCAGTGGTCCTTCACCTAGAAAGAAATAAAGGACTTTTTTCAGAAGATTACACTGAGACCCATTATTCCCCTGATGGCACAGAAATCACAATAAGCCCTCCGGTTCAGGATCACTGCTATTATCATGGTTACACTCAGAATGATGCTGACTCAACTGCAGTCATCAGTGCATGTGACGGCTTGAAAGGACATTTC…
Boiga_dendrophila_dendrophila_SVMP_8	OL456904	ATGATCCGAGCTCTCTTGGTAACTATATGCTTAGCGGTTTTTCCATATCAGGGGAGCTGTATAATCCTGGAATCTGGGAATGTTAATGATTATGAAGTAGTGTATCCACGAAAAGTGCCTGCACTGCCCAAAGGAGTTCAGAATCCTGAGCAAGAGACCATGTATGAAGACACAATGCAATATGAATTTCAAGTGAATGGAGAGCCAGTGGTCCTTCACCTAGAAAGAAATAAAGGACTTTTTTCAGAAGATTACAGTGAAACTCATTATTCTCCTGATGGCACAGAAATTACAACAAGCCCTCCGGTTCAGGATCACTGCTATTATCATGGTTACACTCAGAATGATGCTGACTCAACTGCAGTCATCAGTGCATGTGACGGCTTGAAAGGACATTTC…
Boiga_dendrophila_gemmicincta_CRiSP_0	OL456943	ATGATTGTCTTCATCTTACTAAGTCTTGCTGCAGTGCTGCAACAGTCTTTTGGAAATGTTGATTTTAATTCTGAGTCACCCAGAAGAAAAAACAAACAAAAGGAGATTGTTGACATGCACAATTCTTTCAGGAGATCTGTGAATCCAACTGCCAGCAACATGCTAAAAATGGAATGGTATTCTGAAGCTGCTTCAAATGCAGAACGTTGGGCATATAGATGTATTTTAGATCACAGTTCAGACCCTTCAAGAATTCTTGGAGGAATACAATGTGGTGAAAATATATACATGTCAAGTATTCCATTGGCATGGACTGAAATAATTCAGCTTTGGTATGATGAATACAAAAATTTCATCTATGGCGTTGGAGCAAACCCACCAGGTTCTGTTATTGGCCAT…
Boiga_irregularis_Brisbane_CRiSP_0	OL456945	ATGATTGTCTTCATCTTACTAAGTCTTGCTGCAGTGCTGCAACAGTCTTTTGGAAATGTTGATTTTAATTCTGAGTCACCCAGGAGAAAAAACAAACAAAAGGAGATTGTTGACATGCACAATTCTTTCAGGAGATCCGTGAGTCCAACTGCCCGCAACATGCTAAAAATGGAATGGTATTCTGAAGCTGCTTCAAATGCAGAACGTTGGGCATATAAATGTATTTTAGATCACAGTCCAGACTCTTCAAGAATTCTTGATGGAATACAATGTGGTGAAAATATATACATGTCAAGTATTCCATTGGCATGGACTGAAATAATTCAGTCTTGGTATGATGAATACAAAAATTTCGTCTATGGTGTTGGAGCAAACCCACCAGGTTCTGTTATTGGCCAT…
Boiga_irregularis_Brisbane_CTL_0	OL456921	ATGGGGAGATTCATCTTTATGAGCTTCAGCTTGCTGGTCGTGGCCCTCTCCTTGAGTGGAGCTGGAGCTGATCACCACTGTCCCTCCGCCTGGTCATCCTATAACGAGTTTTGCTACAAGGTCTTTAATGTCTCGGTGACCTGGAACGATGCAGAGAGATTCTGCCTTCAGCAACAGAAGGACAGCCACCTCGCCTCCATCCACAGCAAGCCAGAGGCAGCTTTCATGGTCAGGCTGGCCTCCCACGGGGCCAGCCCCGGGTCCAGTGTCTGGATCGGACTGAACGATCCACAGAAAAAACGCACCTGGCAATGGAGTGATGGCTCCAAGCTCAGCTACAGATCCTGGATGCCAGGAGAGCCCAACAACCATGCAAACTTGGAGTATTGTGTTGTGCTG…
Boiga_irregularis_Brisbane_CTL_1	OL456922	ATGGGGCGATTCATCTTTGCAAGTCTCGGCTTGCTGGTTGTGGCTTTTTCCCTGAGCGGAATTGGAGCTGATCACCATTGTCCCTTTGGTTGGCTCTCCCACAATGTGTCTTGCTACAAGCTCTTCAAGAGTCTGATGGCCTGGGACCAAGCGCAGAGGTTCTGCATGGAGCAGCAGGAAAACGGCCATCTCGCTTCCATCAAAGATGCGGAAGAGTCTCTTAAATTGGCCAACTACATCTCCCAAAGATTGAAATTCCTTGATGTCTGGATCGGATTGAGGTTTTCAAAGAGAAAAGGCATCTGGGAGTGGAGTGATGGCTTCAACACCACCCACACATCCTGGGAACAAGGCGAACCCAACAACTTTTTAAACAAGGAGTTCTGTGTTGCGCTGACA…
Boiga_irregularis_Brisbane_CTL_2	OL456923	ATGGGGCGATTCATCTTTGCAAGTCTCGGCTTGCTGGTTGTGGCTTTTTCCCTGAGCGGAATTGGAGCTGATCACCATTGTCCCTTTGGTTGGCTCTCCCACAATGTGTCTTGCTACAAGCTCTTCAAGAGTCTGATGGCCTGGGACCAAGCGCAGAGGTTCTGCATGGAGCAGCAGGAAAACGGCCATCTCGCTTCCATCAAAGATGCGGAAGAGTCTCTTAAGTTGGCCAACTACATCTCCCAAAGATTGAAATTCCTTGATGTCTGGATCGGATTGAGGTTTTCAAAGAGAAAAGGCATCTGGGAGTGGAGTGATGGCTCCAACACCACCCACACATCCTGGGAACAAGGCGAACCCAACAACTTTTTAAACAAGGAGTTCTGTGTTGCGCTGACA…
Boiga_irregularis_Brisbane_CTL_3	OL456924	ATGCAGCGATTCAGCTTTGTGAGCCTCGGCTTGCTGGCCGTGTCCCTCTCCTTAAGCGGAACTGCAGCTGATCCCCACTGTCCCTTCGACTGGTCCTTCTATAATGGGCATTGCTACAAGGTCTTCAAAAAACTCAAGAGCTGGAACAATGCAGAGATGTTCTGCAGGCAACAGGAGCAAGGCGGCCACCTCGCCTCCATCCAAAGCTGGGGAGAGGCAGCTTTCGTGGCCACTGTGGTCTCCCGTGATGTCTTCCTTCTCAATGTCTGGATCGGACTGAGTGATCCACGGAAACAACGCACCTGGGTGTGGAGTGATGGCTCCAGCTTCCGCTACAGATCCTGGAAAATAGGAGAACCCAACAATTTTTTGTGGAACGAGTACTGCGTTGAACTGTGG…
Boiga_irregularis_Brisbane_Kunitz_0	OL456925	ATGCCTTCTGGAGGTCTTCTTCTCCTGCTGGGATTCCTCACCCTCTGGGCAGAGCTGACCCCCGTCTCCGGCCAGGGCCGTCCAAAGTTTTGTCATCTTCCTCCTGAGGTCGGATCATGTAAAGCGCTTGTCCCTCGCTTCTACTACAACTCGACTTCAAAAAAATGCCAAGGCTTTGAATATGGTGGTTGTGGGGGCAATGCCAACAATTTTAAGACCAGAGATGAATGCCACTACACCTGTGTTGAAAAACCTGGAGTGTGTCCCCAGGGCCCTCAACAACGTCCTTGTCTTGAGAAGTGTCAAGATGACTGGAAATGTCCTGGGCAGCAGAAGTGTTGCCGTTACGGTTGCACGACTGAGTGCAAGGATCCTATCTTTGTGAAG
Boiga_irregularis_Brisbane_SVMP_0	OL456926	ATGATCCGAGCTCTCTTGGTAACTATATGCTTAGCGGTTTTTCCATATGAAGGGAGCTCTATAATCCTGGAATCTGGGAATGTTAATGATTATGAAGTAGTGTATCCACAAAAAGTGCCTGCATTGCCCAAAGGAGTTCGGAATCCTGAGCAAGAGACCATGTATGAAGACACAATGCAATATGAATTTCAAGTGAATGGAGAGCCAGTGGTCCTTCACCTAGAAAGAAATAAAGGACTTTTTTCAAAAGATTACACTGAGACCCATTATTCCCCTGATGGCACAGAAATCACAATAAGCCCTCCGGTTCAGGATCACTGCTATTATCATGGTTACGTTCAGAATGATGCTGACTCAATGGCAGTCATCAGTGCATGTGACGGCTTGAAAGGACATTTC…
Boiga_irregularis_Brisbane_SVMP_1	OL456927	ATGATCCGAGCTCTCTTGGTAACTATATGCTTAGCGGTTTTTCCATATGAAGGGAGCTCTATAATCCTGGAATCTGGGAATGTTAATGATTATGAAGTAGTGTATCCACAAAAAGTGCCTGCATTGCCCAAAGGAGTTCGGAATCCTGAGCAAGAGACCATGTATGAAGACACAATGCAATATGAATTTCAAGTGAATGGAGAGCCAGTGGTCCTTCACCTAGAAAGAAATAAAGGACTTTTTTCAAAAGATTACACTGAGACCCATTATTCCCCTGATGGCACAGAAATCACAATAAGCCCTCCGGTTCAGGATCACTGCTATTATCATGGTTACGTTCAGAATGATGCTGACTCAATGGCAGTCATCAGTGCATGTGACGGCTTGAAAGGACATTTC…
Boiga_irregularis_Brisbane_SVMP_2	OL456928	ATGATCCGAGCTCTCTTGGTAACTATATGCTTAGCAGTTTTTTCATATCAAGGGAGTTCTACAATCCTGGAATCTGAGAAAGTTAAAGATTATGAAGTAGTGTATCCACAAAAAGTCCCTACATTGCCCAAAAGAGGAATTGAGTGGCGTGAGAAAAAGACCAAATATGAAGATACCATGAAATATGAATTCAAGGTGAATGGAGAGCCAGTGGTCCTTAACCTAGAAAAAAATAAACGACTTTTTTCCAAAGATTACAGCGAGACTCATTATTCCCCTGATGGCAGACAAATTACAACAAAGCCTCAGGTTGAGGATCACTGCTATTATCATGGACATATCCAGAATGATGCTGACTCAACTGCAGTCATCAGTGCATGCGACGGCTTGAATGGGTAT…
Boiga_irregularis_Sulawesi_CRiSP_0	OL456944	ATGATTGTCTTCATCTTACTAAGTCTTGCTGCAGTGCTGCAACAGTCTTTTGGAAATGTTGATTTTAATTCTGAGTCACCCAGGAGAAAAAACAAACAAAAGGAGATTGTTGACATGCACAATTCTTTCAGGAGATCCGTGAGTCCAACTGCCCGCAACATGCTAAAAATGGAATGGTATTCTGAAGCTGCTTCAAATGCAGAACGTTGGGCATATAAATGTATTTTAGATCACAGTCCAGACTCTTCAAGAATTCTTGATGGAATACAATGTGGTGAAAATATATACATGTCAAGTAATCCCAGGGCATGGACTGAAATAATTCAGTCTTGGTATGATGAATACAAAAATTTCGTCTATGGTGTTGGAGCAAACCCACAAGGTTCTGTTATTGGCCAT…
Boiga_irregularis_Sulawesi_CTL_0	OL456909	ATGGGGAGATTCATCTTTATGAGCTTCAGCTTGCTGGTCGTGGCCCTCTCCTTGAGTGGAGCTGGAGCTGATCACCACTGTCCCTCCGCCTGGTCATCCTATAACGAGTTTTGCTACAAGGTCTTTAATGTCTCGGTGACCTGGAACGATGCAGAGAGATTCTGCCTTCAGCAACAGAAGGACAGCCACCTCGCCTCCATCCACAGCAAGCCAGAGGCAGCTTTCATGGTCAGGCTGGCCTCCCACGGGGCCAGCCCCGGGGCCAGTGTCTGGATCGGACTGAACGATCCACAGAAAAAACGCACCTGGCAATGGAGTGATGGCTCCAAGCTCAGCTACAGATCCTGGATGCCAGGAGAGCCCAACAACCATGCAAACTTGGAGTATTGTGTTGTGCTG…
Boiga_irregularis_Sulawesi_CTL_1	OL456910	ATGGGGCAATTCATCTTTGTGACCCTCGGCTTGCTGGTCGTGGCTTTCTCCATAAACGGAGCCAAAGGCTGTTTTTGTCCTGGTGATTGGCTCCCCATGAATGGGTTTTGCTACAAGCTCTTCAATGAGCACAAGAACTGGAAAGATGCCGAGATGTTCTGCAGGAAACACAAGCCAGGCTGCCACCTCGCCTCCATCCATGGCAATGACGAGTCACTTGAAGTGGCTGAATACGTCTCCGACTATCTCAAAAGTGGTGGACATGTTTGGATTGGACTGAATGACCCACAGAAAAAACGCAGTTGGGAGTGGACAGACAGATCCAGTAAAACCTCCCTGATGTGGCAACAAGGAGAGCCCAACAGCCAAGGGAACAATGAAAATTGCGTTGAACTTTGG…
Boiga_irregularis_Sulawesi_CTL_2	OL456911	ATGGGGCGATTCATCTTTGCAAGTCTCGGCTTGCTGGTTGTGGCTTTTTCCCTGAGCGGAATTGGAGCTGATCACCATTGTCCCTTTGGTTGGCTCTCCCACAATGTGTCTTGCTACAAGCTCTTCGGGAGTCTGATGGCCTGGGACCAAGCGCAGAGGTTCTGCATGGAGCAGCAGGAAAACGGCCATCTCGCTTCCATCAAAGATGCGGAAGAGTCTCTTAAGTTGGCCAACTACATCTCCCAAAGATTGAAATTCCTTGATGTCTGGATCGGATTGAGGTTTTCAAAGAGAAAAGGCATCTGGGAGTGGAGTGATGGCTCCAACACCACCCACACATCCTGGGAACAAGGCGAACCCAACAACTTTTTAAACAAGGAGTTCTGTGTTGCGCTGACA…
Boiga_irregularis_Sulawesi_CTL_3	OL456912	ATGGGGCGATTCATCTTTGCAAGTCTCGGCTTGCTGGTTGTGGCTTTTTCCCTGAGCGGAATTGGAGCTGATCACCATTGTCCCTTTGGTTGGCTCTCCCACAATGTGTCTTGCTACAAGCTCTTCGGGAGTCTGATGGCCTGGGACCAAGCGCAGAGGTTCTGCATGGAGCAGCAGGAAAACGGCCATCTCGCTTCCATCAAAGATGCGGAAGAGTCTCTTAAGTTGGCCAACTACATCTCCCAAAGATTGAAATTCCTTGATGTCTGGATCGGATTGAGGTTTTCAAAGAGAAAAGGCATCTGGGAGTGGAGTGATGGCTCCAACACCACCCACACATCCTGGGAACAAGGCGAACCCAACAACTTTTTAAACAAGGAGTTCTGTGTTGCGCTGACA…
Boiga_irregularis_Sulawesi_CTL_4	OL456913	ATGGGGCGATTCATCTTTGCAAGTCTCGGCTTGCTGGTTGTGGCTTTTTCCCTGAGCGGAATTGGAGCTGATCACCATTGTCCCTTTGGTTGGCTCTCCCACAATGTGTCTTGCTACAAGCTCTTCGAGAGTCTGATGGCCTGGGACCAAGCGCAGAGGTTCTGCATGGAGCAGCAGGAAAACGGCCATCTCGCTTCCATCAAAGATGCGGAAGAGTCTCTTAAGTTGGCCAACTACATCTCCCAAAGATTGAAATTCCTTGATGTCTGGATCGGATTGAGGTTTTCAAAGAGAAAAGGCATCTGGGAGTGGAGTGATGGCTCCAACACCACCCACACATCCTGGGAACAAGGCGAACCCAACAACTTTTTAAACAAGGAGTTCTGTGTTGCGCTGACA…
Boiga_irregularis_Sulawesi_CTL_5	OL456914	ATGCAGCGATTCAGCTTTGTGAGCCTCGGCTTGCTGGCCGTGTCCCTCTCCTTAAGCGGAACTGCAGCTGATCCCCACTGTCCCTTCGACTGGTCCTTCTATAATGGGCATTGCTACAAGGTCTTCAAAAAACTCAAGAGCTGGAACAATGCAGAGATGTTCTGCAGGCAACAGGAGCAAGGTGGCCACCTCGCCTCCATCCAAAGCTGGGGAGAGGCAGCTTACGTGGCCAGTGTGGTCTCCCGTGATGTCTTCCTTCTCAATGTCTGGATCGGACTGAGTGATCCACGGAAACAACGCACCTGGGTGTGGAGTGATGGCTCCAGCTTCCGCTACAGATCCTGGAAAATAGGAGAACCCAACAATTTTTTGTGGAACGAGTACTGCGTTGAACTGTGG…
Boiga_irregularis_Sulawesi_CTL_6	OL456915	ATGGGGCGATTCATCTTTGCAAGTCTCGGCTTGCTGGTTGTGGCTTTTTCCCTGAGCGGAACTGGAGCTGATCACCCTTGTCCCTTTGGTTGGCTCTCCCACAATGCGTCTTGCTACAAGCTCTTCGAGAGTCTGATGGCCTGGGACCAAGCGCAGAGGTTCTGCATGGAGCAGCAGGAAAACGGCCATCTCGCTTCCATCAAAGATGCGGAAGAGTCTCTTAAGTTGGCCAACTACATCTCCCAAAGATTGAAATTCCTTGATGTCTGGATCGGATTGAGGTTTTCAAAGAGAAAAGGCATCTGGGAGTGGAGTGATGGCTCCAACACCACCCACACATCCTGGGAACAAGGCGAACCCAACAACTTTTTAAACAAGGAGTTCTGTGTTGCGCTGACA…
Boiga_irregularis_Sulawesi_Kunitz_0	OL456916	ATGCCTTCTGGAGGTCTTCTTCTCCTGCTGGGATTCCTCACCCTCTGGGCAGAGCTGACCCCCATCTCCGGCCAGGGCCGTCCAAAGTATTGTGATCTTCCTGCTGACCCCGGACCATGTAGAGGAACAATAACTCGCTTCTACTACAACTCGGATTCCAAACAATGTGAGAAGTTTACTTATGGTGGATGCCATGGGAATGAGAATAATTTTAAGACCAAAGATAAATGTCACTACACCTGTGTTGAAAAACCTGGGGTGTGTGGCAAGGCTCCTCCAGGCACAATCACTATTTGTCCTGTGAGATGTCGAAGTGACTGGGAATGTGATGGGAAGCAGAAGTGTTGCACTTACGGTTGCATTACCAACTGCATGGATGTTAGC
Boiga_irregularis_Sulawesi_Kunitz_1	OL456917	ATGCCTTCTGGAGGTCATCTTCTCCTGCTGGGACTCCTCACCCTCTGGGCAGAGCTGACCCCTGTCTCCGGCCAGGGCCGGCCAGAGTTTTGTCATCTTCCTCCTGAGGTCGGATCATGTAAAGCGCTTGTCCCTCGCTTCTACTACAACTCGACTTCAAAAAAATGCCAAGGCTTTGAATATGGTGGTTGTGGGGGCAATGCCAACAATTTTAAGACCAGAGATGAATGCCACTACACCTGTGTTGAAAAACCTGGAGTGTGTCCCCAGGGCCCTCAACAACGTCCTTGTCTTGAGAAGTGTCAAGATGACTGGAAATGTCCTGGGCAGCAGAAGTGTTGCCGTTACGGTTGCATGACTGAGTGCAAGGATATTCTCTATGAGACGCATGCATTACCA…
Boiga_irregularis_Sulawesi_SVMP_0	OL456918	ATGATCCGAGCTCTCTTGGTAACTATATGCTTAGCGGTTTTTCCATATGAAGGGAGCTCTATAATCCTGGAATCTGGGAATGTTAATGATTATGAAGTAGTGTATCCACAAAAAGTGCCTGCATTGCCCAAAGGAGTTCGGAATCCTGAGCAAGAGACCATGTATGAAGACACAATGCAATATGAATTTCAAGTGAATGGAGAGCCAGTGGTCCTTCACCTAGAAAGAAATAAAGGACTTTTTTCAAAAGATTACACTGAGACCCATTATTCCCCTGATGGCACAGAAATCACAATAAGCCCTCCGGTTCAGGATCACTGCTATTATCATGGTTACGTTCAGAATGATGCTGACTCAATGGCAGTCATCAGTGCATGTGACGGCTTGAAAGGACATTTC…
Boiga_irregularis_Sulawesi_SVMP_1	OL456919	ATGATCCGAGCTCTCTTGGTAACTATATGCTTAGCGGTTTTTCCATATGAAGGGAGCTCTATAATCCTGGAATCTGGGAATGTTAATGATTATGAAGTAGTGTATCCACAAAAAGTGCCTGCATTGCCCAAAGGAGTTCGGAATCCTGAGCAAGAGACCATGTATGAAGACACAATGCAATATGAATTTCAAGTGAATGGAGAGCCAGTGGTCCTTCACCTAGAAAGAAATAAAGGACTTTTTTCAAAAGATTACACTGAGACCCATTATTCCCCTGATGGCACAGAAATCACAATAAGCCCTCCGGTTCAGGATCACTGCTATTATCATGGTTACGTTCAGAATGATGCTGACTCAATGGCAGTCATCAGTGCATGTGACGGCTTGAAAGGACATTTC…
Boiga_irregularis_Sulawesi_SVMP_2	OL456920	ATGATCCGAGCTCTCTTGGTAACTATATGCTTAGCAGTTTTTTCATATCAAGGGAGCTCTACAATCCTGGAATCTGAGAAAGTTAAAGATTATGAAGTAGTGTATCCACAAAAAGTCCCTACATTGCCCAAAAGAGGAATTGAGCGGCGTGAGGAAAAGACCAAATATGAAGATACCATGAAATATGAATTCAAGGTGAATGGAGAGCCAGTGGTCCTTAACCTAGAAAAAAATAAACGACTTTTTTCCAAAGATTACAGCGAGACTCATTATTCCCCTGATGGCAGACAAATTACAACAAAGCCTCAGGTTGAGGATCACTGCTATTATCATGGACATATCCAGAATGATGCTGACTCAACTGCAGTCATCAGTGCATGCGATGGCTTGAATGGGTAT…
Boiga_nigriceps_CRiSP_0	OL456946	ATGATTGTCTTCATCTTACTAAGTCTTGCTGCAGTGCTGCAACAGTCTTTTGGAAATGTTGATTTTAATTCTGAGTCACCCAGGAGAAAAAACAAACAAAAGGAGATTGTTGACATGCACAATTCTTTCAGGAGATCCGTGAGTCCAACTGCCCGCAACATGCTAAAAATGGAATGGTATTCTGAAGCTGCTTCAAATGCAGAACGTTGGGCATATAAATGTATTTTAGATCACAGTCCAGACTCTTCAAGAATTCTTGATGGAATACAATGTGGTGAAAATATATACATGTCAAGTATTCCATTGGCATGGACTGAAATAATTCAGTCTTGGTATGATGAATACAAAAATTTCGTCTATGGTGTTGGAGCAAACCCACGAGGTTCTGTTATTGGCCAT…
Boiga_nigriceps_CTL_0	OL456936	ATGGGGAGATTCATCTTCATGAGCTTCAGCTTGCTGGTCGTGGCCCTCTCCTTGAGTGGAGCTGGAGCTGATCACCACTGTCCCTCCGACTGGTCCTCCTATAACGAGTTTTGCTACAAGGTCTTCAATGTCTCGGTGACCTGGAACGATGCCGAGAGATTCTGCCAGCAGCAACAGAAGGGCAGCCACCTCGCCTCCATCCACAGCAAGCCAGAGGCAGCTTTCATGGTCCTGCTGGCCGCCCACGGGGCCAGCCCCCGGTCCAGTGTCTGGATCGGGCTGAACGACCCACAGAAAAAACGCACCTGGCAATGGAGTGATGGCTCCAAGCTCAGCTACAGATCCTGGATGCCAGGAGAGCCCAACAACCACGCAAACATGGAGTATTGTGTTGTGCTG…
Boiga_nigriceps_CTL_1	OL456937	ATGGGGCGATTCATCTTTGTGATCCTCGGCTTGCTGGTCGTGGCTTTCTCCATAAATGGAGCCAAAGGCTGTTTTTGTCCTCGTGATTGGCTCCCCATGAATGGGTTTTGCTACAAGCTCTTCAATGAGCACAAGAACTGGAGCGATGCCGAGATGTTCTGCAGGAAACACAAGCCAGGCTGCCACCTCGCCTCCATCCATGGCAATGACGAGTCACTTGAAGTGGCCGAATACGTCTCCGACTATCTCAAAAGTGGTGGACATGTTTGGATTGGACTGAATGACCCACAGAAAAAACGCAATTGGGAGTGGACAGACAGATCCAGTAAAAGCTTTCTGATGTGGAAACAAGGAGAGCCCAACAACCGAGGGAACAATGAAAATTGCGTTGAACTTTGG…
Boiga_nigriceps_CTL_2	OL456938	ATGGGGCGATTCATCTTTGTGATCCTCGGCTTGCTGGTCGTGGCTTTCTCCATAAATGGAGCCAAAGGCTGTTTTTGTCCTCGTGATTGGCTCCCCATGAATGGGTTTTGCTACAAGCTCTTCAATGAGCACAAGAACTGGAGCGATGCCGATATGTTCTGCAGGAAACACAAGCCAGGCTGCCACCTCGCCTCCATCCATGGCAATGACGAGTCACTTGAAGTGGCCGAATACGTCTCCGACTATCTCAAAAGTGGTGGACATGTTTGGATTGGACTGAATGACCCACAGAAAAAACGCAATTGGGAGTGGACAGACAGATCCAGTAAAAGCTTTCTGATGTGGAAACAAGGAGAGCCCAACAACCGAGGGAACAATGAAAATTGCGTTGAACTTTGG…
Boiga_nigriceps_CTL_3	OL456939	ATGGGGCGAATCGTCTTTCTGAGCTTCAGCTTGCTGGTCGTGGCCCTCCTCCTAAGTGGTGCCAAAGGTTGTTGCTGTCCCCGTGATTGGCTTTCCAGAAATGGGTTTTGCTACAAGGTCCACGATCAGCTGAAGACCTGGAAGGATGCAGAGATGTTCTGCAGGAAAGACAAGCCAGGCTGCCACCTCGCCTCCATCCACAGCATGGCAGAGTCAGCTGACTTGGGCGAGTACATCTCTGACTATCTCACAAAGAAGGGAAATGTCTGGATTGGATTAAACGATGCACAGAAGAAACGTGTCTGGGAATGGACAGACAGAACCTGCACTGACTACTTAGCCTGGAAACCAGGAGAGCCAAACAACAGCTTGGAAAAAGAGTTCTGCGTTGAGCTCTGG…
Boiga_nigriceps_CTL_4	OL456940	ATGGGGCGATTCACCTTTGCGAGTCTCGGCTTGCTGGTTGTGGCTTTTTCCCTGAGTGGAATTGGAGCCGATCACCATTGTCCCTTTGGTTGGCTGTCCCACAATGTGTCTTGCTACAAGCTCTTCGAGAGACCGATGGCCTGGGACAAAGCACAGCGCTTCTGCACGGAGCAGCAGGAAAACGGCAGCCTCGCTTCCATCAAAGATGTGACAGAGTCTTTTACGTTGGCCAACTACATCTCCCAAGGATTGCATTTTCTTGATGTCTGGATCGGATTGAGGTTGTCGAAGAGAAAAGGCATCTGGGAGTGGAGTGATGGCTCCAACATCACCCACGCATCCTGGGAACAAGGCGAACCCAACAACTTTTTAAACATGGAGTCCTGTGTTGCGTTGACA…
Boiga_nigriceps_CTL_5	OL456941	ATGCGGCGATTCTGCTTTGTGAGTCTTGGCTTGCTGGTCGTGGCCCTCTCCTTAAGCGGAACTGCAGCTGATCCCCACTGTCCCTTTGATTGGTCCTTCTATAAAGGATATTGCTATAAGGTCTTCAACAAGCTCAAGAGCTGGAACAACGCAGAGAGGTTCTGCAGGCAACAGGAGGAAGGTGGCCACCTCGCCTCCATCCAAAGCTGGGGAGAGGCAGCTTTCGTGGCCAGTGTGGTCTCCCGCGATGTCTTCCTTCTCAACGTCTGGATCGGACTGAGTGATCCGTGGAAAAAACGCAGCTGGGTGTGGAGTGATGGCTCCAGCCTCCGCTACAGATCCTGGAAAAGAGGAGAACCCAACAATTTTTTGTGGAACGAGTACTGCGTTGAACTGTGG…
Boiga_nigriceps_Kunitz_0	OL456929	ATGCCTTCTGGAGGTCTTCTTCTCCTGCTGGGACTCCTCACCCTCTGGGCAGAGCTGACCCCTGTCTCCGGCCAGGGCCGGCCAGAGTTTTGTCATCTTCCTCCTGAGGTCGGATCATGTAAAGCGCTTGTCCCTCGCTTCTACTACAACTCGACTTCAAAAAAATGCCAAGGCTTTGAATATGGTGGTTGTGGGGGCAATGCCAACAATTTTAAGACCAGAGATGAATGCCAATACACCTGTGTTGAAAAACCTGGAGTGTGTCCCCAGGGCCCTCAACAACATCCTTGTCTTGAGAAGTGTCAAGATGACTGGAAATGTCCTGGGCAGCAGAAGTGTTGCCGTTACGGTTGCATGACTGAGTGCAAGGATGTTCTCTATGAGACGCATGCATTACCA…
Boiga_nigriceps_Kunitz_1	OL456930	ATGCCTTCTGGAGGTCTTCTTCTCCTGCTGGGACTCCTCACCCTCTGGGCAGAGCTGACCCCTGTCTCCGGCCAGGGCCGGCCAGAGTTTTGTCATCTTCCTCCTGAGGTCGGATCATGTAAAGCGCTTGTCCCTCGCTTCTACTACAACTCGACTTCAAAAAAATGCCAAGGCTTTGAATATGGTGGTTGTGGGGGCAATGCCAACAATTTTAAGACCAGAGATGAATGCCAATACACCTGTGTTGAAAAACCTGGAGTGTGTCCCCAGGGCCCTCAACAACATCCTTGTCTTGAGAAGTGTCAAGATGACTGGAAATGTCCTGGGCAGCAGAAGTGTTGCCGTTACGGTTGCATGACTGAGTGCAAAGATCCTATCTTTGTGAAG
Boiga_nigriceps_Kunitz_2	OL456931	ATGCCTTCTGGAGGTCTTCTTCTCCTGCTGGGACTCCTCACCCTCTGGGCAGAGCTGACGACTGTCTCCGGCCGGCACCGTCCAAAGTATTGTGATCTTCCTGCTGACCCCGGACCATGTAGAGCAATAAAAACTCACTTCTACTACAACTCGGATTCCAAACAATGTGAGAAGTTTACTTACGGTGGATGCCGTGGGAATGAGAATAATTTTGAGACCAAAGATAAATGTCACTACAGCTGTGTTGGACCCCCAATAAGGAGACTCACCAGAATTGGATCCAGTGTTCCAGCT
Boiga_nigriceps_SVMP_0	OL456932	ATGATCCGAGCTCTCTTGGTAACTATATGCTTAGCAGTTTTTTCATATCAAGGGAGTTCTACAATCCTGGAATCTGAGAAAGTTAAAGATTATGAAGTAGTGTATCCACAAAAAGTCCCTACATTGCCCAAAAGAGGAATTGAGCGGCGTGAGGAAAAGACCAAATATGAAGATACCATGAAATATGAATTCAAAGTGAATGGAGAGCCAGTGGTCCTTAACCTAGAAAAAAATAAACGACTTTTTTCCAAAGATTACAGCGAGACTCATTATTCCCCTGATGGCAGACAAATTACAACAAAGCCTCAGGTTGAGGATCACTGCTATTATCATGGACATATCCAGAATGATGCTGACTCAACTGCAGTCATCAGTGCATGCGACGGCTTGAATGGGTAT…
Boiga_nigriceps_SVMP_1	OL456933	ATGATCCGAGCTCTCTTGGTAACTATATGCTTAGCGGTTTTTCCATATGAAGGGAGCTCTATAATCCTGGAATCTGGGAATGTTAATGATTATGAAGTAGTGTATCCACAAAAAGTTCCTGCATTGCCCAGAGGAGTTCAGAATCCTGAGCAAGAGACCATGTATGAAGACACAATGCAATATGAATTTCAAGTGAATGGAGAGCCAGTGGTCCTTCACCTAGAAAGAAATAAAGGACTTTTTTCAAAAGATTACACTGAGACCCATTATTCCCCTGATGGCACAGAAATCACAATAAGCCCTCCGGTTCAGGATCACTGCTATTATCATGGTTACGTTCAGAATGATGCTGACTCAATGGCAGTCATCAGTGCATGTGATGGCTTGAAAGGACATTTC…
Boiga_nigriceps_SVMP_2	OL456934	ATGATCCGAGCTCTCTTGGTAACTATATGCTTAGCGGTTTTTCCATATGAAGGGAGCTCTATAATCCTGGAATCTGGGAATGTTAATGATTATGAAGTAGTGTATCCACAAAAAGTTCCTGCATTGCCCAGAGGAGTTCAGAATCCTGAGCAAGAGACCATGTATGAAGACACAATGCAATATGAATTTCAAGTGAATGGAGAGCCAGTGGTCCTTCACCTAGAAAGAAATAAAGGACTTTTTTCAAAAGATTACACTGAGACCCATTATTCCCCTGATGGCACAGAAATCACAATAAGCCCTCCGGTTCAGGATCACTGCTATTATCATGGTTACGTTCAGAATGATGCTGACTCAATGGCAGTCATCAGTGCATGTGATGGCTTGAAAGGACATTTC…
Boiga_nigriceps_SVMP_3	OL456935	ATGATCCGAGCTCTCTTGGTAACTATATGCTTAGCGGTTTTTCCATATGAAGGGAGCTCTATAATCCTGGAATCTGGGAATGTTAATGATTATGAAGTAGTGTATCCACAAAAAGTTCCTGCATTGCCCAGAGGAGTTCAGAATCCTGAGCAAGAGACCATGTATGAAGACACAATGCAATATGAATTTCAAGTGAATGGAGAGCCAGTGGTCCTTCACCTAGAAAGAAATAAAGGACTTTTTTCAAAAGATTACACTGAGACCCATTATTCCCCTGATGGCACAGAAATCACAATAAGCCCTCCGGTTCAGGATCACTGCTATTATCATGGTTACGTTCAGAATGATGCTGACTCAATGGCAGTCATCAGTGCATGTGATGGCTTGAAAGGACATTTC…
Boiga_trigonata_CRiSP_0	OL456947	ATGATTGTCTTCATCTTACTAAGTCTTGCTGCAGTGATGCAACAGTCTTTTGGAAATGTTGATTTTAATTCTGAGTCACCCAGGAGAAAAAACAAACAAAAGGAGATTGTTGACATGCACAATTCTTTCAGGAGATCCGTGAGGCCAACTGCCAGCAACATGCTAAAAATGGAATGGTATTCTGAAGCTGCTTCAAATGCAGAACGTTGGGCATATAGATGTATTTTAGGTCACAGTTCAGACTCTTCAAGAATTCTTGGAGGAATACAATGTGGTGAAAATATATACATGTCAAGTATTCCATTGACATGGGCTAAAATAATTCAGTCTTGGTATGATGAATACAAAAATTTCGTCTATGGCGTTGGAGCAAACCCACCAGGTTCTGTTATTGGCCAT…
Helicops_leopardinus_unigene1	OL439294	ATGGGGCGATTCATCTATGTGAGCCTGGGCTTGCTGGTTGTGGCTTTCTCCCTAAGGGGATCTGGAGCGGATTGTCCCTCTGGTTGGTCCTCCTATGATAAGAATTGTTACAAGGTCTTTGATGAACGCAAGAATTGGGACGAAGCCCAGAGGTTCTGCACGGAGCAGGGGAAAGAGGGCCATCTGGTCTCTCCCGGAAGCATTGAAGAGGGAAATTTTGTGGCCAAACTCACCGCTAATGAATTTAAGGAACGCCACCCGGCCTATGTCTGGATTGGACTGAGAGCTCAAGACCAAGATAAGCTATACCCTTTAAGGTGCAGGTCTAAAAACAGGCCCCTTGGATGTCGTCCACTAAGATCCAGAAATTGTCTTGTGTTGTCAAAACGTACAGGGTAT…
Helicops_leopardinus_unigene1409	OL366254	ATGAAAACTCTGCTGCTGTCCTTGGTGATGGTGGCATTCATGTACCTGGACTCAGGACACACCATTATATGTCACTCTTGCAACAAAAAGATTTGTTTGGACCATGAGATTTGTCCAGATGAACCTGCATGCTATATAAAGGTGTCTGGAGGGGAGGTCACCAAGGGATGTACTACTAATTGCACTTTACCAGCAGCCGGTGAGAAAATTAAATATTGCACAAAAAACAGGTGCAACCAGTTCTTCTAA
Helicops_leopardinus_unigene17646	OL439295	ATGGGGAGATTCATCGATGTGAGCCTGGGCGTGCTGGTTTTGGCTTTCTCACCAAGGGGATCTGGAGCTTGTTGTGCCTGCGGTTGGAAGTCCTACGATAAGTATTGCTACAAGGTCTTTGATAAACTCAAGAATTGGGACGATGCCGAGAGGTTCTGCATGGAGCAGAAGACTGGTAGCCATCTGGTCTCCTTCGTTAGCACTGAAGAAGAATCTTACGTGGTCAATCTGGCCTTGAAAAGTTTGAAGCATCCTTCTATGTGGATCGGACTGAGTAATATATGGGATGCATGCAGCTGGCAGTGGAGTGATGGCTCCAGCCTCGGTTACGAAGCCTGGGCTGAAGGACCCACTTGTGTGATGCTGAGTTTAAAGCCACATTATATCGAGTGGTTCGGC…
Helicops_leopardinus_unigene2	OL439296	ATGGGGCGATTCATCTATGTGAGCCTGGGCTTGCTGGTTGTGGCTTTCTCCCTAAGGGGATCTGGAGCGGATTGTCCCTCTGGTTGGTCCTCCTATGATAAGAATTGTTACAAGGTCTTTGATGAACTCAAGAATTGGAACGAAGCCGAGAGGTTCTGCATGGATCAGGGGGAAGAGGGCCATCTGGTCTCTCTCGGAAGCATTGAAGAGGGAAATTTTGTGGCCAAACTCACCGCTAATGAATTTAAGGAACGCCACCCGGCCTATGTCTGGATTGGACTGAGAGCTCAAGACCAAGATAAGCTATACCCTTTAAGGTGCAGGTCTAAAAACAGGCCCCTTGGATGTCGTCCACTAAGATCCAGAAATTGTCTTGTGTTGTCAAAACGTACAGGGTAT…
Helicops_leopardinus_unigene312779	OL366255	ATGAAAACTCTGCTGCTGTCCTTGGTGGTGGTGGCATTCGTGTACCTGGACTCAGGATACACCATTCAATGTTATTTACGCTCTACATTTAAGATTTTTCAGAATTGTCCAAATGCTACGGCATGCTATAAAAAGATATCTGGAGGGAAGATCACCAGGGGATGTGCTTTTAATTGCACTTTACCAGCAGCCCGTGAGACAATTAAATATTGCGCAGAAGACAAGTGCAACGGGTTGTCCTTCAAGTGA
Helicops_leopardinus_unigene312780	OL366256	ATGAAAACTTTGCTGCTGTCTTTGGTGGTGGTGGCATTAGTGTACCTGGACTCAGGACACACCATTACATGTCACTCTTGCAAATGGTGGATTTGTTGGGGCCATGAGATTTGTTCAAATGCACCTGCATGCTATACAAAGAGGTCTGATCCATTCGGACTGAGGATCGTCAGGGGATGTGCTACTGATTGCATTTTTCCAGCATCCGGTGAGAAAATTGAATATTGCACAGAAGACAAATGCAACTCGTTGTTGTACAACTGA
Helicops_leopardinus_unigene312792	OL366257	ATGAAAACTCTGCTGCTGTCCTTGGTGGTGGTGGCATTCGTGTACCTGGACTCAGGACACACCATTATATGTCACTCTTGCAACAAAAAGATTTGTTTGGACCATGAGATTTGTCCAGATGAACCTGCATGCTATATAAAGGTGTCTGGAGGGGAGGTCACCAAGGGATGTACTACTAATTGCACTTTACCAGCAGCCGGTGAGAAAATTAAATATTGCACAAAAAACAGGTGCAACCAGTTCTTCTAA
Helicops_leopardinus_unigene312793	OL366258 ATGAAAACTCTGCTGCTGTCCTTGATGGTGGTGGCATTCTTGTACCTGGACTCAGGATACACCATTTTCTGTTATAAATGCTCTGGAAAGCTTTGTAATACTTTTGAGAATTGTCCAAATGCAACAGCATGTTCTAAAACGACCTCTGGAGGGGAGGTTGTCAAGGCGTGTGCTCCTAATTGCATTTTTCCGGCATCCGGTGAGAAAATTGAATATTGCGCAAAAGACAAGTGCAACTAG
Helicops_leopardinus_unigene312798	OL366259	ATGAAAACTCTGCTGCTGTCCTTGATGGTGGTGGCATTCTTGTACCTGGACTCAGGGTACACCATTACATGTTATTCATGCTCTAGACCAATTTGTATGACTTTTCAGAAATGTCCAGAAGCAGAGGCATGCTATACAAAGAGGTCTGGTCCATTAGGAGTGGAGGTCGTCAAGGGATGTACTGCTAATTGCACTCTTCCGGCATCCGGTGAGAAACTTGAATATTGCACAGAAGACAAGTGCAACCAATAG
Helicops_leopardinus_unigene4443	OL439297	ATGGAGCGATTCATCTTTGGAGTCTTGCTGGTTGTGGCCCTCTCCCTAAGTGGAACTGGAGCTGATCCCCGATGTCCCCCCAGTTGGTCCTTCTATAAGGAGAATTGCTACAAGGTCTTCAGACTACCCAAAAGCTGGGACGCTGCAGAGAACTTCTGCAAAGAAGAGGAGGAAGGGGGACATCTCGTCTCCATCCAAAACAAGCGAGAGAGAGATTTCGTGGCCGAGTTGGTCTCTGGCAAGGTCTTCTTTTTAAATGTCTGGATCGGACTGAGTGCTGAAAAGAAATCACGCATCTTGAAGTGGAGTGATGGCTCCAGCTTCTACTACAAATCCTGGGCACTAGGAGAACCCAACAACTTTTTTGGGAGAGAGTATTGCGTTGCGCTGAGGCGCTGG…
Helicops_leopardinus_unigene488093	OL366260	ATGAAAACTCTGCTGCTGTCCTTGGTGGTGGTGGCATTCGTGTACCTGGACTCAGGATACACCATTCAATGTTATTTACGCTCTACATTTAAGATTTTTCAGAATTGTCCAAATGCTACGGCATGCTATAAAAAGATATCTGGAGGGAAGATCACCAGGGGATGTGCTTTTAATTGCACTTTACCAGCAGCCCGTGAGACAATTAAATATTGCACAGAAGACAAGTGCAACGGGTTGTCCTTCAAGTGA
Helicops_leopardinus_unigene488904	OL366261	ATGAAAACTCTGCTGCTGTCCTTGGTGATGGTGGCATTCATGTACCTGGACTCAGGACACACCATTAAATGTCGCTCTTACAATGAATTCTTTAGTTTTGACTCTGAGAATTGTCCAAATGCAACGGCATGCTATACAAAGAGATCTGGTCTATGGGGACTGATTGTCGTCAAGGGATGTGCTACTAATTGCATTTTTCCGGCACCCGGTGAGACAATTCAATATTGTGTTGGAGACAAGTGCAACTAG
Helicops_leopardinus_unigene488942	OL439298	ATGGGGCGATTCATCTATGTGAGCCTGGGCTTGCTGGTTGTGGCTTTCTCCCTAAGGGGAACTGGAGCGGATTGTCCCTCTGGTTGGTCCTCCTATGATAAGAATTGTTACAAGGTCTTTGATGAACGCAAGAAGTGGGACGAAGCCCAGAGGTTCTGCACGGAGCAGGGGAAAGAGGGCCATCTGGTCTCTCCCGGAAGCATTGAAGCGGGAAATTTTGTGGCCAAACTCACCGCTAATGAATTTAAGGAACGCCACCCGGCCTATGTCTGGATTGGACTGCGAGCTCAAGACCAAGATAAGCTATACCCTTTAAGGTGCAGGTCTAAAAACAGGCCCCTTGGATGTCGTCCACTCAGATCCAGAAATTGTCTTGTGTTGTCAAAACGTACAGGGTAT…
Helicops_leopardinus_unigene490899	OL366262	ATGAAAACTCTGCTGCTGTCCTTGCTGGTGGTGGCATTTGTGTACTTAGACTTAGGATACACCATTTCCTGTTATACATGCTCTGGACTGGTTTGTGATACTTTTGAGAATTGTCCAAATGCAAAGGCATGCTTTAAAAAGACCTCTCGTCCATTTGGAGGGAAGATCACCAGGGGATGTGCTTTTAATTGCACTTTACCAGCAGCCCGTGAGACAATTAAATATTGCGCAGAAGACAAGTGCAACGGGTTGTCCTTCAAGTGA
Helicops_leopardinus_unigene5	OL439299	ATGGGGCGATTCATCTATGTGAGCCTGGGCTTGCTGGTTGTGGCTTTCTCCCTAAGGGGATCTGGAGCGGATTGTCCCTCTGGTTGGTCCTCCTATGATAAGAATTGTTACAAGGTCTTTGATGAACGCAAGAATTGGGACGAAGCCCAGAGGTTCTGCATGGATCAGGGGAAAGAGGGCCATCTGGTCTCTCCCGGAAGCATTGAAGAGGGAAATTTTGTGGCCAAACTCACCGCTAATGAATTTAAGGAACGCCACCCGGCCTATGTCTGGATTGGACTGAGAGCTCAAGACCAAGATAAGCTATACCCTTTAAGGTGCAGGTCTAAAAACAGGCCCCTTGGATGTCGTCCACTAAGATCCAGAAATTGTCTTGTGTTGTCAAAACGTACAGGGTAT…
Helicops_leopardinus_unigene57118	OL366263	ATGAAAACTCTGCTGCTGTCCTTGGTGGTGGTGGCATTCTTGTACCTGGACTCAGGATACACCATTTTCTGTTATAAATGCTCTGGAAAGCTTTGTAATACTTTTGAGAATTGTCCAAATGCAACAGCATGTTCTAAAACGACCTCTGGAGGGGAGGTTGTCAAGGCGTGTGCTCCTAATTGCATTTTTCCGGCATCCGGTGAGAAAATTGAATATTGCGCAAAAGACAAGTGCAACTAG
Helicops_leopardinus_unigene57119	OL366264	ATGAAAACTTTGCTGCTGTCTTTGGTGGTGGTGGCATTAGTGTACCTGGACTCAGGACACACCATTACATGTCACTCTTGCAAATGGTGGATTTGTTGGGGCCATGAGATTTGTTCAAATGCACCTGCATGCTATACAAAGAGGTCTGATCCATTCGGACTGAGGATCGTCAGGGGATGTGCTACTGATTGCATTTTTCCAGCATCCGGTGAGAAAATTGAATATTGCGCAAAAGACAAGTGCAACTAG
Helicops_leopardinus_unigene59504	OL439269	ATGATTGTCTTCATCTTGCTAAGTCTTGCTGCAGTGCTGCAACAGTCTTTTGGACTTGTTGATTTTAATTCTGAGTCACCCAGGAGACCAGAAATACAAAATGTGATTGTTGACACGCACAATTCTTACAGAAGATCTGTCAGTCCAACTGCTAGCAACATGCTAAAAATGGAATGGTATCCTGAAGCTGCTGCAAATGCAGAACGTTGGGCTTATCAGTGTGTTTATGATCACAGCCAAAACTCTGAAAGAGTTCTGGATGGAATACAATGTGGTGAAAATATATACAAGTCAAGTAATCCCAGGGCATGGACTGAAATAATGCAGTCTTGGTATAATGAATACAGAAATTTTGAGTTTGGCTATGGAGCAAATCCACCAGGTTCTGTTATTGGCCAT…
Helicops_leopardinus_unigene61897	OL439300	ATGGGGCGATTCATCTATGTGAGCCTGGGCTTGCTGGTTGTGGCTTTCTCCCTAAGGGGATCTGGAGCGGATTGTCCCTCTGGTTGGTCCTCCTATGATAAGAATTGTTACAAGGTCTTTGATGAACGCAAGAATTGGGACGAAGCCCAGAGGTTCTGCACGGAGCAGGGGAAAGAGGGCCATCTGGTCTCTCCCGGAAGCATTGAAGAGGGAAATTTTGTGGCCAAACTCACCTCTAATGAATTAAAGAAACCCCACCCGGCCTATGTCTGGATTGCACTGAGCGCTCAAGACCAAGAAAAGCTACACCGCACAACGTGCTGGAATGGCCGCAAACATGTTTCCTGTGGTCCAACGTTAGAACTGTGCATTCAAAACGGCGAGGTGATTCCCTGTATT…
Helicops_leopardinus_unigene61975	OL439301	ATGGGGCGATTCATCTATGTGAGCCTGGGCTTGCTGGTTGTGGCTTTCTCCCTAAGGGGATCTGGAGCGGATTGTCCCTCTGGTTGGTCCTCCTATGATAAGAATTGTTACAAGGTCTTTGATGAACGCAAGAATTGGGACGAAGCCCAGAGGTTCTGCACGGAGCAGGGGAAAGAGGGCCATCTGGTCTCTCCCGGAAGCATTGAAGAGGGAAATTTTGTGGCCAAACTCACCTCTAATGAATTAAAGAAACCCCACCCGGCCTATGTCTGGATTGCACTGAGCGCTCAAGACCAAGAAAAGCTACAACGCACAACGTGCTGGAATGGCCGCAAACATGTTTCCTGTGGTCCAACGTTAGAACTGTGCATTCAAAACGGCGAGGTGATTCCCTGTATT…
Helicops_leopardinus_unigene62014	OL439302	ATGGGGCGATTCATCTATGTGAGCCTGGGCTTGCTGGTTGTGGCTTTCTCCCTAAGGGGATCTGGAGCGGATTGTCCCTCTGGTTGGTCCTCCTATGATAAGAATTGTTACAAGGTCTTTGATGAACGCAAGAATTGGGACGAAGCCCAGAGGTTCTGCACGGAGCAGGGGAAAGAGGGCCATCTGGTCTCTCCCGGAAGCATTGAAGAGGGAAATTTTGTGGCCAAACTCACCGCTAATGAATTTAAGGAACGCCACCCGGCCTATGTCTGGATTGCACTGAGCGCTCAAGACCAAGATAAGCTACTCCGCACATCGTGCTGGAATGGCCACAGGATGGTTTCCTGTGGTCCAACATTAGAACTGTGCATTGAAAACGGCGAGGTGATTCCCTGTATT…
Helicops_leopardinus_unigene62029	OL439303	ATGGGGCGATTCATCTATGTGAGCCTGGGCTTGCTGGTTGTGGCTTTCTCCCTAAGGGGATCTGGAGCGGATTGTCCCTCTGGTTGGTCCTCCTATGATAAGAATTGTTACAAGGTCTTTGATGAACGCAAGAATTGGGACGAAGCCCAGAGGTTCTGCACGGAGCAGGGGAAAGAGGGCCATCTGGTCTCTCCCGGAAGCATTGAAGAGGGAAATTTTGTGGCCAAACTCACCTCTAATGAATTAAAGAAACCCCACCCGGCCTATGTCTGGATTGCACTGAGCGCTCAAGACCAAGAAAAGCTACACCGCACAACGTGCTGGAATGGCCGCAAACATGTTTCCTGTGGTCCAACGTTAGAACTGTGCATTCAAAACGGCGAGGTGATTCCCTGTATT…
Helicops_leopardinus_unigene62063	OL439304	ATGGGGCGATTCATCTATGTGAGCCTGGGCTTGCTGGTTGTGGCTTTCTCCCTAAGGGGATCTGGAGCGGATTGTCCCTCTGGTTGGTCCTCCTATGATAAGAATTGTTACAAGGTCTTTGATGAACGCAAGAATTGGGACGAAGCCCAGAGGTTCTGCACGGAGCAGGGGAAAGAGGGCCATCTGGTCTCTCCCGGAAGCATTGAAGAGGGAAATTTTGTGGCCAAACTCACCTCTAATGAATTAAAGAAACCCCACCCGGCCTATGTCTGGATTGCACTGAGCGCTCAAGACCAAGAAAAGCTACTCCTCACACCGTGCTGGAATGAGCACAGGGTGGTTCCCTGTGGTCCAACATTAGAACTGTGCATTCAAAACGGCGAGGTGATTCCCTGTATT…
Helicops_leopardinus_unigene62116	OL439305	ATGGGGCGATTCATCTATGTGAGCCTGGGCTTGCTGGTTGTGGCTTTCTCCCTAAGGGGATCTGGAGCGGATTGTCCCTCTGGTTGGTCCTCCTATGATAAGAATTGTTACAAGGTCTTTGATGAACGCAAGAATTGGGACGAAGCCCAGAGGTTCTGCATGGATCAGGGGAAAGAGGGCCATCTGGTCTCTCCCGGAAGCATTGAAGAGGGAAATTTTGTGGCCAAACTCACCTCTAATGAATTAAAGAAACCCCACCCGGCCTATGTCTGGATTGCACTGAGCGCTCAAGACCAAGAAAAGCTACTCCTCAGACCGTGCTGGAATAAGCACGGGGTGGTTCCCTGTGGTCCAACATTAGAACTGTGCATTGTAAACGGCGAGGTGATTCCCTGTATT…
Helicops_leopardinus_unigene62138	OL439306	ATGGGGCGATTCATCTATGTGAGCCTGGGCTTGCTGGTTGTGGCTTTCTCCCTAAGGGGATCTGGAGCGGATTGTCCCTCTGGTTGGTCCTCCTATGATAAGAATTGTTACAAGGTCTTTGATGAACGCAAGAATTGGGACGAAGCCCAGAGGTTCTGCACGGATCAGGGGAAAGAGGGCCATCTGGTCTCTCCCGGAAGCATTGAAGAGGGAAATTTTGTGGCCAAACTCACCTCTAATGAATTAAAGAAACCCCACCCGGCCTATGTCTGGATTGCACTGAGCGCTCAAGACCAAGAAAAGCTACAACGCACAACTTGCTGGAATGGCCGCAAACATGTTTCCTGTGGTCCAACGTTAGAACTGTGCATTCAAAACGGCGAGGTGATTCCCTGTATT…
Helicops_leopardinus_unigene62221	OL439307	ATGGGGCGATTCATCTATGTGAGCCTGGGCTTGCTGGTTGTGGCTTTCTCCCTAAGGGGATCTGGAGCAGATTGTCCCTCTGGTTGGTCCTCCTATGATAAGAATTGTTACAAGGTCTTTGATGAACGCAAGAATTGGGACGAAGCCCAGAGGTTCTGCACGGAGCAGGGGAAAGAGGGCCATCTGGTCTCTCCCGGAAGCATTGAAGAGGGAAATTTTGTGGCCAAACTCACCGCTAATGAATTTAAGGAACGCCACCCGGCCTATGTCTGGATTGCACTGAGCGCTCAAGACCAAGATAAGCTACTCCGCACATCGTGCTGGAATGGCCGCAGGATGGTTTCCTGTGGTCCAACATTAGAACTGTGCATTGAAAACGGCGAGGTGATTCCCTGTATT…
Helicops_leopardinus_unigene62240	OL439308	ATGGGGCGATTCATCTATGTGAGCCTGGGCTTGCTGGTTGTGGCTTTCTCCCTAAGGGGATCTGGAGCGGATTGTCCCTCTGGTTGGTCCTCCTATGATAAGAATTGTTACAAGGTCTTTGATGAACGCAAGAATTGGGACGAAGCCCAGAGGTTCTGCATGGATCAGGGGAAAGAGGGCCATCTGGTCTCTCTCGGAAGCATTGAAGAGGGAAATTTTGTGGCCAAACTCACCTCTAATGAATTAAAGAATGACCCAACCAATGTCTGGATTGGACTGAGCGCTGAAGACCAAGAAAAGCTACTCCTCAGACCGTGCTGGAATAAGCACGGGGTGGTTCCCTGTGGTCCAACATTAGCTCTGTGCCCTGAAAACGGCAAGTGGATTCCCTGTATTTTA…
Helicops_leopardinus_unigene62295	OL439309	ATGGGGCGATTCATCTATGTGAGCCTGGGCTTGCTGGTTGTGGCTTTCTCCCTAAGGGGATCTGGAGCGGATTGTCCCTCTGGTTGGTCCTCCTATGATAAGAATTGTTACAAGGTCTTTGATGAACGCAAGAATTGGGACGAAGCCCAGAGGTTCTGCATGGATCAGGGGAAAGAGGGCCATCTGGTCTCTCTCGGAAGCATTGAAGAGGGAAATTTTGTGGCCAAACTCACCTCTAATGAATTAAAGAATGACCCAACCAATGTCTGGATTGGACTGAGCGCTGAAGACCAAGAAAAGCTACTCCTCAGACCGTGCTGGAATAAGCACGGGGTGGTTCCCTGTGGTCCAACATTAGCTCTGTGCCCTGAAAACGGCAAGTGGATTCCCTGTATTTTA…
Helicops_leopardinus_unigene62336	OL439310	ATGGGGCGATTCATCTATGTGAGCCTGGGCTTGCTGGTTGTGGCTTTCTCCCTAAGGGGATCTGGAGCGGATTGTCCCTCTGGTTGGTCCTCCTATGATAAGAATTGTTACAAGGTCTTTGATGAACGCAAGAATTGGGACGAAGCCCAGAGGTTCTGCATGGATCAGGGGAAAGAGGGCCATCTGGTCTCTCTCGGAAGCATTGAAGAGGGAAATTTTGTGGCCAAACTCACCTCTAATGAATTAAAGAATGACCCAACCAATGTCTGGATTGGACTGAGCGCTGAAGACCAAGAAAAGCTACTCCTCAGACCGTGCTGGAATAAGCACGGGGTGGTTCCCTGTGGTCCAACATTAGCTCTGTGCCCTGAAAACGGCAAGTGGATTCCCTGTATTTTA…
Helicops_leopardinus_unigene62376	OL439311	ATGGGGCGATTCATCTATGTGAGCCTGGGCTTGCTGGTTGTGGCTTTCTCCCTAAGGGGATCTGGAGCGGATTGTCCCTCTGGTTGGTCCTCCTATGATAAGAATTGTTACAAGGTCTTTGATGAACGCAAGAATTGGGACGAAGCCCAGAGGTTCTGCATGGATCAGGGGAAAGAGGGCCATCTGGTCTCTCCCGGAAGCATTGAAGAGGGAAATTTTGTGGCCAAACTCACCTCTAATGAATTAAAGAAACCCCACCCGGCCTATGTCTGGATTGCACTGAGCGCTCAAGACCAAGAAAAGCTACTCCGCACATCGTGCTGGAATGACCGCGAGGTTGTTTCCTGTGGTCCAACATTAGAACTGTGCATTCAAAACGGCGAGGTGATTCCCTGTATT…
Helicops_leopardinus_unigene72091	OL439312	ATGGGGCGATTCATCTATGTGAGCCTGGGCTGGCTGGTTGTGGCTTTCTCCCTAAGGGGATCTGGAGCGGATTGTCCCTCTGGTTGGTCCTCCTATGATAAGTATTGTTACAAGGTCTTTGATGAACGCAAGAATTGGGACGAAGCCGAGAGGTTCTGCATGGAGCAGAAGACTGGTAGCCATCTGGTCTCCTTCGTTAGCACTGAAGAAGAATCTTACGTGGTCAATCTGGCCTTGAAAAGTTTGAAGCATCCTTCTATGTGGATCGGACTGAGTAATATATGGGATGCATGCAGCTGGCAGTGGAGTGATGGCTCCAGCCTCGGTTACGAAGCCTGGGCTGAAGGACCCACTTGTGTGATGCTGAGTTTAAAGCCACATTATATCGAGTGGTTCGGC…
Heterodon_nasicus_unigene14895	OL366265	ATGAAAACTCTGCTGCTGTCCTTGTTGGTGGTGGCATTCGTGTACCTGGACTCAGGACACACCTATGAATGTCATTCTTGCGAAGGATCGCTTTGTTATAACTCTCAGAATTGTCCAGATGCAATGGGATGCTATAAAAAGAACTATGATCTATTCGGACTGAAGGTCGTCAAGGGATATCCCACAAATTGCACTTTTCTGGAAGGAGATGAGAAAATTCTACTTTGCGGAAAAGACAGATGCAACATT
Heterodon_nasicus_unigene16475	OL439313	ATGGGGCGATTCATCTTTGTGAGTCTCGGCTTGCTGGTTGTGGCTTTCTCCCTGAGTGGAATTGGAGCGGATCCCCAGTGTCCCTTTGACTGGTTCCCCCACAATGGGTTTTGCTACAAGCTCTTCAAACGTTGGGTCACCTGGGACAAAGCGCAGAGGATCTGCATGGAAGAGCAGGAAAACGGCCAACTCGCCTCCATCAAAGATGTGGGAGAGTCAGTGAAGTTTTCCGACCAGATCTCCCAAGCATTGAAATACTTTGATGTCTGGATTGGATTGAGGCTTTCAAAGAGAAAAGGCATCTGGGAGTGGAGTGATGGCTCCAACATCACCCACACACGCTGGGAAGAAGGAGAACCCAACAACAATTTCAATAACGAGTTCTGTGCTGTACTGACA…
Heterodon_nasicus_unigene16477	OL439314	ATGGGGCGATTCATCTTTGTGACCCTTGGCTTGCTGGTCGTAGCTTTCTCCCTAAGGGGATCCAGAGCTGATTGTCCCAGCCGTTGGTCCTCCTTTGATAAGTATTGTTACAAAGTCTTTAATGAAAGCAAGAATTGGGATGATGCAGAGAGGTTCTGCATGGAGCAGGGGACAGGCGGCCATCTGGCCTCTGTCAGAAGCTTTGAAGAGGGAAATTTTGTGGGCAAACTCACCTTTGACAGCTTATCGAACAAGCCGGATTATGTCTGGATTGGATTCAGGGGTCATAGCCAAGGACAGCAATGCTGCACACCATGGAGTGATGGCTCCAGCATCATTTATGAAAACTGGCATGCAGAACAATACAGAAGATGTCTTGCATTGGAAAGATGGTCAGAG…
Heterodon_nasicus_unigene193917	OL439315	ATGAGACCTTTGGCATATATTAGTCTTTGGCTTCTTGGTTTCTTCATGGCAGCTTCTCAAGCTGGATTCTGTCGGAGAGAATGGTTACGATATCAGAGAAACTGTTACGGGCTCTTCCATGAGAAGCTGAGCTGGCATGAGGCTGAGATCAGGTGCCAAAGCTATGGCCGGGGGACCCACCTTGCCTCTATCCTTACCTGGCCAGAAACATTGATTGTATCCAAACATATCTCTGCTTATATGAAAGAAAAAGGAGTTGATGTCTGGATTGGACTCCATGATGTTCGCCATAATGGGAACTGGAGGTGGACTGATGAGTCGGCTTTCAACTACAAGAACTGGATGCGTGGGGAACCCAATAATCTTTGGAATTCTGAGTACTGTGTTGCTCTCCGAGCC…
Heterodon_nasicus_unigene19772	OL439270	ATGATTGTCTTCATCTTGCTAAGTCTTGTTGCAGTGCTGCAACAGTCTTTTGGAGTTGATTTTAATTCTGAATCACCCAGGATTCCAGAAAAACAAACAGAGATTGTTGAAACGCACAATTCTTACAGAAGATCTGTGAGCCCAACTGCTAGCAACATGCTAAAAATGGAATGGTATGATGAAGCTGCTGCAAATGCAGAACGTTGGGCGTATCGGTGTGCTTTTGATCACAGCCCAGAATCTTCAAGAATTCTTGAAGGAATACAATGTGGTGAAAATATATACATGTCAAGTAATCCCAAGACATGGGCTCAAATACTGACGTCTTGGTATGATGAATACAGATTTTTCATCTTTGGCGTTGGAGCAAACCCACGAGGTTCTGTTATTGGCCATTAT…
Heterodon_nasicus_unigene2480	OL366266	ATGAAAACTCTGCTGCTGTCCTTGGTGGTGGTGGCATTCGTGTACCTGGACTCAGGACACACCTATGAATGTCATTCTTGCGAAGGATCGCTTTGTTATAACCCTCAGAATTGTCCAGATGCAATGGGATGCTATAAAAAGACCTATGATCTATTCGGACTGAAGGTCGTCAAGGGATGTGCCACAAATTGCACTTTTCTGGAAGGAGATGAGAAAATTCTACTTTGCGGAAAAGACAGATGCAACATTTAG
Heterodon_nasicus_unigene347161	OL439316	ATGGGGCGATTCTTCTTTCTGACCTTCAGCTTGCTAGTCGTGGCTTTCTCCCTAAATGGAGCCGAAGGCGGCTGTTGTCCCCGTGATTGGCTCCCCATGAATGGGTTTTGCTACAAGGTCTTCGAGGAACGAAAGAGCTGGAACGATGCAGAGACGTTCTGCAAGAAACACGGACCAGGCTGCCACCTCGCCTCCATCAATGGCACTGAAGAGTCAACTGACTTGGCCAAATATATCTCCGACTATCTCAAAAGTGGTGAAAATGTCTGGATTGGACTGAACGATCCAGAGAAACAAGGGAATTGGCAGTGGACAGACAGATCCAGCAACAGCTCCCTGATGTGGGAAGAAGGAGAGCCCAACAACGTTAGGAATAAAGAATATTGCGTTGAACTTCGG…
Heterodon_nasicus_unigene347167	OL439317	ATGGGGCGATTCATCTTTCTGACCCTCGGCTTGCTGGTCATGGATTTCTCCCTAAATGGAGCCGAAGGCGGCTGTTGTCCCCGTGATTGGCTCCCCATGAATGGGTTTTGCTACAAGGTCTTCAAGGAACGAAGGAGCTGGAACGATGCAGAGACGTTCTGCAAGAAACACGGACCAGGCTGCCACCTCGCCTCCATCAATGGCACTGAAGAGTCAACTGACTTGGCCAAATATATCTCCGACTATCTCAAAAGTGGTGAAAATGTCTGGATTGGACTGAACGATCCAGAGAAACAAGGGAATTGGCAGTGGACAGACAGATCCAGCAACAGCTCCCTGATGTGGGAAGAAGGAGAGCCCAACAACGTTAGGAATAAAGAATATTGCGTTGAACTTCGG…
Heterodon_nasicus_unigene347169	OL439318	ATGGGGCGATTCTTCTTTCTGACCTTCAGCTTGCTAGTCGTGGCTTTCTCCCTAAATGGAGCCGAAGGCGGCTGTTGTCCCCGTGATTGGCTCCCCATGAATGGGTTTTGCTACAAGATCTTCGATAGCCGCAAGAACTGGACCAATGCTGAGATGTTATGCAGGAAATACAAGCCAGGCTGCCACCTCGCCTCCATCCACAGCAGTAAAGAGTCAGCTGACTTGGCCGAGTACGTCTCCGACTATATCAGCAGTGGTGGAAATGTCTGGATTGGACTGAACGACCCACTGAAACAACGCAATTGGCAGTGGACAGACAGATCCAGAAACAGCTACCTGATGTGGAAACAAGGAGAGCCCAACAACCTTAGGAACAATGAATCTTGCGTTGAACTTTGG…
Heterodon_nasicus_unigene348101	OL439319	ATGGAGAGATTCATCTTTGGAGTCTTGCTGGTCGTGGCTTTCTCCCTAAGTGGAACTGGAGCTGATCCCCAATGTCCCTTCGATTGCTTCTCCTATAACGGGCATTGCTACAAAGTCTTCAAGAAATTCAAAACCTGGAACGAGGCAGAGATGTTCTGCAGGCAAGAGGAGGAAGGCAGCCACCTCGCCTCCATCCAAAGCTTTGCAGAGTCAGCTTTCGTGGCCAAGGTGGTCCGTCGCAAGGTCGTCTTGTTCAGTGTCTGGATCGGACTGAGTCGCCCATGGAAACAAAGCGTCTGGAGGTGGAGTGATGGCTCCCGCTTCCGCTACAAATCCTGGAAACGAGGAGAACCCAACAACTTTTTATGGAATGAGAACTGCGCTGAGCTGTGGAGCTTA…
Heterodon_nasicus_unigene384518	OL366267	ATGAAAACTCTGCTGCTGTCCTTGGTGGTGGTGGCATTCGTGTACCTGGACTCAGGACACACCTATGAATGTCATTCTTGCGAAGGATCGCTTTGTTATAACCCTCAGAATTGTCTAGATGCAATGGGATGCTATAAAAAGACCTATGATCTATTCGGACTGAAGGTCGTCAAGGGATGTGCCACAAATTGCACTTTTCTGGAAGGAGATGAGAAAATTCTACTTTGCGGAAAAGACAGATGCAACATTTAG
Heterodon_nasicus_unigene413112	OL439320	ATGGAGAGATTCATCTTTGGAGTCTTGCTGGTCGTGGCTTTCTCCCTAAGTGGAACTGGAGCTGATCCCCAATGTCCCTTCGATTGGTTCTCCTATAATGGGCATTGCTACAAAGTCTTCAAGAAATTCAAAACCTGGAACGAGGCAGAGATGTTCTGCAGGCAAGAGGAGGAAGGCAGCCACCTCGCCTCCATCCAAAGCTTTGCAGAGTCAGCTTTCGTGGCCAAGGTGGTCCGTCGCAAGGTCGTCTTGTTCAGTGTCTGGATCGGACTGAGTCGCCCATGGAAACAAAGCGTCTGGAGGTGGAGTGATGGCTCCCGCTTCCGCTACAAATCCTGGAAACGAGGAGAACCCAACAACTTTTTATGGAATGAGAACTGCGCTGAGCTGTGGAGCTTA…
Heterodon_nasicus_unigene506074	OL439321	ATGGGCCATTTCGCTCTCCTCAGCCTGGGCTTGCTGGCCGTGTTCTCCTTCCTGAGTGGAGCTGAAGGCATTCGTTGTCCTGCCAATTGGCACTCCGGGAACGGGCTTTGCTATAAGGTGTTCCCTGAACGGAAGACCTGGTTTGGTGCCGAGATTTACTGCAGGAAATTAAAGCCAGGATGCCACCTTGCCTCCATCCATAGCGATTCAGACTCAACTGACTTGGCCTGGTTCATCTCTGACTATTTCACGGGTCACGGCCAGATCTGGATTGGACTGCGGGATACCAGCAAAAAAGGCATCTGGGAGTGGTCAGACAAATCCTTCACCAACTACTTCTCCTGGAATCAAGGAGAGCCCAACCTAAAGGACAATGAGTACTGTGTCCACCTCTGGGCC…
Heterodon_nasicus_unigene512272	OL439322	ATGGGGCGATTCATCTTTCTCAGCCTGGGCTTGCTGGTCGTGGCTTTCTCCGTAAAGGGATCTGAAGATGATTGTCCCTCTGGTTGGTCCTCCTATGGGAAGAATTGCTACAAGTTCTTCAGGCTATACAGGACCTGGGAGGATGCAGAGAGCTTCTGCGTGGAGCAGCAGAGAGGTGGGCACCTGGCCTCCATCGGAAGCAGGGAAGAAAACGATTTTGTGGCCAACCTCACCCTTGCCAGTCTAATGAAATACGACAAGAATGTCTGGATTGGAATGAAGGCTCCACGCGCAGTAGCGCAATGCCCCTTGAGGTGGACAGGTGGCTCCAGTGTCGGTTATCAAAATTGGATTCAATCAGAATACTCCAAATGTGCTGTGTTGGAAAGATTCAACAGT…
Heterodon_nasicus_unigene592880	OL439323	ATGGGGCGATTCATCTTTCTGACCCTCGGCTTGCTGGTCTTGGCTTTCTCCCTAAATGGAATTGGAGCGGATCATCATTGTCCCTGGGACTGGTTCTCCTTTGAGCAGTTTTGCTACAAGATCTTCAAACAACAGAAGACCTGGGCCGATGCCGAGATGTTCTGCGTCCAACAGCATAATGGCAGCCATCTCGCCTCCATCCAAAGCTGGGCAGAGACAGCTTACGTGGCCAATGAGGTCTCCAACAATGTGTTCCTCTCCAAGGTCTGGATTGGACTGAACGATCCAGAGAAAACTCGCACCTGGGAATGGAGTGATGGCTCCAAGTTGGGTTACACATCCTGGGAAACAAGAGAACCCAACAACCAGAATGATAAAGAGTACTGCGTTGTGCTATCC…
Heterodon_nasicus_unigene595830	OL439271	ATGATTGCCTTGATTGTCTTGCTAAGTCTAGCTGCAGTGCTGCAACAATCTTCTGGAAATGTTGATTTTGCTTCTGAGTCAAGTAACAAAAGAGAAACCCAAAAGGAGATTGTTGACAAGCACAATGATTTAAGGAGATCAGTGAGACCAACTGCTAGGAACATGTTACAAATGGAATGGAATTCTAATGCTGCTCAAAATGCAAAACGTTGGGCAGATAGATGTTCGTTTGCTCACAGTCCACCACACTTAAGAATTGTGGGAAAATTAAATTGTGGTGAAAATCTATTCATGTCAAGTCATCTTTATACATGGAGAAGAGTAATTCAGTCTTGGTATGATGAATACAAAAATTTCAAATATGGCGTTGGAGCAAACCCACCAGGTTCTGTTATTGGC…
Heterodon_nasicus_unigene617783	OL366268	ATGAAAACTCTGCTGCTGTCCTTGGTGGTGGTGGCATTCGTGTACCTGGACTCAGAACACACCTATGAATGTCATTCTTGCGAAGGATCGCTTTGTTATAACCCTCAGAATTGTCCAGATGCAATGGGACGCTATAAAAAGACCTATGATCTATTCGGACTGAAGGTCGTCAAGGGATGTGCCACAAATTGCACTTTTCTGGAGGGAGATGAGAAAATTCTACTTTGCGGAAAAGACAGATGCAACATTTAG
Heterodon_nasicus_unigene75633	OL439272	ATGATTGTCTTCATCTTGCTAAGTCTTGTTGCAGTGCTGCAACAGTCTTTTGGAGTTGATTTTAATTCTGAATCACCCAGGATTCCAGAAAAACAAACAGAGATTGTTGAAACGCACAATTCTTACAGAAGATCTGTGAGCCCAACTGCTAGCAACATGCTAAAAATGGAATGGTATGATGAAGCTGCTGCAAATGCAGAACGTTGGGCAGCTGGGTGTTCTTATGGTCACAGCCCAAACTCTGCAAGAATTCTTGATGGAATACAATGTGGTGAAAATATATACATGTCAAGTAATCCCAGGACATGGGCTGAAATACTGAAGTCTTGGTATGATGAATACAGGTTTTTCATCTTTGGCGTTGGAGCAAACCCACGAGGTTCTGTTATTGGCCATTAT…
Heterodon_nasicus_unigene75684	OL439324	ATGGGGCGATTCATCTTTCTGACCCTCGGCTTGCTGGTCTTGGCTTTCTCCCTAAATGGAATTGGAGCGGATCATCATTGTCCCTGGGACTGGTTCTCCTTTGAGCAGTTTTGCTACAAGATCTTCAAACAACAGAAGACCTGGGCCGATGCCGAGATGTTCTGCGTCCAACAGCATAATGGCAGCCATCTCGCCTCCATCCAAAGCTGGGCAGAGACAGCTTATGTGGCCAAGGAGGTGTCCAACAATGTGTTCCTCTCCAAGGTCTGGATTGGACTGAACGATCCAGAGAAAACTCGCACCTGGGAATGGAGTGATGGCTCCAAGTTGGGTTACACATCCTGGGAAACAAGAGAACCCAACAACCAGAATGATAAAGAGTACTGTGTTGTTCTATCC…
Heterodon_nasicus_unigene75728	OL439273	ATGATTGTCTTCATCTTGCTAAGTCTTGTTGCAGTGCTGCAACAGTCTTTTGGAGTTGATTTTAATTCTGAATCACCCAGGATTCCAGAAAAACAAACGGAGATTGTTGAAATGCACAATTCTTACAGAAGATCTGTGAGCCCAACTGCTAGCAACATGCTAAAAATGGAATGGTATGATGAAGCTGCTGCAAATGCAGAACGTTGGGCAGCTCGGTGTTCTTTTGATCACAGCCCAGAATCTTCAAGAATTCTTGAAGGAATACAATGTGGTGAAAATATATACATGTCAAGTAATCCCAAGACATGGGCTCAAATACTGACGTCTTGGTATGATGAATACAGATTTTTCATCTTTGGCGTTGGAGCAAACCCACGAGGTTCTATGATTGGCCATTAT…
Heterodon_nasicus_unigene8777	OL439325	ATGGGGCGATTCATCTTTCTGACCCTCGGCTTGCTGGTCTTGGCTTTCTCCCTAAATGGAATTGGAGCGGATCATCATTGTCCCTGGGACTGGTTCTCCTTTGAGCAGTTTTGCTACAAGATCTTCAAACAACAGAAGACCTGGGCCGATGCCGAGATGTTCTGCGTCCAACAGCATAATGGCAGCCATCTCGCCTCCATCCAAAGCTGGGCAGAGACAGCTTACGTGGCCAATGAGGTGTCCAACAATGTGTTCGTCTCCAAGGTCTGGATTGGACTGAACGATCCAGAGAAAACTCGCACCTGGGAATGGAGTGATGGCTCCAAGTTGGGTTACACATCCTGGGAAACAAGAGAACCCAACAACCAGAATGATAAAGAGTACTGCGTTGTGCTATCC…
Homalopsis_buccata_unigene37760	OL439326	ATGGGGCGTTTTGTCATTGTGAGTCTCAGCTTGCTGGTCGTGGCCCTCTTCCTAAATGGTGCCAAAGGTTGTTGTTGTCCTCGTGACTGGCTTTACAGGAAAGGGTTTTGCTACAAGGTCTTCGATGACCTCAAGACCTGGAACGATGCCGAGATGTTCTGCAGGAAACACAAGCCAGGCTGCCACCTGGCCTCCATCCACAACATGACAGAGTCAGCTGACTTGGCCGAGTACATCTCTGACTATCTCACAAATAAGGGAAATGTCTGGATTGGACTAAACGACCCACAGAAGAAACGTGTCTGGGAATGGACAGACCGAACCTGCACTAACTACTTCTCCTGGAAAGCAGGAGAGCCAAACAACCAGTTGGGAAAAGAGTTCTGCGTAGAGCTCTGG…
Homalopsis_buccata_unigene440408	OL439327	ATGGGGCGATTCATCTTAGTGACTCCCGTCATGCTGGTCGTGGCCCTCTCCTTAACCGGAACTGGAGCTGTTTCCCCCTGTTCCGTCGGTTGGGAATCCTACGGTGGGAATTGCTACCAGTTGGTCAAAACATTGATGACCTGGAGTAAGGCAGAGGCTGCCTGCAGGGAAAAGGGGGAAGGCAGCCACCTCACCTCCGTCCACAGCTCGGAAGAGTCAACTTTCCTAGCCAACTATGCCCTCAACAATGGGGTCTTCCCTGTCAATGTCTGGAACGGACTGCAGGATCAATATCAGGATGGAAACTGGCAGTGGAGTGATGCCTCCAGTTTCAGCTACACAGCCTGGAAACTAGGAGAACCCAACAACTTTTTAAAGATGGAGTACTGCGCTGAACTG…
Homalopsis_buccata_unigene46467	OL439267	ATGTTCGTCTCCCGTCTGGCGGCCGGCGGGCTGCTCCTCCTGGCCCTGCTGGCTCTCGCCCTCGACGGCAAGCCGGCGCCGCAGCCTCTGCGCAAGGCTCCGTCGGGCGGCACGACGGCGCTGCGGCGGGAGCTGACGGAGCAGCCGGAGGCGTCGTCGGGTCCCGCGGCTGGAGGAGGAAGAGGAGGCGGCGGCGGCGGCGGGCGCAGCAGCTCGAAGGCGACGAGCAACGCAGCCCCGACGCAGCCCAAGAGCAAAGGAGCAGCGGCGGCGGCGGCGGCTGCTTCGGCGGCGTCG
Homalopsis_buccata_unigene56604	OL439265	atgttcgtctcctgtctggcggccggcgggctgctcctcctggcgctgctggctctcgcccccgacggcaagccggcgccgcagcctctgcgcaaggctccgtcgggcggcacgacggcgctgcggcgggagctgacggagcagccggaggcggcgtcgggtcccgcggctggaggaggaagaggaggcggcggcggcggcggcgggcgcagcagctcgaaggcgacgagcaacgcagccccgacgcagcccaagagcaaaggagcagcggcggcggcggcggctgcttcggcggcgtcgcggctgatgcgggatttgcgccccgacggcaagcagtcgcggcccgcctggggccggatggtgcagggcgagcaccacgcagcaggaggcggcggagga…
Homalopsis_buccata_unigene56620	OL439328	ATGGGGCGATTCATCTTAATGACTCTCGTCATGCTGGTCGTGGCCCTCTCCTTAACCGGAACTGGAGCTGTTTCCCCTTGTTCCGTCGGTTGGGAATCCTACGGTGGGAATTGCTACCAGTTGGTCAAAACATTGATGAGCTGGACTAAGGCAGAGGCTGCCTGCAGGGAAAAGGGGGAAGGCAGCCACCTCACCTCCGTCCACAGCTCGGAAGAGTCAACTTTCCTAGCCAACTATGCCCTCAACAATGGGGTCTTCCCTGTCAATGTCTGGAACGGACTGCAGGATCAATATCAGGATGGAAACTGGCAGTGGAGTGATGCCTCCAGTTTCAGCTACACAGCCTGGAAACTAGGAGAACCCAACAACTTTTTAAAGATGGAGTACTGCGCTGAACTG…
Homalopsis_buccata_unigene56698	OL439266	ATGTTCGTCTCCCGTCTGGCGGCCGGCGGGCTGCTCCTCCTGGCCCTGCTGGCTCTCGCCCTCGACGGCAAGCCGGCGCCGCAGCCTCTGCGCAAGGCTCCGTCGGGCGGCACGACGGCGCTGCGGCGGGAGCTGACGGAGCAGCCGGAGGCGTCGTCGGGTCCCGCGGCTGGAGGAGGAAGAGGAGGCGGCGGCGGCGGCGGCGGGCGCAGCAGCTCGAAGGCGACGAGCAACGCAGCCCCGACGCAGCCCAAGAGCAAAGGAGCAGCGGCGGCGGCGGCGGCTGCTTCGGCGGCGTCGCGGCTGATGCGGGATTTGCGCCCCGACGGCAAGCAGTCGCGGCCCGCCTGGGGCCGGATGGTGCAGGGCGAGCACCACGCAGCAGGAGGCGGCGGAGGA…
Homalopsis_buccata_unigene56791	OL439264	ATGTTCGTCTCCCGTGTGGCGGCCGGCCGGCTGCTCCTCCCGGCCCTGCTGGCTCTCGCCCTCGACGGCAAGCCGGCGCCGCAGCCTCTGCGCAAGGCTCCGTCGGGCGGCACGACGGCGCTGCGGCGGGAGCTGACGGAGCAGCCGGAGGCGTCGTCGGCTCCCGCGGCTGGAGGAGGAAGAGGCGGCGGCGGCGGCGGCGGGCGCAGCAGCTCGAAGGCGACGAGCAACGCAGCCCCGACGCAGCCCAAGAGCAAAGGAGCAGCGGCGGCGGCGGCGGCTGCTTCGGCGGCGTCGCGGCTGATGCGGGATTTGCGCCCCGACGGCAAGCAGTCGCGGCCCGCCTGGGGCCGGATGGTGCAGGGCGAGCACCACGCAGCAGGAGGCGGCGGAGGAGGC…
Homalopsis_buccata_unigene8950	OL439274	ATGATTGTCTTCATCTTGCTAGGTCTTGCTGCAGTGCTGCAACAATCTGTTGCAGATGTTAATTTTGAGTCTGAGTCACCCCGGAGAACAGAAAAACAAACAGAGATTGTTGACATGCACAATTCTTTCAGGAGGTCTGTGAATCCAACTGCTAGGAACATGCTAAAAATGGAATGGTATCCTGAAGCTGCTGATAATGCAGAACGTTGGGCGTATCAATGTATTTACGATCACAGTGCAAAATATGAAAGAGTTATTGGAGGAATACAATGTGGTGAAAATATATTTAAATCAAGTAATCCCAGAGCATGGTCTGAAATGATTCAGGATTGGTATGATGAATACAAAAATTTCGTGTATGGTGTTGGAGCAAATCCACCAGGTTCTATGATCGGCCAT…
Malpolon_monspessulanus_unigene10097	OL439348	ATGATCCAAGCTCTCTTGGTAATAGTATGCTTAGCGGTTTTTCCCTATCAAGGGAGCTCTGTAATCGTGGAATCTGGGAATGAGAATGATTATGAAGTAGAGTATCCAGAAGAGGGGGCTGCATTGGCCAAAGGAGGAGTTCAGAATGCTCAGCCAGAGACGTCTGAAGAAACAATGGAATTTCAACTGAATGGAGAGCCAGGGGAAAATTATCTAGCAGGAGATAGGCCCTGTTTTCGAGGTCACTGTTGGGGTAAACCTAGAAAGAATCGGCCCCAAAGTCACCCAGCTGGCTTTCATACCTAA
Malpolon_monspessulanus_unigene224413	OL439275	ATGATTGCCTTCGTTGTCTTGCTAAGCCTTGCGGCAGGGCTGCAACAATCTTTTGGAAATGCTGATTTTGCTCCTGAGTCAAGTAACAAAAGAGAAAACCAAAAGGAAATTGTTGACAAGCACAATGCTTTAAGGAGATCAGTGAGACCAACTGCTAGCAACATGTTACAAATGGAATGGAATTCTAATGCTGCTCAAAATGCAAAACGTTGGGCAGATAGATGTTCTTTTGTTCACAGTCCACCACGCTTAAGAACTGTGGGAAAATTAAGATGTGGTGAAAATCTATTCATGTCAAGTCATCCTTATTCATGGACTAGAGTAATTCAGACTTGGTATGATGAAGACAAAAATTTCAAGTACGGCGTTGGAGCGAGCCCACCAGGTTCTGTTATTGGC…
Malpolon_monspessulanus_unigene26853	OL439329	ATGGGGCGATGCATCGTTGTGAGTCTTGCCTTGCTGGTGGTGGCCCTCTCCCTAAGTGGAACTGGAGCTGACCCACACTGTCCCTTCAACTGGTTCTTCTATAACGGGCATTGCTACAAGTTCTTCAGAAGGTTCAAGAGCTGGCATGAGGCAGAGATGTCCTGCCGGGAGCAGGAGGAAGGCAGCCACCTGGCCTCCATCCAGAGCTTGGCAGAGTCCGCTTACGTGGCCAAGCTGGTCTCCAGCGATGTCCGCCTCACCAACGTCTGGATCGGACTGAATCAGTCACGGAAACAACGCGACTGGCAGTGGATTGATGGCTCCAGGTTCAGCTATCAGTCCTGGAACCCAGGAGAACCCAACAACTTTTTGGGTTTTTTCTGGAAGGAGAACTGCGTT…
Malpolon_monspessulanus_unigene36013	OL439330	ATGGGCCGATTCATCCTTGTTAGTCTCGGCTTGCTGGTTGTGGCGTTTTCCCTGAGTGGAACTGGAGCCAATCTCTATTGTCCCATTGGTTGGGTCTCCCACAACGTGTCTTGCTACAAGCTCTTCAACCTTCTGATGACCTGGGACCAAGCACAGAGGTTCTGCACGGAAGAGCAGGAAAACGGCCAACTCGCCTCCATCAAAGACGTGGGAGAGTCAGTGAAGTTGTCCAACTACATCTCCCAAAGGCTGAAAATCCTTGACGTCTGGATCGGATTGAGGCTTTCAAAGAGAAAAGGCATCTGGGAGTGGAGCGATGGTTCCAACATCACCCACACATCCTGGCAAGAAGGCGAACCCAACAACCTTTTCAACAAGGAGTTCTGTGCTGCGCTGTCA…
Malpolon_monspessulanus_unigene36544	OL439349	ATGATCCGAGCTCTCTTGGTAATTGTATGCTTAGCGGTTTTTCCCTATCAAGGGAGCTCTGTAATCGTGGAATCTGGGAATAAGAATGATTATGAAGTAGAGTATCCAGAAGAGGTGGCTGCATTGGCCAAAGGAGGAGTTCAGGATGCTCAGCCAGAGGCCAATTATGAAGAAGATACAATGCCATATGAATTTCAGCTGAATGGAGAGCCAGGGGTCCTTCATCTAAAAAGAAAGAGGATGTGTTTTGGAAATTTCTGTATTACTTTCTCCAAAAAGAAATCTGCAGCACAGCAGTAA
Malpolon_monspessulanus_unigene38385	OL439350	ATGATCCGATCTCTCTTGGTAATTGTATTCATCGTGCTTTTTCCCTATCAAGGGAGCTCTGTAATCGTGGAATCTGGGAATGAGAATGGTTATGAAGTAGAGTATCCAGAAGAGGTGGCTGCATTGCGCAAAGGAGGAATTCCCGATGCTCAGCCAGAGACCAAGTATGAAGATACAATGCAACATGAATTTCAACTGAATGGAGAGCCACTTAGAGGTTCTGGGGTATGTAACTCAAGAGGCTGTATGCCCGTCCCTGGATGGCGTCCTAAGCCAAAGAACTAG
Malpolon_monspessulanus_unigene43876	OL439351	ATGATCCGAGCTCTCTTGCTAATTGTATGCTTAGCGGTTTTTCCCTATAAAAAGAGCTCTGTAATCCTGGAATCCGGGAATGAGAATGATTATGAAGTAGAGTATCCAGAAGAGGTGGCTGCATTGGCCAAAGGAGGCATTCAGGATGCTCACCCAGAAACATCTGAAGAAACAATGGAATTTCAACTGAATGGAGAGCCATGGGAAAATTATCTAGCAGTAGATAGGCACTGTTTTCGAGGTCACTGTTGGGTTGTCCCTAAAAAGAATCGTGCAGTACACCAGGTATCTAATTTACATGGCGGTGTGGCCGCCCCTCCATAG
Malpolon_monspessulanus_unigene48020	OL439289	ATGGCACTGATCGGAGTGCTGGCAAGCCTTCTGATGCTACAGCTTTCTTACGCAACAGTCCCTCTTGAACGGATCATTGGAGGTTCTGAATGTGACAAAAGTGAACATCGTTCCCTTGCACTCCTGTATAACTCTGCAGGGGTTTTCTGTGCAGGGACCTTGATCAACCACGAATGGGTGCTCACCGCTGCACACTGCAACAGGGCAAATATCCAGATAAAGCTTGGTGTGCATAACAAAAACCTACCCAATGAGGATGAGCAGGTTAGAGTCCCGAAGGAGAAGTTGTGTTGTCTCAGTACTAATAACTGCACCCAAATGAGCCAGGACATCATGTTGATCAGGCTGAACAGTTCTGTTAGTAATAGTCCACACATTGCACCTCTCAGCTTGCCCTCC…
Malpolon_monspessulanus_unigene48032	OL439290	ATGGCACTGATCGGAGTGCTGGCAAGCCTTCTGATGCTACAGCTTTCTTACGCAACAGTCCCTCTTGAACGGATCATTGGAGGTTCTGAATGTGACAAAAGTGAACATCGTTCCCTTGCACTCCTGTATAACTCTGCAGGGGTTTTCTGTGCAGGGACCTTGATCAACCACGAATGGGTGCTCACCGCTGCACACTGCAACAGGGCAAATATCCAGATAAAGCTTGGTGTGCATAACAAAAACCTACCCAATGAGGATGAGCAGGTTAGAGTCCCGAAGGAGAAGTTGTGTTGTCTCAGTACTAATAACTGCACCCAAATGAGCCAGGACATCATGTTGATCAGGCTGAACAGTTCTGTTAGTAATAGTCCACACATTGCACCTCTCAGCTTGCCCTCC…
Malpolon_monspessulanus_unigene48631	OL439352	ATGATCCGAGCTCTCTTGGTAATTGTATGCTTAGCGGTTTTTCCCTATCAAGGGAGCTCTGTAATCGTGGAATCCGGGAATGAGAATGATTATGAAGTAGAGTATCCAGAAGAGGTGGCTGCATTGGCCAAAGGAGGATTTCAGGATGCTCAGCCAGAGACGTCTGAAGAAACAATGGAATTTCAACTGAATGGAGAGCCAGAGGTCTCTAATGTAGCAGCAGATAGACACTGTTTTCGAGGTCACTGTTGGACTGTTCCTAAAAAGAATCGTTCAGTGGGAATAGACCAGCTGATACTGGACAATCTCGCTTTCTGGCAAATGCTCTATCCATTTTTGGTAACCGTTGGAGAGATAGTGTAG
Malpolon_monspessulanus_unigene50323	OL439276	ATGATTGCCTTCGTTGTCTTGCTAAGCCTTGTGGCAGTGCTGCAACAATCTTCTGGAAATGTTGATTTTAATTCTGAGTCACCCAGGAGACGAGAAAAACAAAAGGAGATTGTTGACCTGCACAATTCTTTAAGGAGATCTGTGCGTCCATCTGCTAGCAACATGCTAAAAATGGAATGGTACCCTGAAGCTGCGTCAAATGCAGAACGTTGGGCGTATAACTGTATTATTGGTCACAGTTCAGAGTCTTCAAGAATTATTGAAGGAATAAAATGTGGTGAAAATATATACATGTCAACTAATCCCAGGACATGGTCTTCAATAATTCAGTCTTGGTATGATGAATACAAAAATTTTGTCTATGGCGTCGGAGCAAACCCACCAGGCTCTGTTATTGGC…
Malpolon_monspessulanus_unigene50326	OL439353	ATGATCCGAGCTCTCTTGGTAATTGTATGCTTAGCGGTTTTTCCATATCAAGGGATCTCTATAATCCTGGAATCTGGGAATGAGAATGATTATGAAGTAGAGTATCCAGAAGAGGTGGCTGCATTGGCCAAAGGAGGGATTCAGGATGCTCAGCCAGAGACCCAGTATGAAGATACAATGCAAGCTGAATTTCAACCGAATGGGGAGCCAGGGGTCCTTCAGAGCATAAAAACTGTTTGTAGTTATAGTGGTTCGTGTATCATTGACCACGTCGAAGGTAACTGTTGA
Malpolon_monspessulanus_unigene50403	OL366269	ATGAAAACTCAGCTTCTGGCCTTGGTGGTGGTGGCCTTTGTATGCCTGGACTTGGCACACACCCGGTCATGTTGCACTGGACTTACGTGTTTTTGGGGTGAACCATGTCCAGATGGGGAGAACATATGCTTTAAAAGGAAAAATGAAACTGATATACTTGGACTGAGAGCTGTCAGGGGGTGTGCTGCTGCTTGCCCTGCTCCAATAGGAGAAGAGAAAGTTTGCTGTTGCGCAAAAGACAACTGCAACAAGTAG
Malpolon_monspessulanus_unigene6642	OL439354	ATGATCCGAGCTCTCTTGCTAATTGTATGCTTAGCGGTTTTTCCCTATCAAGGGAGCTCTGTAATCCTGGAATCCGGGAATGAGAATGATTATGAAGTAGAGTATCCAGAAGAGGAGGCTGCATTGGCCAAAGGAGGAATGCAGGATGCTCACCCAGAGACGTCTGAAGAAACAATGGAATTACAACGGAATGTAGAGCCAGGGGAAAATTATCTAGCACTAGATAGGCACTGTTTTCGAGGAAGGTGTAGGGTTGTACCGAAAAAGAATCGTGCAGTACACCAGTAA
Malpolon_monspessulanus_unigene79962	OL439331	ATGGAATTGGAGCTGATCATCATTGTCCCTGGGACTGGTGGTCCTTTGGCCAGTTTTGCTACAAGCTCATCAAACTACGAAGAAACTGGAACGACGCAGAGAAGTTCTGCGTCCAACTCCAGAACGGCAGCCATCTGGCCTCCATCCAAAGCTTGGAAGAGTCCGCTTACGTGGCCAGGGTCGCCCGCAATGTGCTCCTCACCAATGTCTGGATCGGACTGCACGATCCAGAGAAAAACCGTACCTGGAAGTGGAGTGATGGCTCCAAGTTTGGTTATAAATCCTGGGAACGAAGAGAACCCAACAACGCTGATGGCCAGGAGTACTGCGTTCAGCTGTCCCGGTGGTCAGGGTATTTTGGATGGAAAGATGTCAAGTGTGAATCCAAGAATTTTTTCA…
Psammophis_schokari_unigene11689	OL439355	ATGATCCAAGCTCTCTTGGTAACTGTATGCTTAGCAGTTTTTCCATATCAAGGTAGCTCTGCAAGCCTGGAATCCAGGAATGTGAATGATTATGAAGTAGAGTATCCACAAGAAGTGGTTGCATTGCCCAAAGGAGAAGTTCACGTTGCTCATCCAGAGACCAACTATGAAGATACAATCTATGAAGAGCCAGTGGTCCTTCACCCGGATTGTGGAGAGGCACGATTCCAGGGTGGTTGCAGACTTCCCCCTCCCCAAAGCCTTGTCCCCACCCCTCCCCCATTCTTCACCTCTGGTGGCCAAACCGTTTTTGGGGAGTGGTGCCTTGAATTCAAATAA
Psammophis_schokari_unigene11729_p2	OL439356	ATGATCCAAGCTCTCTTGGTAGCTGTATGCTTAGCGGTTTTTCCATATCAAGGGAGCTCCATAATCCTGGAATCCGGGAATGAGAATGATTATGAAGTAGAGTATCCACAAGAGGTGGCTGAATTGGCCAATGGAGGAGTTGAGGATGCTCAGCCAGAGACCAACTATGAAGATGCAATCTATGAAGAGCCAGTGGTCCTTCACCTAGACGGAAATAGAATATGTCATCGAGGTTCATGTATCGTTTTCCCTAAAAAGCTTTCTGCAGAAAACCGGGCATATAATTTACACAGCGGCTTGGCCGTCCCTCCAGATAACCCTAAA
Psammophis_schokari_unigene12236	OL439357	ATGATCCGAGCTCTCTTGGTAGCTGTATGCTTAGCGGTTTTTCCATATCAAGGGAGCCCCATAATCCTGGAATCCGGGAATGAGAATGATTATGAAGTAGAGTATCCAAAAGAGGTGGCTGCATTGGCCAAAGGAGGAGTTGAGGATGCTAGAACAAAGACCGACTATGAAGATGCAATCTATGAAGAGCCAGTGGTCCTTAACCTAGATGGAAATAGGCTATCTAATTCACGTCGCGGTGTGCCCCATTTAATCAACAAAAAATATCCATACCATAGGAGGTTACCTTTTCTAAAGAGATGCCAAGTTATTAGTCAAAATATTGTCATGTAA
Psammophis_schokari_unigene19032	OL439358	ATGATCCAAGCTGTCTTGGTAGCTGTATGCTTAGCGGTTTTTCCATATCAAGGGAGCTCTACAATCCTGGAATCCGGGAATGTGAATGATTATGAAGTAGAGTATCCACAAGAGGTGGCTGCATTGGCCAAAGAAGGAGTTCCAGATGCTCAGCCACTGGGCTCGTATGACCATACATGGGAATATCGAGTTCAAGTGGCTGGAGAAACAGCGGTCATTCAGAAAATAGGAACTAGAACTTGTTTTCGAAATTCATGTAGCTTTACCCCCGCCAGTCCAGTCCAGGCTCCAAAATGA
Psammophis_schokari_unigene2	OL439359	ATGATCCGAGCTCTCTTGGTAGCTGTATGCTTAGCGGTTTTTCCATATCCAGGGAGCTCTAGAATCCTGGAATCCGGGAATGAGAATGATTATGAAGTAGAGTATCCAAAAGAGGTGGCTGCATTGGCCAAAGGAGGAGTTGAGGATGCTCAGCCAGAGACCGACTATGAAGATGCAATCTATGAAGAGCCAGTGGTCCTTCACCTAGATGGAAAGAGGGTATATAATTTACATGCCAGTGTGCCCGCCCCTCCATGGCAACCTCATGCAAGGAGACCCCGTCCAAAAAACCGTTAA
Psammophis_schokari_unigene22135	OL439332	ATGGGGCGATGCATCTTTGTGAGTCTTGGCTTGCTGGTCGTGGCCCTCTCCCTAACTGGAGCCGGAGCTGATCCGCACTGTCCCTTCGATTGGCTCTTCTTTAACGGGCATTGCTACAAGCTCTTCAAAAAGTACAAGAGCTGGCTTGACGCAGAGATGACCTGCCGGGAACAGGAGGAAGGCAGCCACCTGGCCTCCATCCAGAGCTCGGCAGAGTCCGTTTTTGTGGCCAAGCTGGTCTCCCGCAGTGTCTTCTTCGTCAACGTCTGGATCGGACTGAATCAGTCACGGAAGCAACGCAGCTGGAAGTGGAGTGATGGCTCCGGGTTCATCTATCAATCCTGGAACCGAGGAGAACCCAACAACTTCTTGGGGCTTTTGTGGAAGGAGAACTGCGTT…
Psammophis_schokari_unigene22137	OL439333	ATGGGGCGATGCATCTTTGTGAGTCTTGGCTTGCTGGTCGTGGCCCTCTCCCTAACTGGAGCCGGAGCTGATCCGCACTGTCCCTTCGATTGGCTCTTCTTTAACGGGCATTGCTACAAGCTCTTCAAAAAGTACAAGAGCTGGCTTGACGCAGAGATGACCTGCCGGGAACAGGAGGAAGGCAGCCACCTGGCCTCCATCCAGAGCTCGGCAGAGTCCGTTTTTGTGGCCAAGCTGGTCTCCCGCAGTGTCTTCTTCGTCAACGTCTGGATCGGACTGAATCAGTCACGGAAGCAACGCAGCTGGAAGTGGAGTGATGGCTCCGGGTTCATCTATCAATCCTGGAACCGAGGAGAACCCAACAACTTCTTGGGGCTTTTGTGGAAGGAGAACTGCGTT…
Psammophis_schokari_unigene221596	OL366270	ATGAAAACTCTGCCTCTGGTCTTGGTGGTGGTGGCCTTTGTGTACCTGGACTTAGCACACACCCTAAAATGTTGCTCTGGAACTCCGTGTTTTCTGGGTAAAGATTGTTCAGAAGGGGAGAACGTATGCTTTCAAAGGAAGAATGGAACTGGTGCATTTGGAATGAGAGTTGTCAGGGGGTGTGCTGCTTCTTGCCCTTCTCCAATAGGAGGGGAGGAAGTTTCCTGTTGTTCAACAGACAACTGCAACACATATTTC
Psammophis_schokari_unigene24784	OL439360	ATGATCCAAGCTCTCTTGGTAACTGTATGCTTAGCAGTTTTTCCATACCAAGGTAGCTCTGCAAGCCTGGAATCCAGGAATGTGAATGATTATGAAGTAGAGTATCCACAAGAAGTGGTTGCATTGCCCAATGGAGGAGTTGAGGATGCTCAGCCAGAGACCGACTATGAAGATGCAATCTATGAAGAGCCAGTGGTCCTTCACCTAGATGGAAATAGGCTATCTAATTCACGTCGCGGTGTGCCCTTCATTCCTTGGAATCCGAAGGCTTGGGTGACATGGCGCCGCAAAAAGACAAACTGA
Psammophis_schokari_unigene25808	OL439361	ATGATCCGAGCTCTCTTGGTAGCTGTATGCTTAGCGGTTTTTCCATATCAAGGGAGCTACATAATCCTGGAATCCGGGAATGAGAAAGATTATGAAGTAGAGTATCCACAAGAGGTGGCTGAATTGGCCAATGGAGGAGTTGAGGATGCTAAGCCAGAGACCGACTATGAAGATGCAATCTATGAAGAGCCAGTGGTCCTTCACCTAGATGGAAATAGGCTATCTAATTCACGTCGCGGTGTGCCCTTCATTCCACCTAGACCACGTCATCAGTGTATAACTGTAGCCTTGTTTGGGGGGGGGTGTGTGCTCTCATTCCTAGCCAGGAATTATAATTGTGATGTCACTGTGCAGTGTAATGGAAGAGCTTGTACCAAAGGGACATTGACATGA
Psammophis_schokari_unigene276500	OL366271	CTGCTTCTGGCCTTGGTGGTGGTGACCTTTGTGTACCTGGATTCAGCCCTCCCTGGGCCATGTTACTCATGCAGTGGAGAATACAGGGAAGACGATGAGGGGTGTCCAGATGGGGAGAATCTATGCATTATAGGGGAGAATAGAGATAATTCGAATGGAACCATTGATATCAAGGGATGTGCTGCTACTTGCCCTACTCCCGAAGAAAAAGGGGAGGCTGTTTGTTGCTCTAAAGACAACTGCAACAATTATTTCCAGAAGTAG
Psammophis_schokari_unigene36258	OL439362	ATGATCCGAGCTCTCTTGGTAGCTGTATGCTTAGCGGTTTTTCCATATCAAGGGAGCCCCATAATCCTGGAATCCGGGAATGAGAATGATTATGAAGTAGAGTATCCAAAAGAGGTGGCTGCAAGACCACAACGAGGAGTTGATGAAGCCCAACCAGAGACCGACTATGAAGATGCAATCTATGAAGAGCCAGTGGTCCTTAACCTAGATGGAAATAGGCTATCTAATTCACGTCGCGGTGTGCCCTTCATTCCACCTAGACCACGTCCTAGACCACGTCCTAGACACCGTTAA
Psammophis_schokari_unigene36960	OL366272	ATGGTCTTGGTGGTGGTGGCCTTTGTGTACCTGGACTTAGCACACACCCTAAAATGTTGCTCTCGAACTCTGTGTATTCTGGGTGACGATTGTTCAGAAGGGGAGAACGTATGCTTTCAAAGGAAGAATGGTACTGGTCCACTTGGCGTTGTCAGGGGGTGCGCTACTTCTTGCCCTTCTCCAATAGGAGAAGAGAAAGTTTCCTGTTGTTCAACAGACAACTGTAACAAATATTTCTCCATATTTCTTTGA
Psammophis_schokari_unigene36962	OL366273	ATGGTCTTGGTGGTGGTGGCCTTTGTGTACCTGGACTTAGCACACACCCTAAAATGTTGCTCTCGAACTCTGTGTATTCTGGGTGACGATTGTTCAGAAGGGGAGAACGTATGCTTTCAAAGGAAGAATGGAACTGGTGCATTTGGAATGAGAGTTGTCAGGGGGTGTGCTGCTTCTTGCCCTTCTCCAATAGGAGGGGAGGAAGTTTCCTGTTGTTCAACAGACAACTGTAACAAATATTTCTCCATATTTCTTTGA
Psammophis_schokari_unigene38283	OL439334	ATGGAATCGGAGCTGATCATCATTGTCCCTCGGACTGGCTCTCCCTTGGTCGGTTTTGCTACAAGCTCATCAAGCTACGAAAAACCTGGAACGAGGCAGAGATGTCCTGCACCCAACTCCGGAACGGCAGCCATCTGGCCTCCATCCAGAGCCGGCAAGAATCCATTTACGTGGCCAGAGCCTCCCGCAATGTGGTCCTCACCAATATCTGGATCGGACTGCACGACCCAGCGAAAAACCGCACCTGGAAGTGGAGCGATGGCTCCGAGTTTCGTTATAAATCCTGGGAAAGGAGAGAACCCAACAATGCTGGTGGTCAGGAGTATTGTGTCCAGCTGTCCTGGCGGTCAGGGTTTTTTGAATGGAAAGATGTCGATTGTGATTCCAAGAGCTTTTTCA…
Psammophis_schokari_unigene407394	OL439288	ATGGTGCTGATCGGAGTGCTAGCAAGGCTTCTGATGCTGCAGCTTTCTTACGCAAGAAGCCCTGTTGATCGGATCATTGGAGGTTCTGAATGTGGCGAAAGTGAACACCCTTCGCTTGTACTCCTGTATAACTCTGCAGGGATTTTCTGCTCAGGGACCTTGCTCAACCGCGAATGGGTGCTCACCGCTGCACACTGCAACAGGGTAAATTTCCAGATGAAGATTGGTGCGCATAACATAAACCTACCCAATGAGGATGAGCAGATTAGAGACCCGAAGGAGAAGCTGTGTTGTCGCAGTACCAATAACTGCACCCAATTCAGCCAGGATATCATGTTGATCAGGCTGAACAGTCCTGTTTCCGATAGTCCACACATCGCACCTCTCAGCTTGCCCTCC…
Psammophis_schokari_unigene489742	OL439277	ATGATTGCCTTCGTTGTCTTGCTAAGCCTTACTGTGGTACTGCAACAATCTTCTGGAAATGTTGATTTTAATTCTGAGTTACCCAGCAGACGAGAAAAACAGGAGGAGATTGTTGACCTGCACAACTCTTTTAGGAGAACTGTGAGCCCACCTGCTAGCAACATGCTAAAAATGGGATGGTATCCTGAAGCTGCTTCAAACGCACAACGTTGGGCAGATAACTGTGTGATTGATCACAGTTCAGAGTCTTCAAGAATTATTAATGGAATAAAATGTGGTGAAAATATAGCCTGGTCAACAAATCCCAGGTCATGGTCTGAAATAATTCACTCTTGGCATGGTGAATACAAAAATTTCGTCTATGGCGTTGGAGCAAACCCACCAGGCTCTGTTATTGGC…
Psammophis_schokari_unigene49158	OL439363	atgatccgagctctcttggtagctgtatgcttagcggtttttccatatcaagggaccgccataatcctggaatccgggaatgagaatgattatgaagtagagtatccacaagaggtggctgaattggccaatggaggagatgaggatgctcagccagagaccaactatgaagatgcaatctatgaagagctagtggtccttaacctagatgaaaataggctatctaattcacgtcgcggtgtgcccttggtagtgtttggggagagttttagggcgactggggacaaccgcgaagggccaaaatgtcggaaaggaaagtgttaa
Psammophis_schokari_unigene501235	OL439364	ATGATCCGAGCTCTCTTGGTAACTGTATGCTTAGCGGTTTTTCCATATCAAGCGAGCTCTATAATCCTGGAATCCAGAAATGAGAATGATTATGAAGTAGTGTATCCACAAGAAGTAGGTGAATTGCTCAAAGGAGGAGTTCCAGATGCTCAGCCAGAGACCAAGTATGAAGATACAGTGCCATATGAATTTCAACTGAATAGAGAGCCAGGGGTCCTTCATCTAAAAAGAAAGAGGTTCTGTTTCAGAAATGTCTGTGTTACTTTCCATAAAAAGAAACCTCGAGCAAAGCAGTAA
Psammophis_schokari_unigene503446	OL366274	ATGAAAACTCTGCCTCTGGTCTTGGTGGTGGTGGCCTTTGTGTACCTGGACTTAGCACACACCCTAAAATGTTGCTCTCGAACTCTGTGTATTCTGGGTGACGATTGTTCAGAAGGGGAGAACGTATGCTTTCAAAGGAAGAATGGTACTGGTCCACTTGGCGTTGTCAGGGGGTGCGCTACTTCTTGCCCTTCTCCAATAGGAGAAGAGAAAGTTTCCTGTTGTTCAACAGACAACTGTAACAAATATTTCTCCATATTTCTTTGA
Psammophis_schokari_unigene503490	OL439365	ATGATCCAAGCTCTCTTGGTAACTGTATGCTTAGCAGTTTTTCCATATCAAGGTAGCTCTGCAAGCCTGGAATCCAGGAATGTGAATGATTATGAAGTAGAGTATCCACAAGAAGTGGTTGCATTGCCCAAAGGAGAAGTTCACGTTGCTCAGCCAGAGACCAACTATGAAGATACAATCTATGAAGAGCCAGTGGTCCTTCACCTAGACGGAAATAGGGTAGATAATTTATATGGCGCTGTGCCTCCAATGGGTTCTCCACCATGCCATCGTTTCAGACCATGTTGA
Psammophis_schokari_unigene503591	OL439278	ATGATTGCCTTCGTTGTCTTGCTAAGCCTTGCTGTGGTACTGCAACAATCTTCTGGAAATGTTGATTTTAATTCTGAGTTACCCAGCAGACGAGAAAAACAGGAGGAGATTGTTGACCTGCACAACTCTTTTAGGAGAACTGTGAGCCCACCTGCTAGCAACATGCTAAAAATGGGATGGTATCCTGAAGCTGCTTCAAACGCACAACGTTGGGCAGATAACTGTGTGATTGATCACAGTTCAGAGTCTTCAAGAATTATTAATGGAATAAAATGTGGTGAAAATATAGCCTGGTCAACAAATCCCAGGTCATGGTCTGAAATAATTCACTCTTGGCATGGTGAATACAAAAATTTCGTCTATGGCGTTGGAGCAAACCCACCAGGCTCTGTTATTGGC…
Psammophis_schokari_unigene52669	OL439366	ATGATCCGAGCTCTCTTGGTAGCTGTATGCTTAGCGGTTTTTCCATATCAAGGGACCTCCATAATCCTGGAATCCGGGAATGAGAATGATTATGAAGTAGAGGTGGCTGAATTGGCCAATGGAGGAGTTGAGGATGCTCAGCCAGAGACCAACTATGAAGATGCAATCTATGAAGAGCTAGTGGTCCTTAACCTAGATGAAAATAGGCTATCTAATTCACGTCGCGGTGTGCCCTTCATTCCACCTAGACCACGTCCTAGACCACGTCCTAGACCACGTCCTAGACCCCGTTCAGCCAGCCCAAATGTATAA
Psammophis_schokari_unigene52701	OL439279	ATGATTGCCTTCGTTGTCTTGCTAAGCCTTGCTGTGGTACTGCAACAATCTTCTGGAAATGTTGATTTTGATTCTCAGTCACCCAGAAATCGAAAAACACAGAAGGAGATTGTTGACACGCACAACTCTTTTAGGAGAACTGTGAGCCCATCTGCTAGCAACATGCTAAAAATGGAATGGTATCCTGAAGCTGCTTCAAATGCAGAGCGTTGGGCATATAACTGTATTATTGGTCACAGTTCACCGTCTTCAAGAATTATTAATGGAATAAAATGTGGTGAAAATATAGCCTGGTCAACAAATCCCTGGTCATGGTCTGGAATAATGAAGGCTTGGCATGATGAATACAAAAATTTTGTCTATGGCGTTGGAGCAAACCCACCAGGCTCTGTTATTGGC…
Psammophis_schokari_unigene52719	OL439280	ATGATTGCCTTCGTTGTCTTGCTAAGCCTTGCTGTGGTACTGCAACAATCTTCTGGAAATGTTGATTTTGATTCTCAGTCACCCAGAAATCGAAAAACACAGAAGGAGATTGTTGACACGCACAACTCTTTTAGGAGAACTGTGAGCCCATCTGCTAGCAACATGCTAAAAATGGAATGGTATCCTGAAGCTGCTTCAAATGCAGAGCGTTGGGCATATAACTGTATTATTGGTCACAGTTCACCGTCTTCAAGAATTATTAATGGAATAAAATGTGGTGAAAATATAGCCTGGTCAACAAATCCCTGGTCATGGTCTGGAATAATGAAGGCTTGGCATGATGAATACAAAAATTTTGTCTATGGCGTTGGAGCAAACCCACCAGGCTCTGTTATTGGC…
Psammophis_schokari_unigene52737	OL439367	ATGATCCGAGCTCTCTTGGTAGCTGTATGCTTAGCGGTTTTTCCATACCAAGGTAGCTCTGCAAGCCTGGAATCCAGGAATGTGAATGATTATGAAGTAGAGTATCCACAAGAAGTGGTTGCATTGCCCAATGGAGGAGTTGAGGATGCTCAGCCAGAGACCGACTATGAAGATGCAACCTATAAAGAGCCAGTGGTCCTTCACCTAGATGGAAATAGGGTAGATAATTTACATGGCGCTGTGCCTCCAATGGGTTCTCCACCATGCCATCGTTTCAGACCATGTTAA
Psammophis_schokari_unigene52739	OL439281	ATGATTGCCTTCGTTGTCTTGCTAAGCCTTACTGTGGTACTGCAACAATCTTCTGGAAATGTTGATTTTAATTCTGAGTTACCCAGCAGACGAGAAAAACAGGAGGAGATTGTTGACCTGCACAACTCTTTTAGGAGAACTGTGAGCCCACCTGCTAGCAACATGCTAAAAATGGGATGGTATCCTGAAGCTGCTTCAAACGCACAACGTTGGGCAGATAACTGTGTGATTGATCACAGTTCAGAGTCTTCAAGAATTATTAATGGAATAAAATGTGGTGAAAATATAGCCTGGTCAACAAATCCCAGGTCATGGTCTGAAATAATTCACTCTTGGCATGGTGAATACAAAAATTTCGTCTATGGCGTTGGAGCAAACCCACCAGGCTCTGTTATTGGC…
Psammophis_schokari_unigene52755	OL439368	ATGATCCGAGCTCTCTTGGTAGCTGTATGCTTAGCGGTTTTTCCATATCAAGGGAGCTCTATAACCTTGGAATCCGGGAATGTGGATGATTATGAAGTAGAGTATCCACAAGAGGTGGCTGCATTGGCCAATGGAGGAGATGAGGATGCTCAGCCAGAGACCAACTATGAAGATGCAATCTATGAAGAGCCAGTGGTCCTTCACCTAGACGGAAAGAGGGTATATAATTTACATGCCAGTGTGCCCGCCCCTCCATGGCAACCTCATGCAAGGAGACCCCGTCCTAAAAACCGTTAA
Psammophis_schokari_unigene52777	OL439369	ATGATCCGAGCTCTCTTGGTAGCTGTATGCTTAGCGGTTTTTCCATATCAAGGGAGCTCTATAACCTTGGAATCCGGGAATGTGGATGATTATGAAGTAGAGTATCCACAAGAGGTGGCTGCATTGGCCAATGGAGGAGATGAGGATGCTCAGCCAGAGACCAACTATGAAGATGCGATCTATGAAGAGCCAGTGGTCCTTAACCTAGATGAAAATAGGCTATCTAATTCACGTCGCGGTGTGCCCTTCATTCCACCTAGACCACGTCCTAGACCACGTCCTAGACCACGTCCTAGACCCCGTTCAGCCAGATCAAATACCGACTATGAAGATGCAATCTATGAAGAGCCAGTGGTCCTTAACCTAGATGGAAATAGGCTATCTAATTCACGTCGCGGT…
Psammophis_schokari_unigene52814	OL439370	ATGATCCAAGCTGTCTTGGTAGCTGTCTGCTTAGCGGTTTTTCCATATCCAGGGAGCTCTAGAATCCTGGAATCCGGGAATGAGAATGATTATGAAGTAGAGTATCCACAAGAGGTGGCTTCATTGCCCAATGGAGGAGTTGAGGATGCTCAGCCAGAGACCAACTATGAAGATGCAATCTATGAAGAGCCAGCGGTCCTTCACCTAGATGGAAATAGGGCATATAAGTTACATAGCGGTGTGCCCGTCCCTCCATGGGGATTTAACAGACCCCGTTAA
Psammophis_schokari_unigene52858	OL439282	ATGATTGCCTTCGTTGTCTTGCTAAGCCTTGCTGTGGTACTGCAACAATCTTCTGGAAATGTTGATTTTGATTCTCAGTCACCCAGAAATCGAAAAACACAGAAGGAGATTGTTGACACGCACAACTCTTTTAGGAGAACTGTGAGCCCATCTGCTAGCAACATGCTAAAAATGGAATGGTATCCTGAAGCTGCTTCAAATGCAGAGCGTTGGGCATATAACTGTATTATTGGTCACAGTTCACCGTCTTCAAGAATTATTAATGGAATAAAATGTGGTGAAAATATAGCCTGGTCAACAAATCCCTGGTCATGGTCTGGAATAATGAAGGCTTGGCATGATGAATACAAAAATTTTGTCTATGGCGTTGGAGCAAACCCACCAGGCTCTGTTATTGGC…
Psammophis_schokari_unigene52865	OL439371	ATGATCCGAGCTCTCTTGGTAGCTGTATGCTTAGCGGTTTTTCCATATCAAGGGACCTCCATAATCCTGGAATCCGGGAATGAGAATGATTATGAAGTAGAGTATCCACAAGAGGTGGCTGAATTGGCCAATGGAGGAGTTGAGGATGCTCAGCCAGAGACCGACTATGAAGATGCAATCTATGAAGAGCCAGTGGTCCTTCACCTAGATGGAAATAGGCTATCTAATTCACGTCGCGGTGTGCCCTTCATTCCACCTAGACCACGTCCTAGACCACGTCCTAGACCACGTCCTAGACCCCGTTCAGCCAGATCAAATACCGACTATGAAGATGCAATCTATGAAGAGCCAGTGGTCCTTAACCTAGATGGAAATAGGCTAAGGACCACTGGCTCTTCA…
Psammophis_subtaeniatus_unigene107172	OL439254	ATGAAAACTCTGCCTCTGGTCTTGGTGGTGGTGGCCTTTGTGTACCTGGACTTAGCCCACACCCGGTCATGTTGCTCTGGACCTCTGTGCTTTCAGAGGAAACCATGTCCAGATGGGGAGAACATATGCTTCCGAAGGAAGAATGAAACTGACCTACTTGGAATGAGAGTTGTCAGGGGGTGTGCTCCTGATTGCCCTGCTCCAATAGGAGGAGAGGAAGTTTGCTGTTGCTCAAAAGACAACTGCAACAAATAG
Psammophis_subtaeniatus_unigene15	OL439372	ATGATCCGAGCTCTCTTGGTAGCTGTATTCTTAGCGGTTTTTCCATATCAAGCGAGCTCTATAATCCTGGAATCCAGAAATGAGAATGATTATGAAGTAGTGTATCCACAAGAAGTAGGTGAATTGCTCAAAGGAGTTCCGGATGCTCAGCCAGAGACCAAGTATGAAGATACAGTGCCATATGAATTTCAACTGAATAGAGAGCCAGGGGTCCTTCATCTAAAAAAAAAGAGGTTCTGTTTGAAAAATTTCTGCTTTACTTTCAGTAGAAAGAAACCTCGAGCAAAGCAGTAA
Psammophis_subtaeniatus_unigene19589	OL439268	ATGGTGCTCGTTGCCCGCCTGGCGGCCGGCGGGCTGCTGCTGCTGCTGGCCGTGCTGGCCCTCGCCCTCGACGGGAAGCCGCTGCACCAGGCTCCGGCGGGCGGCACGACGGCGCTGTTGCGGCGGGAGCTGACGGAGCAGCAGCCGGAGGAGTCGTCGGGTCCCGCGGCGGCGCGCAGCGGCTCCAAGGCGGGCAATGCGGCCCCGACGCCGCCGAAGGGCAAAGGGGCGGCGGCGGCGGCTGCCTCGGCGGCGTCGCGGCTGATGCGGGACTTGCGCCCCGACAGCAAGCAGTCGCGGGCCGCCTGGGGCCGGATGGTGCACCCCGAGCACCACGCAGGAGGCGGCGGCGGCGGAGGAGGAGGCGGCGGCGGAGGCGGCTCGCGGCGTCTGAAGGGG…
Psammophis_subtaeniatus_unigene22372	OL439335	ATGGGGCGATGCATCTTTGTGAGTCTTGTCTTGCTGGTCGTGGCCCTCTCCCTAACTGGAGCCGGAGCTGATCCGCACTGTCCCTTCGATTGGCTCTTCTTTAATGGGCATTGCTACAAGCTCTTCAAAAAGTACAAGAGCTGGCTCGACGCAGAGATGACCTGCCAGGAACAGGAGGAAGGCAGCCACCTGGCCTCCATCCAGAGCTCGGCAGAGTCTGTTTTCGTGGCCAAGCTGGTCTCCCGCAGTGTCTTCTTCGTCAACGTCTGGATCGGACTGAATCAGTCACGGAAACAACGCAGCTGGAAGTGGAGTGATGGCTCCGGGTTCATCTATCAATCCTGGAACCGAGGAGAACCCAACAACTTCTTGGGGCTTTTGTGGAAGGAGAACTGCGTT…
Psammophis_subtaeniatus_unigene278544	OL439291	ATGGTGCTGATCGGAGTGCTAGCAAGCCTTCTGATGCTGCAGCTTTCTTACGCAAGAAGCCCTGTTGATCGGATCATTGGAGGTTCTGAATGTGACAAAAGTGAACACCCTTCGCTTGTACTCCTGTATAACTCTGCAGGGATTTTCTGCTCAGGGACCTTGCTCAACCACGAATGGGTGCTCACCGCTGCACACTGCAACAGGGCAAATTTCCAGATGAAGATTGGTGCGCATAACATAAACCTACCCAATGAGGATGAGCAGATTAGAGACCCGAAGGAGAAGCTGTGTTGTCGCAGTACCAATAACTGCACCCAATTCAGCCAGGATATCATGTTGATCAGGCTGAACAGTCCTGTTGCCAATAGTCCACACATCGCACCTCTCAGCTTGCCCTCC…
Psammophis_subtaeniatus_unigene29278	OL439336	ATGGAATCGGAGCTGATCATCATTGTCCCTCGGACTGGCTCTCCCTTGGTCGGTTTTGCTACAAGCTCATCAAGCTACGAAAAACCTGGAACGAGGCAGAGATGTCCTGCGCCCAGCTCCGGAACGGCAGCCATCTGGCCTCCATCCAAAGCCGGCAAGAATCCATGTACGTGGCCAGAGCCTCCCGCAATGTGGTCCTTACCAATATCTGGATCGGACTGCACGACCCAGCGAAAAACCGCACCTGGAAGTGGAGCGATGGCTCCGAGTTTCGTTATAAATCCTGGGAAAGAAGAGAACCCAACAATGCTGGTGGTCAGGAGTATTGTGTCCAGCTGTCCTGGTGGTCAGGGTTTTTTGAATGGAAAGATGTCGATTGTGATTCCAAGAACTTTTTCA…
Psammophis_subtaeniatus_unigene324413	OL439292	ATGGTGCTGATCGGAGTGCTAGCAAGCCTTCTGATGCTGCAGCTTTCTTACGCAAGAAGCCCTGTTGATCGGATCATTGGAGGTTCTGAATGTGACAAAAGTGAACACCCTTCGCTTGTACTCCTGTATAACTCTGCAGGGATTTTCTGCTCAGGGACCTTGCTCAACCACGAATGGGTGCTCACCGCTGCACACTGCAACAGGGCAAATTTCCAGATGAAGATTGGTGCGCATAACATAAACCTACCCAATGAGGATGAGCAGATTAGAGACCCGAAGGAGAAGCTGTGTTGTCGCAGTACCAATAACTGCACCCAATTCACTCAGGATATCATGTTGATCAGGCTGAACAGTCCTGTTGCCAATAGTCCACACATCGCACCTCTCAGCTTGCCCTCC…
Psammophis_subtaeniatus_unigene337213	OL439283	ATGATTGCCTTCGTTGTCTTGCTAAGCCTTGCTGTGGTACTGCAACAATCTTCTGGAATTGTTGATTTTAATTCTGAGTTACCCAGCAGACGACAAAAACAGAAGGAGATTGTTGACCTGCACAACTCTTTTAGGAGAACTGTGAGCCCACCTGCTAGCAACATGCTAAAAATGGGATGGTATCCTGAAGCTGCTTCAAACGCACAACGTTGGGCAGATAACTGTGTGATTGATCACAGTTCAGAGTCTTCAAGAATTATTAATGGAATAAAATGTGGTGAAAATATAGCCTGGTCAACAAATCCCAGGTCATGGTCTGAAATAATTCACTCTTGGCATGGTGAATACAAAAATTTCGTCTATGGCGTTGGAGCAAACCCACCAGGCTCTGTTATTGGC…
Psammophis_subtaeniatus_unigene338504	OL439284	ATGATTGCCTTCGTTGTCGTGCTAAGCCTTGCTGTGGTACTGCAACAATCTTCTGGAAATGTTGATTTTAATTCTGAGTTACCCAGCAGACGACAAAAACAGAAGGAGATTGTTGACCTGCACAACTCTTTTAGGAGAACTGTGAGCCCACCTGCTAGCAACATGCTAAAAATGGGATGGTATCCTGAAGCTGCTTCAAACGCACAACGTTGGGCAGATAACTGTGTGATTGATCACAGTTCAGAGTCTTCAAGAATTATTAATGGAATAAAATGTGGTGAAAATATAGCCTGGTCAACAAATCCCAGGTCATGGTCTGAAATAATTCACTCTTGGCATGGTGAATACAAAAATTTCGTCTATGGCGTTGGAGCAAACCCACCAGGCTCTGTTATTGGC…
Psammophis_subtaeniatus_unigene33896	OL439255	ATGAAAACTCTGCCTCTGGTCTTGGTGGTGGTGGCCTTTGTGTACCTGGACTTAGCACACACCCTAAAATGTTGCTCTGGAACTCTGTGTATTCTGGGTGATGATTGTTCAGAAGGGGAGAACGTATGCTTTCAAAGGAAGAATGGTACTGGTCTACTTGGCGTTGTCAGGGGGTGCGCTACTTCTTGCCCTTCTCCAATAGGAGAAGAGAAAGTTTCCTGTTGTTCAACAGACAACTGCAACAAATATTTCTCCACATTTCTTTGA
Psammophis_subtaeniatus_unigene36259	OL439373	ATGATCCGAGCTCTCTTGGTAGCTGTATGCTTAGCGGTTTTTCCATATCAAGGGAGCTCTAGAATCCTGGAAACCGGGAATGTGAATGATTATGAAGTAGAGTATCCACAAGAAGTGTCTGCATTGACCAAAGGAGGAGTTGAGAATGCTCAGTCAGAGACCAAGTATGAAGATACAGTGCCATATGAATTTCAACTGAATAGAGAGCCAGGGGTCCTTCATCTAAAAAAAAAGAAGTTCTGTTTGAAAAATTTCTGCTTTACTTTCAGTAGAAAGAAACCTCGAGCAAAGCAGTAA
Psammophis_subtaeniatus_unigene36641	OL439374	ATGATCCGAGTTCTCTTGGTAGATGTATGCTTAGCAGTTTTTCCATATCAAGGGAGCTCTATAATCCTGGAATCCGGGAATGAGAATGATTATGAAGTAGAGTATCCACAAGAAGTGTCTGCATTGACCAAAGGAGGAGTTGAGGATGCTCAGCCAGAGATCCATTATGGAAATACAATGCAAGCTGAATTTCAAGCAAATGGAGAGCCATTGATCCTTCAGAACATAAAAACTGTTTGTACACATAGTGGTTCGTGTATCATTGACCACGTTGAAGGTAACTGTTGA
Psammophis_subtaeniatus_unigene43611	OL439285	ATGATTGCCTTCGTTGTCTTGCTAAGCCTTGCTGTGGTACTGCAACAATCTTCTGGAACTGTTGATTTTAATTCTGAGTTACCCAGAAATCGAAAAAGACAGAAGGAGATTGTTGACAAGCACAACTCTTTTAGGAGAACTGTGAGCCCATCTGCTAGCAACATGCTAAAAATGGGATGGTATCCTGAAGCTGCTTCAAAGGCACACCGTTGGGCATATAACTGTGTCATTGGTCACAGTTCAGAGTCTTCAAGAATTATTAATGGAATAAAATGTGGTGAAAATATAGCCTGGTCAACAAATCCCTGGTCATGGTCTGGAATAATGAAGGCTTGGCATGATGAATACAAAAATTTTGTCTTTGGCGTTGGAGCAAACCCACCAGGCTCTGTTATTGGC…
Psammophis_subtaeniatus_unigene43695	OL439286	ATGATTGCCTTCGTTGTCTTGCTAAGCGTTGCTGTGGTACTGCAACAATCTTCTGGAAATGTTGATTTTGATTCTGAGTCACCCAGAAATCAAAAAACACAGAAGGAGATTGTTGACACGCACAACTCTTTTAGGAGAACTGTGAGCCCATCTGCTAGCAACATGCTAAAAATGGAATGGTATCCTGAAGCTGCTTCAAATGCAGAGCGTTGGGCATATAACTGTATTATTGGTCACAGTTCAGAGTCTTCAAGAATTATTAATGGAATAAAATGTGGTGAAAATATAGCCTGGTCAACAAATCCCTGGTCATGGTCTGGAATAATGAAGGCTTGGCATGATGAATACAAAAATTTTGTCTTTGGCGTTGGAGCAAACCCACCAGGCTCTGTTATTGGC…
Psammophis_subtaeniatus_unigene43721	OL439375	ATGATCCAAGCTCTCTTGGTAGCTGTATGCTTAGCGGTTTTTCCATATCAAGCTCTGAGTGCCTCAGGAGAAGGGCGGCTTATAAGTGCAGTAAAACATAGTCATAAACCTGGTCATCATCATCATAATCGTCATCCTCCTCATCTGCTAGGGAGCTCCAGAATCCTGGAATCCGGGAATGTGAATGATTATGAAGTAGAGTATCCACAAGAGGTGGCTGAATTGGCCAATGGAGGAGTTGAGGATGCTCAGCCAGAGACCAACTATGAAGATGCAATCTATGAAGAGCCAGTGGTCCTTCACCTACGTGGAAATAAAATATGTCATCGAGGTTCATGTATCGTTTTCCCTGAAAAGCCTTCTCCAAAAAACCGGCTATCTAATTCACGTCGCGGTGTG…
Pseudocerastes_urarachnoides_3FTx_05	OL439402	ATGAAAACTCTGCTGTTGATCCTGGGGGTGGTGGCATTCGTGTACCTGGAGCCAGCATACTCCCTGATATGTGCATCATGCCCTAGTCTGAAGTGTGTTTGGACTCCTAATGTGCAGTGTGAAGAAGGTTTTACTCAATGCTTTAAAAAGTGGACTGGATCTGAAGGGCTCCGTACGAGGTACGAAAGGGGATGTGCTGCAAATTGCAGTACTGTGACAGGCAAAGAGAAAGTTATGTATTGCGCAACAGACAACTGCAACAACTAG
Pseudocerastes_urarachnoides_3FTx_06	OL439403	ATGAAAACTCTGCTGTTGATCCTGGGGGTGGTGGCATTCGTGTACCTGGAGCCAGCATACTCCCTGGAATGTGCATCATGCCCTAGTCCGAAGTGTCTTTTGACTCCTAGTGTGCAGTGTGAAGAAGGTTTTACTCAATGCTTTAAAAAGTGGAAGGGATCTGAAGGGCTCCTTACGGAGTACGAAAGGGGATGTGCTGCAAATTGCAGTACTGTGACAGGCAAAGAGAAAGTTATGTATTGCGCAACAGACAACTGCAACAACTAG
Pseudocerastes_urarachnoides_CTL_02	OL439404	ATGGGGCGATTCATCTCCGTCAGCTTCGGCTTGCTGGTCGTGTTCCTCTCCCTGAGTGGAACTGGAGCTAATCAGGATTGTCTCCCTGATTGGTCCTCCCATGAAGGGTATTGCTACAAAGTCTTCAACGTGAAGAAGACCTGGGAAGATGCAGAGAAATTCTGCACGGAGCAGGTGAATGGAGGGCATCTGGTCTCATTCCGCAGCAGTGAAGAAATGGATTTTGTGGTCCAGCTGACCTTTCCAATATTCAGTTACAACTTTGTCTGGATAGGACTGAGAGGTTTCTGGAGGGATTGCCACTGGGGGTGGAGCGATGGTGTCAAGCTTGACTACAAAGCCTGGAGTGGCGAACCCAATTGTTATGTTGCCAAGACAGCTGATAACCAATGGTTACGC…
Pseudocerastes_urarachnoides_CTL_04	OL439405	ATGGGGCGATTCATCTCCATCAGCTTCTGCTTACTGGTCCTGTTCCTCTCCCTGAGTGGAACTGGAGCTGATTGTCCCTCGGATTGGTCCTCCCATGAAGGGTATTGCTACAAAGTCTTCAAATTACGCAAGACCTGGGAAGATGCAGAGAAATTCTGCACGGAGCAGGCGAATGGAGGGCATCTCATCTCCCTCAAGAGCACTGAAGAAGTGGATTTTATGATCAAGCTGTCCTATCCAATATTGAAAGCCAACTTGGTCTGGATAGGACTGAGCGATTTCTGGAGGGATTGCCACATGGTGTGGAGAGATCATGCCAAGCTTCTCTACAAAGCCTGGAGTGACGAACCCAATTGTTTCGTAGCCAAGACAACTGATAACCAATGGTTACGCTGGAAG…
Pseudocerastes_urarachnoides_CTL_09	OL439406	ATGGGGCGATTCATCTCCGTCAGCTTCGGCTTGCTGGTCGTGTTCCTCTCCCTGAGTGGAATTGGAGCTGATTTTGATTGTCCCTCTGGTTGGTCCGCCTATGATCAGCATTGCTACCAAGCCGTTGATGAACTGAAAAGCTGGGCGGATGCAGAGAAATTCTGCACGGAGCAGGCGAACGGCGGGCATCTTGTCTCAATCGAAAACGTGGGAGAAGCAGAATTTGTGGCCCAGCTGGTCTCTGGCTTCATCCAGAAACCCGGAATCTATGTCTGGATTGGACTGAGGGATCGACGCAAAGAGCAGCAATGCAGGTCGGAGTGGATCGATGGCTCCGAGATCATTTACGTAAACTGGAAAGAAGGAGAATCCAAAATGTGTCAAGGGTTGGCTAAATGG…
Pseudocerastes_urarachnoides_CTL_11	OL439407	ATGGGGCGATTCATCTCCGTCAGCTTCGGCTTGCTGGTCGTGTTCCTCTCCCTGAGTGGAACTGGAGCTGATTGTCCCTCTGATTGGTCCTCCCATGAAGGGCATTGCTACAAGGTCTTCAAATTACTCAAGACCTGGGAGGATGCAGAGAAATTCTGCACGGAGCAGGTGAATGGAGGGCATCTGGTCTCGTTCCGCAGCAGTGAAGAAGTGGATTTTATGATCAAGCTGGCCTATCCAATATTGAAAGCCAGCTTGGTCTGGATAGGACTGAGCGATTACTGGAGGGATTGCCACTGGAAGTGGAGTGATGGTGCCAAGCTTGACTACAAAGCCTGGAGTGACGAACCCAATTGTTTCGTAGCCAAGACAACTGATAACCAATGGTTACGCTGGAAG…
Pseudocerastes_urarachnoides_CTL_21	OL439408	ATGGGGCGATTCATCTCCGTCAGCTTCGGCTTGCTGGTCGTGTTCCTCGCCCTGAGTGGAACTGGAGCTGATTTTGATTGTCCCCCTGATTGGTCCGCCTATGATCAGCATTGCTACAAGGCCTTCGATGAACCAAAAAGGGCGGGCGATGCAGAGAAATTCTGCATGGAGCAGGCGAACGGTGGGCATCTCGTCTCAATCGAAAGCATGGAAGAAGCAGAATTTCTGGCCCAGCTGATCTCTGAGAACATAAAGACATCCACAGACTATGTCTGGATTGGACTGAGGAATCAACGCAAAGCACAGTACTGCATCTCAAAGTGGACTGATGGCTCCAGCGTCATTTATAAGAATGTGATTGAACGATTTATAAAAAACTGTTTTGGGCTGGAAAAACAA…
Pseudocerastes_urarachnoides_CTL_27	OL439409	ATGGGGCGATTCATCTCCATCAGCTTCGGCTTGCTGGTCGTGTTCCTCTCCCTGAGTGGAACTGAAGCTGCTTTCTGTTGTCCCTTTGGTTGGTCCGCCTATGATCAGAATTGCTACAAGGTCTATAAGGAAGAGATGAACTGGGCTGATGCAGAGAAATTCTGCACTGAACAGCACAAAGGCAGCCATCTGGTCTCCTTGCACAACATTGCAGAAGCAGATTTTGTGCTCAAGAAGACCTCGGCAATGTTGAAAGATGGTGTTATCTGGATGGGACTGAACGATGTCTGGAATGAATGCAACTGGGGGTGGACCGATGGTGCCAAGCTTGACTACAAAGCCTGGAATGAAGGAACCAATTGTTTCGTATTCAAGACAGCTAAAAACCATTGGTCACGT…
Pseudocerastes_urarachnoides_CTL_30	OL439410	ATGGGGCGATTCATCTCCGTCAGCTTCGGCTTGCTGGTCGTGTTCCTCTCCCTGAGTGGAACTGGAGCTGATTTAGATTGTCCCCCTGATTCGTCCCCCTATCGTTACTTTTGCTACAGAGTCTTCAAAGAACAAAAGACCTGGGAAGAGGCAGAGAGGTTTTGCACGGAGCGTCCGAACAACGGGCATCTTGTCTCAATCGAAAGCATGGAAGAAGCAGAATTTGTGGCCCAGCTGCTCTCTAAGATCACAGGGAAATTCATAACCCATTTCTGGATCGGACTGAGAATTAAAGACAAAGAACAGGAATGCAGGTCGGAGTGGAGCGATGGTTCCAGTGTCAGTTATGACAACTTACATAAACGAGAATCCAGAAAGTGTTTTGGGCTGGAAAAAGAG…
Pseudocerastes_urarachnoides_CTL_31	OL439411	ATGGGGCGATTCATCTCCGTCAGCTTTGGCTTGCTGGTCGTGTTCCTCTCCCTGAGTGGAACTGGAGCTGATTTAGATTGTCCCCCTGATTCGTCCCCCTATCGTTACTTTTGCTACAGAGTCTTCAAAGAACAAAAGACCTGGGAAGAGGCAGAGAGGTTTTGCACGGAGCGTCCGAACAACGGGCATCTTGTCTCAATCGAAAGCATGGAAGAAGCAGAATTTGTGGCCCAGCTGCTCTCTAAGATCACAGGGAAATTCATAACCCATTTCTGGATCGGACTGAGAATTAAAGACAAAGAACAGGAATGCAGGTCGGAGTGGAGCGATGGTTCCAGTGTCAGTTATGACAACTTACATAAACGAGAATCCAGAAAGTGTTTTGGGCTGGAAAAAGAG…
Pseudocerastes_urarachnoides_CTL_37	OL439412	TGGGGAGAGGGGTGGGGGCTTCCTTGCTTCTCCAGACTTCGCACAGCTGGATCTTCAGGCAGGCTAGAACTTGCACACGACAGGTGCTATGTTATTGCAGGTCATACTCCTCCATCCTTTTTTATATGTAATGATCATGAGACAATAAGATTCTTCAGCCAAGTCTTTGTATTTGACATTGCCACCATCGCTCCACTCCGTCCTGCATTCCTTCCACATATTGCCCAGTCCAATCCAGGCAACAGGGAATTCCAAAGTTTGGGAGACCAGGTTGACCACAAAATCTGCTTCTTCACTGCTGTGCAAGGAGACCAGATGGCTGCCTTTGTTCTGTTCTGTGCAGAATTTCTCTGCATCAGTCCAATTTTTCAGGTCATTGAAGGTCTTGTAGCAATGTTG…
Pseudocerastes_urarachnoides_CTL_38	OL439413	ATGGGGCGATTCATCTCCGTCAGCTTCGGCTTGCTGGTCGTGTTCCTCGCCCTGAGTGGAACTGGAGCTGATTTTGATTGTCCCCCTGATTGGTCCGCCTATGATCAGCATTGCTACAAGGCCTTTGATGAACCGAAAAGCTGGGAGGATGCAGAGAAATTCTGCACGCAGCAGGCGAACGGCTGGCATCTTGCCTCAATCGAAAGCGCGGAAGAAGCAAACTTTGTGGCCCAGCTGGTCTCTGAGACCCTGACAAAATCCGAGTCCCATGTCTGGATTGGACTGAGGGAGCACAGCGAAAGACAGCAATGCAGCTTCCTGTGGACCGATCCCTCATTGGTCTGTTATGAGAATGTGATTAAATACTCAAAGTGTTTTGCACTGGGACAACATACATCG…
Pseudocerastes_urarachnoides_CTL_41	OL439414	ATGGGGCGATTCATCTCCGTCAGCTTTGGCTTGCTGGTCGTGTTCCTCGCCCTGAGTGGAACTGGAGCTGATCAGGATTGTCTCCCTGGTTGGTCCGCCTATGATCAGCATTGCTACAAGGCCTTTGATGAACCGAAAAGCTGGGAGGATGCAGAGAAATTCTGCACGCAGCAGGCGAACGGCTGGCATCTTGCCTCAATCGAAAGCGCGGAAGAAGCAAACTTTGTGGCCCAGCTGGTCTCTGAGACCCTGACAAAATCCGAGTCCCATGTCTGGATTGGACTGAGGGAGCAAAGCGAAAGACAGCAATGCAGCTTGCTGTGGACCGATAACTCCTTGGTCTGTTATGAGAATGTGATTAAATACTCAAAGTGTTTTGCACTGGGACAACATACATCG…
Pseudocerastes_urarachnoides_CTL_42	OL439415	ATGGGGCGATTCATCTCCGTCAGCTTCGGCTTGCTGGTCGTGTTCCTCTCCCTGAGTAGAACTGGAGCTGATTGTCCCTCTGACTGGTCCTCCCATGAAGGGCATTGCTACAAGGTCTTCAAATTACTCAAGACCTGGGAGGATGCAGAGAAATTCTGCACGCAGCAGGAGAACGGCTGGCATCTTGCCTCAATCGAAAGCGTGGAAGAAGCAGAATTTCTGGCCCAGCTGATCTCTGAGACCCTGACAAAATCCAAGTACCATGCCTGGATTGGACTGAGGGATCAAAGCGAAAGACAGCAATGCAGCTCACACTGGACCGATGGCTCCGCGGTCTCTTATGAGACGGTGACTAAATACACAAAGTGTTTTGGGCTGAATAAAGAGACAAACTATCGT…
Pseudocerastes_urarachnoides_CTL_43	OL439416	ATGGGGCGATTCATCTCCGTCAGCTTCGGCTTGCTGGTCGTGTTCCTCTCCCTGAGTAGAACTGGAGCTGATTGTCCCTCTGACTGGTCCTCCCATGAAGGGCATTGCTACAAGGTCTTCAAATTACTCAAGACCTGGGAGGATGCAGAGAAATTCTGCACGCAGCAGGAGAACGGCTGGCATCTTGCCTCAATCGAAAGCGTGGAAGAAGCAGAATTTCTGGCCCAGCTGATCTCTGAGACCCTGACAAAATCCAAGTACCATGCCTGGATTGGACTGAGGGATCAAAGCGAAAGACAGCAATGCAGCTCACACTGGACCGATGGCTCCGCGGTCTCTTATGAGACGGTGACTAAATACACAAAGTGTTTTGGGCTGAATAAAGAGACAAACTATCGT…
Pseudocerastes_urarachnoides_CTL_44	OL439417	ATGGGGCGATTCATCTCCGTCAGCTTCGGCTTGCTGGTCGTGTTCCTCTCCCTGAGTAGAACTGGAGCTGATTGTCCCTCTGACTGGTCCTCCCATGAAGGGCATTGCTACAAGGTCTTCAAATTACTCAAGACCTGGGAGGATGCAGAGAAATTCTGCACGCAGCAGGAGAACGGCTGGCATCTTGCCTCAATCGAAAGCGTGGAAGAAGCAGAATTTCTGGCCCAGCTGATCTCTGAGACCCTGACAAAATCCAAGTACCATGCCTGGATTGGACTGAGGGATCAAAGCGAAAGACAGCAATGCAGCTCACACTGGACCGATGGCTCCGCGGTCTCTTATGAGACGGTGACTAAATACACAAAGTGTTTTGGGCTGAATAAAGAGACAAACTATCGT…
Pseudocerastes_urarachnoides_CTL_45	OL439418	ATGGGGCGATTCATCTCCGTCAGCTTCGGCTGGCTGGTCGTGTTCCTCTCCCTGAGTGGAACTGGAGCTGATCAGGATTGTCTCCCTGGTTGGTCCTTCTATGAAGGGCATTGCTACAAGGTCTTCAACCAACGCAAGACCTGGGAGGATGCAGAGAAATTCTGCCAGAAGCAATCAAACGGCAAGCATCTCGCCACAATCGAATGGCTCGGAAAAGCAAACTTTGTGGCCGAGCTGGTGACCCTGAGGGAACCCGAGACCCATGTCTGGATTGGACTGAGGGTTGAAGACAAAAGACAGCAATGCAGCTCACACTGGACCGATGGCTCTGCAGTTTCTTATGAGAACGTGGTGTATAACACAAGGTGTTTTGGGCTGAATAAAAAAACAGGGTATCGC…
Pseudocerastes_urarachnoides_CTL_46	OL439419	ATGGTTTTTAGCTATCTCGAATACGAAACAATTGATTCCTTCATTCCAGGCTTTGTAGTCAAGCTTGGCACCATCGGTCCACCCCCAGTTGCATTCATTCCAGACATCGTTCAGTCCCATCCAGATAACACCATCTTTCAACATTGCCAAGGTCTTCTTGACCACAAAATCTGCTTCTGCAATGTTGTGCAAGGAGACCAGATGGCTGCCTTTGTGCTGTTCAGTGCAGAATTTCTCTGCATCTTCCCAATTCTTCTCTTCCTTAAAGACCTTGTAGCAATTCTGATCATAGGCAGACCAACCAGAGGGACAACAGAAAGCAGCTCCAGTTCCACTCAGGGCGAGGAACACGACCAGCCAGCCGAACCTGACGGAGATGAATCGCCCCATGGTCTTCCT…
Pseudocerastes_urarachnoides_CTL_47	OL439420	ATGGTTTTTAGCTGTCTTGAATACGAAACAATTGGTTCCTTCATTCCAGGCTTTGTAGTCAAGCTTGGCACCATCGATCCACCCCCAGTTGCATTCATTCCAGACATCGTTCAGTCCCATCCAGATAACACCATCTTTCAACATTGCCGAGGTCTTCTTGAGCACAAAATCTGCTTCTGCAATGTTGTGCAAGGAGACCAGATGGCTGCCTTTGTGCTGTTCAGTGCAGAATTTCTCTGCATCAGCCCAGTTCATCTCTTCCTTATAGACCTTGTAGCAATTCTGATCATAGGCGGACCAACCAAAGGGACAACAGAAAGCAGCTTCAGCTTCGGCTTGCTGGTCGTGTTCCTCTCCCTGAGTGGAACTGAAGCTGCTTTCTGTTGTCCCTTTGGTTGG…
Pseudocerastes_urarachnoides_CTL_48	OL439421	ATGGTTTTTAGCTGTCTTGAATACGAAACAATTGGTTCCTTCATTCCAGGCTTTGTAGTCAAGCTTGGCACCATCGGTCCACCCCCAGTTGCATTCATTCCAGACATCGTTCAGTCCCATCCAGATAACACCATCTTTCAACATTGCCGAGGTCTTCTTGAGCACAAAATCTGCTTCTGCAATGTTGTGCAAGGAGACCAGATGGCTGCCTTTGTGCTGTTCAGTGCAGAATTTCTCTGCATCAGCCCAGTTCATCTCTTCCTTATAGACCTTGTAGCAATTCTGATCATAGGCGGACCAACCAAAGGGACAACAGAAAGCAGCTTCAGTTCCACATCTTCCCTCCGCCTACGACTACATCGAATTCACGCGCTCCCTCTTCGTGAATTGATCCCCGGC…
Pseudocerastes_urarachnoides_Cystatin_00	OL439422	ATGGCCTTGTTGCGGGGGCTTTTGGTGTGTAGCCTACTCTTCCTCAGTTGTATCTGCAAGGAGGCGCTCGGGCAGAGGCTCCTCGGGGGACTGGAGAACGCTTCCCTGGGGGATCAGGACGTGGATGAGGCTCTGCAATTTGCCATGAACGAATACAACAGCCGCAACAACGATATGTATAGTAGTCGCGTATCAGAAGTGGTCACAGCCCAAAAGCAGCTTGTCAGTGGAATTATGTATTACTTCACTGTTAATATTGGACGAACAGTCTGCCGTAATAGAGCATCTGATCTTGAAAATTGTGCATTTCATACTGCACCCGAACTGGCAAAGACCGTGACCTGCACTTTTAAGGTTTACAGTGTTCCTTGGAGAGGTATTTTTTCCCTGGAAAAAAGT…
Pseudocerastes_urarachnoides_Hyaluronidase_00	OL439423	ATGTATCACCTATGGATCAAATGCCTGGCAGCTTGGATATTTCTGAAGAGATTTAATGGAGTTCATGTTATGCAGGCCAAAGCTCCAATGTATCCTAATGAGCCTTTCCTTGTGTTCTGGAATGCACCTACTACCCAATGTCGGCTGCGCTATAAGGTGGATTTAGATCTCAAGACTTTTCACATTGTAACAAATGCCAATGATTCTTTAAGTGGGTCTGCTGTGACAATATTTTATCCTAACCATTTGGGGGTGTATCCCCATATTGATGACCGCGGACATTTCTTCCATGGGATTATACCGCAAAACGAAAGCCTCACCAAACATCTCGATAAATCAAAATCAGATATTAACCGTATGATCCCACTGAAAACATTTCATGGACTTGGAGTCATTGAC…
Pseudocerastes_urarachnoides_Hyaluronidase_03	OL439424	ATGTATCACCTATGGATCAAATGCCTGGCAGCTTGGATATTTCTGAAGAGATTTAATGGAGTTCATGTTATGCAGGCCAAAGCTCCAATGTATCCTAATGAGCCTTTCCTTGTGTTCTGGAATGCACCTACTACCCAATGTCGGCTGCGCTATAAGGTGGATTTAGATCTCAAGACTTTTCACATTGTAACAAATGCCAATGATTCTTTAAGTGGGTCTGCTGTGACAATATTTTATCCTAACCATTTGGGGGTGTATCCCCATATTGATGACCGCGGACATTTCTTCCATGGGATTATACCGCAAAACGAAAGCCTCACCAAACATCTCGATAAATCAAAATCAGATATTAACCGTATGATCCCACTGAAAACATTTCATGGACTTGGAGTCATTGAC…
Pseudocerastes_urarachnoides_Kallikrein_00	OL439425	ATGGTGCTGATCAGAGTGCTAGCAAACCTTCTGGTACTACAGCTTTCTTACGCACAAGAGTCTTCTGAACTGGTCGTTGGAGGTGATGAATGTAACATAAATGAACATCGTTCCCTTGTATTCTTGTATAACTCTAGCTTTGGCTGCAGTGGGACTTTGATCAACCAGCAATGGGTGCTCAGCGCTGCACACTGTGACATGGAAAATATGCGGATATACCTTGGTTTCCATAACTTCAGTCTACCAAATATGGATCAGAAGAGAACAGTTGCAAAGGAGAAGTTCTTTTGTCTCAGTAGCAAAAGCTTTACCCTGTGGGACAAGGACATCATGTTGATCAAGATGAACAGAACTGTTAACGACAGTCCACACATCGCGCCTCTCAGCTTGCCTTCCAGT…
Pseudocerastes_urarachnoides_Kallikrein_02	OL439426	ATGGTGCTGATCAGAGTGCTAGCAAACCTTCTGGTACTACAGCTTTCTTATGATTTGCTGCATTATACAGCGTGCAATATCTGGGTCAGTGCTTCTGAAACAAATATCAAAACCGCACAAAAGTCTTCTGAACTGGTCATTGGAGGTGATGAATGTAACATAAATGAACATCCTTTCCTTGTAGCCTTGCATACTGCTAGGTCTAAGAGATTTTACTGTGCTGGGACTTTGATCAACCAGGAATGGGTGCTCACCGCTGCACGCTGCGACAGGAAAAATATCCGGATAATACTTGGTGTGCATAGCAAAAATGTACCAAATGAGGATAAGCAGATAAGAGTCCCAAAGGAGAAGTTCTTTTGTCTCAGTAGCAAAACCTACACCAGATGGGACAAGGAC…
Pseudocerastes_urarachnoides_Kallikrein_06	OL439427	ATGGTGCTGATCAGAGTGCTAGCAAACCTTCTGATGCTACACCTTTCTTACGCACAAAAGTCTTCTGAACTGGTCATTGGAGGTCATCCATGTAACATAAATGAACATCGTTCCCTTGCATTCGTGTATAACTCTAGCAGATTTATGTGCGGTGGGACTTTGATCAACCAGCAATGGGTGCTCAGCGCTGCACACTGCGACATGGAAAATATGCAGATATATCTTGGTGTGCATAACATCAGTCTACCAAATAAGGATCAGAAGAGAAGAGTCGCAAAGGAAAAGTTCTTTTGTCTCAGTAGCAAAAACTATACCAAATGGGACAAGGACATCATGTTGATCAAGCTGAACAGACCTGTTAAAACCAGTACACACATCGCGCCTCTCAGCTTGCCTTCC…
Pseudocerastes_urarachnoides_Kallikrein_07	OL439428	ATGGTGCTGATCAGAGTGCTAGCAAACCTTCTGATGCTACACCTTTCTTACGCACAAAAGTCTTCTGAACTGGTCATTGGAGGTAGTCCATGTAACATAAATGAACATCGTTCTCTTGTATTCGTGTATAACGCTAGCGGATTTCGCTGCGGTGGGACTTTGATCAACCAGCAATGGGTGCTCGGCGCTGCACACTGCGACATGGAAAATATGCGGATATACCTTGGTTTGCATAACTTCAGTCTACCAAATGAGGATCAGAAGATAAGAGTCGCAAAGGAGAAGTTCTTTTGTCTCAGTAGCAGAAACTATACCAGAAGGGACAAGGACATCATGTTGATCAAGCTGAAGAAACCTGTTACCTACAGTACACACATTGCACCTCTCAGCTTGCCTTCC…
Pseudocerastes_urarachnoides_Kallikrein_08	OL439429	ATGGTGCTGATCAGAGTGCTAGCAAACCTTCTGGTACTACAGGTTTCTTACGCACAAAAGTCTTCTGAACTGGTCATTGGAGGTGATGAATGTAACATAAATGAACATCCTTTCCTTGTAGCCTTGTATACCTCTAGCTCTAGCACGTTTCACTGTGCTGGTACTTTGATCAACCAGGAATGGGTGCTCACTGCTGTACACTGTGACAGGAAAAATATCCGGATAAAGCTTGGTACGCATAGCAAAAATATACGAAATGAGGATGAGCAGATAAGAGTCCCAAGGAGGAAGTTCTTTTGTCTTAATACCAAATTCCCCAACGGAATGGATAAGGACATCATGTTGATCAGGCTGAGAAGACCTGTTAACAACAGTACACACATCGCGCCTGTCAGCTTG…
Pseudocerastes_urarachnoides_Kallikrein_09	OL439430	ATGGTGCTGATCAGAGTGCTAGCAAACCTTCTGGTACTACAGCTTTCTTACGCACAAGAGTCTTCTGAACTGGTCGTTGGAGGTGATGAATGTAACATAAATGAACATCGTTCCCTTGTATTCTTGTATAACTCTAGCTTTGGCTGCAGTGGGACTTTGATCAACCAGCAATGGGTGCTCAGCGCTGCACACTGTGACATGGAAAATATGCGGATATACCTTGGTTTCCATAACTTCAGTCTACCAAATATGGATCAGAAGAGAACAGTTGCAAAGGAGAAGTTCTTTTGTCTCAGTAGCAGAAACTATACCAGAAGGGACAAGGACATCATGTTGATCAGGCTGAGAAGACCTGTTAACAACAGTACACACATCGCGCCTGTCAGCTTGCCTTCCAGT…
Pseudocerastes_urarachnoides_LAAO_00	OL439431	ATGAATGTTTTCTTTATGTTCTCACTGCTGTTCTTGGCTACCTTGGGAAGCTGTGCAGATGACAAAAACCCCCTAGAGGAATGCTTCAGAGAAGCTGACTATGAAGAATTTCTAGAGATCGCCAAAAATGGTCTGAAAAAGACACCAAACCCAAAACACATTGTGGTTGTAGGAGCCGGAATGTCTGGGCTTAGTGCAGCCTATGTTCTTGCAGGGGCTGGACATAAGGTGACAGTTCTTGAAGCCAGTGAACGTCCAGGAGGACGAGTGAGGACTCATCGAAATGTCAAAGAAGGCTGGTATGCCAATCTTGGGCCCATGCGTGTACCTGAGAAACACAGGATTGTCCGGGAATATATCAGAAAGTTTGGTCTGGAATTGAACGAATTTGTTCAGGAA…
Pseudocerastes_urarachnoides_LAAO_01	OL439432	ATGAATGTTTTCTTTATGTTCTCACTGCTGTTCTTGGCTACCTTGGGAAGCTGTGCAGATGACAAAAACCCCCTAGAGGAATGCTTCAGAGAAGCTGACTATGAAGAATTTCTAGAGATCGCCAAAAATGGTCTGAAAAAGACACCAAACCCAAAACACATTGTGGTTGTAGGAGCCGGAATGTCTGGGCTTAGTGCAGCCTATGTTCTTGCAGGGGCTGGACATAAGGTGACAGTTCTTGAAGCCAGTGAACGTCCAGGAGGACGAGTGAGGACTCATCGAAATGTCAAAGAAGGCTGGTATGCCAATCTTGGGCCCATGCGTGTACCTGAGAAACACAGGATTGTCCGGGAATATATCAGAAAGTTTGGTCTGGAATTGAACGAATTTGTTCAGGAA…
Pseudocerastes_urarachnoides_LAAO_02	OL439433	ATGAATGTTTTCTTTATGTTCTCACTGCTGTTCTTGGCTACCTTGGGAAGCTGTGCAGATGACAAAAACCCCCTAGAGGAATGCTTCAGAGAAGCTGACTATGAAGAATTTCTAGAGATCGCCAAAAATGGTCTGAAAAAGACACCAAACCCAAAACACATTGTGGTTGTAGGAGCCGGAATGTCTGGGCTTAGTGCAGCCTATGTTCTTGCAGGGGCTGGACATAAGGTGACAGTTCTTGAAGCCAGTGAACGTCCAGGAGGACGAGTGAGGACTCATCGAAATGTCAAAGAAGGCTGGTATGCCAATCTTGGGCCCATGCGTGTACCTGAGAAACACAGGATTGTCCGGGAATATATCAGAAAGTTTGGTCTGGAATTGAACGAATTTGTTCAGGAA…
Pseudocerastes_urarachnoides_SVMP_III_00	OL439434	ATGATCCAAGTTCTCTTGGTAACTATATGCTTAGCAGTTTTTCCATATCAAGGGAGCTCTATAATCCTGGAATCTGGGAATGTTAATGATTATGAAGTAGTGTATCCACAAAAAGTCACTGCATTGCCCAAAGGAGCAATTAAGCAGCCTGAGCAAAAATATGAAGACACCATGCAATATGACTTTAAAGTGAATGGAGAGCCAGTGATCCTTCACCTGGAAAAAAATAAAGCACTTTTTTCAGAAGATTACAGTGAGACCTATTATTCCCCTGATGGCAGAGAAATTACAACAAACCCTCCGGTTGAGGATCACTGCTATTATCATGGACGCATCCAGAATGATGCTGACTCAACTGCAAGCATCAGTGCATGCAATGGTTTGAAAGGACATTTCAAG…
Pseudocerastes_urarachnoides_SVMP_III_01	OL439435	ATGATCCAGGTTCTCTTGGTAACTATATGCTTAGCAGTTTTTCCATATCAAGGGAGCTCTATAATCCTGGAATCTGGGAATGTTAATGATTATGAAGTAGTGTATCCACAAAAAGTCACTGCATTGCCCAAAGGAGCAATTAAGCAGCCTGAGCAAAAGTATGAAGACGCCATGCAATATGAATTTAAAGTGAATGGAGAGCCGGTGGTCCTTCACCTAGAAAAAAATAAAGGACTTTTTTCAGAAGATTACAGCGAGACTCATTATTCCCCAGATGGCAGAGAAATTAAAACAAACCCTCCGGTTGAGGATCACTGCTATTATCATGGACGCATCCAGAATGATGCTGACTCAACTGCAAGCATCAGTGCATGCAATGGTTTGAAAGGACATTTCAAG…
Pseudocerastes_urarachnoides_SVMP_III_02	OL439436	ATGATCCAAGTTCTCTTGGTAACTATATGCTTAGCAGTTTTTCCATATCAAGGGAGCTCTATAATCCTGGAATCTGGGAATGTTAATGATTATGAAGTAGTGTATCCACAAAAAGTCACTGCATTGCCCAAAGGAGCAATTAAGCAGCCTGAGCAAAAGTATGAAGACGCCATGCAATATGAATTTAAAGTGAATGGAGAGCCGGTGGTCCTTCACCTAGAAAAAAATAAAGGACTTTTTTCAGAAGATTACAGCGAGACTCATTATTCCCCAGATGGCAGAGAAATTAAAACAAACCCTCCGGTTGAGGATCACTGCTATTATCATGGACGCATCCAGAATGATGCTGACTCAACTGCAAGCATCAGTGCATGCAATGGTTTGAAAGGACATTTCAAG…
Pseudocerastes_urarachnoides_SVMP_III_04	OL439437	ATGATCCGAGCTCTCTTGGTAGCTGTATGCTTAGCGGTTTTTCCATATCAAGGGATCTCTATAATCCTGGAATCTGGGAACATTAACGATTATGAAGTAGTGTATCCACAAAAAGTCACTGCATTGCCCAAAGGAGCAATTCAGCAGCCTGAGCAAAAGTATGAAGATGCCATGCAATATGAATTTAAAGTAAAAGGAGAGCCAGTGGTCCTTCACCTGGAAAAAAATAAAGATTTTTTTCCAGAAAATTACAGCGAGACTCATTATTCTCCTGATGACAGAGAAATTACAACAAACCCTCCAGTTGAGGATCACTGCTATTATTATGGACACATCCAGAATGATGCTGACTCAACTGCAAGCATCAGTGCATGCAATGGTTTGAAAGGATATTTCACG…
Pseudocerastes_urarachnoides_SVMP_III_06	OL439438	ATGATCCAAGTTCTCTTGGTAACTATATGCTTAGCAGTTTTTCCATATCAAGGGAGCTCTATAATCCTGGAATCTGGGAATGTTAATGATTATGAAGTAGTGTATCCACAAAAAGTCACTGCATTGCCCAAAGGAGCAATTAAGCAGCCTGAGCAAAAGTATGAAGACGCCATGCAATATGAATTTAAAGTGAATGGAGAGCCGGTGGTCCTTCACCTAGAAAAAAATAAAGGACTTTTTTCAGAAGATTACAGCGAGACTCATTATTCCCCAGATGGCAGAGAAATTAAAACAAACCCTCCGGTTGAGGATCACTGCTATTATCATGGACGCATCCAGAATGATGCTGACTCAACTGCAAGCATCAGTGCATGCAATGGTTTGAAAGGACATTTCAAG…
Pseudocerastes_urarachnoides_SVMP_III_07	OL439439	ATGATCCAAGTTCTCTTGGTAACTATATGCTTAGCAGTTTTTCCATATCAAGGGAGCTCTATAATCCTGGAATCTGGGAATGTTAATGATTATGAAGTAGTGTATCCACAAAAAGTCACTGCATTGCCCAAAGGAGCAATTAAGCAGCCTGAGCAAAAGTATGAAGACGCCATGCAATATGAATTTAAAGTGAATGGAGAGCCGGTGGTCCTTCACCTAGAAAAAAATAAAGGACTTTTTTCAGAAGATTACAGCGAGACTCATTATTCCCCAGATGGCAGAGAAATTAAAACAAACCCTCCGGTTGAGGATCACTGCTATTATCATGGACGCATCCAGAATGATGCTGACTCAACTGCAAGCATCAGTGCATGCAATGGTTTGAAAGGACATTTCAAG…
Pseudocerastes_urarachnoides_SVMP_III_08	OL439440	ATGATCCAAGTTCTCTTGGTAACTATATGCTTAGCAGTTTTTCCATATCAAGGGAGCTCTATAATCCTGGAATCTGGGAATGTTAATGATTATGAAGTAGTGTATCCACAAAAAGTCACTGCATTGCCCAAAGGAGCAATTAAGCAGCCTGAGCAAAAGTATGAAGACACCATGCAATATGACTTTAAAGTGAATGGAGAGCCAGTGATCCTTCACCTGGAAAAAAATAAAGCACTTTTTTCAGAAGATTACAGTGAGACCTATTATTCCCCTGATGGCAGAGAAATTACAACAAACCCTCCGGTTGAGGATCACTGCTATTATCATGGACGCATCCAGAATGATGCTGACTCAACTGCAAGCATCAGTGCATGCAATGGTTTGAAAGGACATTTCAAG…
Ramphiophis_oxyrhynchus_unigene117805	OL439376	ATGATCCAGACACTCTTGCTAACCATTTACTTAATGGATTTTCCATATCAAGGGAGCTCTGTGATCCTGGCATCAGGGAATCAGAATGTTTATGAAGTAGAGTATGCACAAGAGGTGGCTGAATTAGCCAAAGGAGGAGTTCAGGATGCTCAGCCAGAGACCAAGTATGAAGATGTAATGCAATATGAATTTCAACTAAATGGAGAGCCAGGTGTCCTTCATCTAGGAGATAGAATATGTTTTCGAGGTTCATGTACCATTATCCCTGGACATCCTCCTCCAATATTCCCAGAATCCAGATGA
Ramphiophis_oxyrhynchus_unigene191200	OL439377	ATGATCCAGACACTCTTGCTATCCATTTACTTAATGGATTTTCCATATCAAGGGAGCTCTGTAATCCTGGAATCAGGGCATGATAATGAAAATGAAGTAGAGTATGCACAAGAGGAGGCTGAATTGGCCAAAGGAGATGTACAGGATGCTCAGTCAGAGATCAAGAGTGAAGATGCAATGCATTATGAATTTCAACTGAATGGAGAGCCGGTGGTCCTTCACCTAGATAGGGTCTGTTTTCGAGGGAGATGTACATATTTGCCTAAAAAGAATCGTGCAGTACGCCAGTAA
Ramphiophis_oxyrhynchus_unigene240988	OL439378	ATGTTCCGTGCTCTCTTGGTAGCTGTTTGCTTAGCCGTTTTTCCATATCAAGGGAGCTCTCTAATCCTGGAATCTGGGAATGAGAATGATTATCAAGTAGAGTATGCACAAGAGGTGGCTGAATTGGAGAAAGGAGATGTTCAGGATGCTCAGTCAGAGAACAAGTATGAAGATGCAATGCAATATGAATTTCAACTGAATGGAGAGCCAGTGGTCCTTCACCTAGATAGGTTCTGTTTTCGAGGTAGGTGTACATATGTTCCTAAAAAGAAACGTGCAGTACACCAGTAA
Ramphiophis_oxyrhynchus_unigene240991	OL439379	ATGTACCGAGCTCTCTTGGTATCCATATGCTTAGCCGTTTTTCCCTATCAAGGGAGCTCTGTAATCCTGGAATCTGGGAATGAGAATGATTATCAAGTAGAGTATGCACAAGAGGTGGCTGAATTGGAGAAAGGAGATGTTCAGGATGCTCAGTCAGAGAACAAGTATGAAGATGCAATGCAATATGAATTTCAACTGAATGGAGAGCCAGTGGTCCTTCACCTAGATAGGTTCTGTTTTCGAGGTAGGTGTACATATGTTCCTAAAAAGAAACGTGCAGTACACCAGTAA
Ramphiophis_oxyrhynchus_unigene241001	OL439380	ATGATCCAGGCACTCTTGGTAACCATTTGCTTAATGGTTTTTCCATATCAAGGGAGCTCTCTAATCCTGGAATCTGGGAATGAGAATGATTATCAAGTAGAGTATGCACAAGAGGTGGCTGAATTGGAGAAAGGAGATGTTCAGGATGCTCAGTCAGAGAACAAGTATGAAGATGCAATGCAATATGAATTTCAACTGAATGGAGAGCCAGTGGTCCTTCACCTAGATAGGTTCTGTTTTCGAGGTAGGTGTACATATGTTCCTAAAAAGAAACGTGCAGTACACCAGTAA
Ramphiophis_oxyrhynchus_unigene405772	OL439381	ATGATCCGAGCTCTCTTGGTAACCGTATGCTTAGCTGTTTTTCCCTATCAAGGGAGCTCCGTAATCCTGGAATCTGGGAATGAGAATGATTATGAAGTAGAGATTCTACAAGAGGTGGCTGAATTGGCCAAAGGAGGAGTTCAGGATGCTCAGCCAGAGACCAAGTATGAAGATACAATGCAATATGAATTACAAGTGAATGGAGAGCCAGGGGTCCTTCATCTGAAAGGAAAGAAGATATGTTTTGGAAGATTCTGTATTACTCTCTCCAAAAAGAAATCTGCAGTACACCAGTAA
Ramphiophis_oxyrhynchus_unigene405775	OL439382	ATGATCCAGGCACTCTTGGTAACCATTTGCTTAATGGTTTTTCCATATCAAGGGAGCCCTGTAATCCTGGAATCTGGGAATGAGAATGATTATGAAGTAGAGATTCTACAAGAGGTGGCTGAATTGGCCAAAGGAGGAGTTCAGGATGCTCAGCCAGAGACCAAGTATGAAGATACAATGCAATATGAATTACAAGTGAATGGAGAGCCAGGGGTCCTTCATCTGAAAGGAAAGAAGATATGTTTTGGAAGATTCTGTATTACTCTCTCCAAAAAGAAATCTGCAGTACACCAGTAA
Ramphiophis_oxyrhynchus_unigene405778	OL439383	ATGATCCAGGCACTCTTGGTAACCATTTGCTTAATGGTTTTTCCATATCAAGGGAGCACTGTAATCCTGGAATCTGGGAATGAGAATGATTATGAAGTAGAGTATGCACAAGAGGTGGCTGAATTGGCCAAAGGAGATGTTCAGGATGCTCAGTCAGAGATCAAGTATGAAGATGCAATGCAATATGAATTTCAACTGAATGGAGAGCCAGTGGTCCTTCACCTAGATAGGTTCTGTTTTCGAGGTAGATGTACATATGTTCCTAAAAAGAATCGTGCAGTACACCAGTAA
Ramphiophis_oxyrhynchus_unigene424825	OL439384	ATGATCCGAGCTCTCTTGGTAACCGTATGCTTAGCCGTTTTTCCCTATCAAGGGAGCTCAGTAATCCTGGAATCTGGGAATGAGAATGATTATGAAGTAGAGTATGCACAAGAGGTGGCTGAATTGGCCAAAGGAGATGTTCAGGATGCTCAGCCAGAGACCAAGTATGAAGATACAATGCAATATGAATTACAAGTGAATGGAGAGCCAGGGGTCCTTCATCTGAAAGGAAAGAAGATATGTTTTGGAAGATTCTGTATTACTCTCTCCAAAAAGAAATCTGCAGTACACCAGTAA
Ramphiophis_oxyrhynchus_unigene424887	OL439385	ATGATCCAGGCACTCTTGGTAACCATTTGCTTAATGGTTTTTCCATATCAAGGGAGCTCTGTAATCCTGGAATCTGGGAATGAGAATGATTATGAAGTAGAGTATGCACAAGAGGTGGCTGAATTGGCCAAAGGAGATGTTCAGGATGCTCAGTCAGAGATCAAGTATGAAGATGCAATGCAATATGAATTTCAACTGAATGGAGAGCCAGTGGTCCTTCACCTAGATAGGTTCTGTTTTCGAGGTAGATGTACATATGTTCCTAAAAAGAATCGTGCAGTACACCAGTAA
Ramphiophis_oxyrhynchus_unigene424978	OL439386	ATGATCCGAGCTCTCTTGGTAACTGTATGCTTAGTGGTTTTTCCATATCAAGGGAGCTCTGTAATCCTGGAATCTGGGAATGAGAATGATTATGAAGTAGAGTATGCACAAGAGGTGGCTGAATTAGCCAAAGGAGGAGTTCAGGATGCTCAGCCAGAGACCAAGTATGAAGATGTAATGCAATATGAATTTCAACTAAATGGAGAGCCAGGTGTCCTTCATCTAGGAGATAGAATATGTTTTCGAGGTTCATGTACCATTATCCCTGGACATCCTCCTCCAATATTCCCAGAATCCAGATGA
Ramphiophis_oxyrhynchus_unigene439472	OL439387	ATGATCCAGGCTCTCTTGGTAACCTTATGCTTAGCAGTTTTTCCATATCAAGGGAACTCAGTAATCCTGGAATCTGGGAATGTGAATGATTATGAAGTAGAGTATCCACAAGAAGTGGCTGCATTGCCCAAAGAAGGAGTCCATGATGCTCAGCCACTGAACTCGTATGACCATACATGGGAATATCAATTTCAAGTGGCTGGATTGAATGTGGTCGTTCAGAAAATAGGAACTAGATTTTGTTTTCGAAATTCGTGTTCATTCAACCTTAAAGAAAGTAAATGTTTCATTAAATAG
Ramphiophis_oxyrhynchus_unigene463607	OL439388	ATGATCCGAGCTCTCTTGGTAACCGTATGCTTAGCAGTTTTTCCATATCAAGGGAACTCAGTAATCCTGGAATCTGGGAATGAGAATGATTATGAAGTAGAGTACCCACAAGAAGTGGCTGCATTTCCAAAAGAAGGAGTTCACGATGCTCACCCACTGACCAATTATAAAGATACAATGCTAGCTGAATTTCAACCGAATGGAGAGCCAGGGGACCTTCAGAACATAAAAACTGTTTGTACTCATAGTGGTTCGTGTTACTTTGACCACGTTGAAGGTAACTGTTGA
Ramphiophis_oxyrhynchus_unigene470267	OL439389	ATGATCCAGGCACTCTTGGTAACCATTTGCTTAATGGTTTTTCCATATCAAGGGAGCTCTGTAATCCTGGAATCTGGGAATGAGAATGATTATGAAGTAGAGTATGCACAAGAGGTGGCTGAATTGGCCAAAGGAGATGTTCAGGATGCTCAGTCAGAGATCAAGTATGAAGATGCAATGCAATATGAATTTCAACTGAATGGAGAGCCAGTGGTCCTTCACCTAGATAGGTTCTGTTTTCGAGGTAGATGTACATATGTTCCTAAAAAGAATCGTGCTTTACACCTTTATTGTATAATAAAGAATTGA
Ramphiophis_oxyrhynchus_unigene470286	OL439390	ATGATCCGAGCTCTCTTGGTAACCATATGCTTAGCGGTTTTTCCATATCAAGGGAGCTCAGTAATCCTGGAATCCGGGAATGTGAATGATTATGAAGTAGAGTATCCACAAGAAGTGGCTGCATTGGTCAAAGGAGTTGTTCAGGATGCTCAGCCAGAGACCAAGTATGAAGATACAATGCAATATGAATTTCAACTGAATGGAGAGCCAGGGGTCCTTCATCTAGAAAGAAAGAGAATATGTTTTGGAAGTTTATGTATTACTATCCCCAAAAGGAAATCTCCAACATACGAGTAA
Ramphiophis_oxyrhynchus_unigene470308_p1	OL439392	ATGATCCAGGCACTCTTGGTAACCATTTGCTTAATGGTTTTTCCATATCAAGGGAGCTCTGTAATCCTGGAATCTGGGAATGAGAATGATTATGAAGTAGAGTATGCACAAGAGGTGGCTGAATTGGCCAAAGGAGAAGAGCTCAGGTTGGCTTGGAAGCAGAAAGAGATTCCCATCCGTGAGTCCAGTCCAGTCTCCAAAATGATCCAGGCACTCTTGGTAACCATTTGCTTAATGGTTTTTCCATATCAAGGGAGCTCTGTAATCCTGGAATCTGGGAATGAGAATGATTATGAAGTAGAGTATGCACAAGAGGTGGCTGAATTGGCCAAAGGAGATGTTCAGGATGCTCAGCCAGAGCCGCCCAGAGTCCTTCGGGAGATGGGCGGGATATAA
Ramphiophis_oxyrhynchus_unigene470308_P6	OL439391	ATGCTTGATCCTCTTCCCTATGCAGCTGGGTTTTTCCCAACACTTTATTATTTATTTATTTATTTATTTATTGGACTTATATCCCGCCCATCTCCCGAAGGACTCTGGGCGGCTCTGGCTGAGCATCCTGAACATCTCCTTTGGCCAATTCAGCCACCTCTTGTGCATACTCTACTTCATAATCATTCTCATTCCCAGATTCCAGGATTACAGAGCTCCCTTGATATGGAAAAACCATTAAGCAAATGGTTACCAAGAGTGCCTGGATCATTTTGGAGACTGGACTGGACTCACGGATGGGAATCTCTTTCTGCTTCCAAGCCAACCTGA
Ramphiophis_oxyrhynchus_unigene470328_p3	OL439393	ATGATCCAGGCACTCTTGGTAACCATTTGCTTAATGGTTTTTCCATATCAAGGGAGCTCTGTAATCCTGGAATCTGGGAATGAGAATGATTATGAAGTAGAGTATGCACAAGAGGTGGCTGAATTGGCCAAAGGAGATGTTCAGGATGCCCAGCCAGAGACCAAGCATGAAGATGCAATGCAATATGAATTTCAACTGAATGGAGAGCCAGTGGTCCTTCACCTAGATAGGCACTGTTTTCGAGGTAGATGTACATATTTTCCTAAAGAGAATCGTGCAGTACACCAGTAA
Ramphiophis_oxyrhynchus_unigene470328_p9	OL439394	ATGATCCAGGCACTCTTGGTAACCATTTGCTTAATGGTTTTTCCATATCAAGGGAGCTCTGTAATCCTGGAATCTGGGAATGAGAATGATTATGAAGTAGAGTATGCACAAGAGGTGGCTGAATTGGCCAAAGGAGATGTTCAGGATGCTCAGTCAGAGATCAAGTATGAAGATGCAATGCAATATGAATTTCAACTGAATGGAGAGCCAGTGGTCCTTCACCTAGATAGGTTCTGTTTTCGAGGTAGATGTACATATGTTCCTAAAAAGTATATTGCTTACACCTTTATTGTATAA
Ramphiophis_oxyrhynchus_unigene470367	OL439395	ATGATCCGAGCTCTCTTGGTAACTGTATGCTTAGCCGTTTTTCCCTATCAAGGGAGCTCTGTTATCCTGGAATCTGGGAATGAGAATGATTATGAAGTAGAGAATCTACAAGAGGTGGCTGAATTGGCCAACAGGAGAAGAGCTCAGGTTGGCTTGGAAGCAGAGAGAGATTCCTACCCACCAGTCCAGTCCAGGCTCCAAAATGATCCGAGCTCTCTTGGTAACAGTATGCTTAGCCGTTTTTCCCTATCAAGGGAGCTCTGTAATCCTGGAATCTGGGAATGA
Ramphiophis_oxyrhynchus_unigene470376	OL439396	ATGATCAGATTATTCCATATCATTGACAGTAGAATGGTGAGCGAAGCGATTTTTTGTCGGGCTGGGAGAGTGAGTGCCTTTAAGGTTTTTGAACCATGTTGTACACCTGGTAGTCCGGAGTGCACGGGTGCTCCAGAATCTTTCATTAGTAACCCTTTTTCCGTTATACTGGAGGCAACCAGTTTCACCATGCAGCTGTATTCTCATTTGGATTTCTTTCTGCTGTTTCTAGTTGCTGTAAACATAAAGCGCGTCTCCGTGGAGCTTTGCAGACACACCTGGTTAATTCTTGCCTTCGTTGTCATTGTGGGACGCGGCTTTGAGCTGTTCCGAGCTCACGATAGAGTGAAAAATCCCGGAGCATTCTGTCCTGATCACCGGGCCTCCCTTTCTTCGGTC…
Ramphiophis_oxyrhynchus_unigene470391	OL439397	ATGATCCGAGCTCTCTTGGTAACAGTATGCTTAGCCGTATTTCCCATCCATGAGAGCTCTCTTATCAAAGCCTCATGGCCCGCGATCAACTATGGAGTCGACCAAGCACTTGCTGATCCAGACTACTCCATCTACGACATTTCTAATGGTCAGAACTATACCCACTATAAAGATACAATACTGAATAAACTGCCAGATAACAGAGCCCCTGGCCTCCTTTATCAGAAACGTAACCAGAATTGTAATAATAGCTTCAGGATCACTACTGTACTGAAGATCTCTATTAGCAGAAGGTACTACAGCATCTACAGAACTATATATCCTATCCTTTCAAAAAATGGCCCCCCTAACAACCATTCACACTATAATCATATCACACCAAATCCTCATACTTACTTT…
Ramphiophis_oxyrhynchus_unigene470485	OL439398	ATGATCCAAGCTCTCTTGGTAACCATTTGCTTAGCGGTTTTTCCATATCAAGGGAGCTCTGTAATCCTGGAATCTGGGAATGAGAATGATTATGAAGTAGAGTATGCACAAGAGGTGGCTGAATTGGCCAAAGGAGAAGTTCAGGATGCTCAGCCAGAGACCAAGTATGAAGATACAATGCAATATGAATTACAAGTGAATGGAGAGCCAGGGGTCCTTCATCTGAAAGGAAAGAAGATATGTATTGGAAGATTCTGTATTACTCTCTCCAAAAAGAAATCTGCAGTACACCAGTAA
Ramphiophis_oxyrhynchus_unigene470510	OL439399	ATGATCCGAGCTCTCTTGGTAACAGTATGCTTAGCCGTTTTTCCCTATCAAGGGAGCTCAGTAATCCTGGAATCTGGGAATGAGAATGATTATGAAGTAGAGTATGCACAAGAGGTGGCTGAATTGGCCAAAGGAGATGTTCTGGATGCTCAGCCAGAGACCAAGTATGAAGATACAATGCAATATGAATTACAAGTGAATGGAGAGCCAGGGGTCCTTCATCTGAAAGGAAAGAAGATATGTATTGGAAGATTCTGGCTTACTGGTGTACTGCAGATTTCTTTTTGGAGAAAGTAA
Ramphiophis_oxyrhynchus_unigene659887	OL439400	ATGATCCGAGCTCTCTTGGTAACCATATGCTTAGCCGTTTTTCCCTATCAAGGGAGCTCTGTAATCCTGGAATCTGGGAATGAGAATGATTATGAAGTAGAGAATCTACAAGAGGTGGCTGAATTGGCCAAAGGAGGAGTTCAGGATGCTCAGCCAGAGACCAAGTATGAAGATACAGTGCAATATGAATTACAAGTGAATGGAGAGCCAGGGGTCCTTCATCTGAAAGGAAAGAAGATATGTTTTGGAAGAATCTGTATTAGACTCCCCAAAAAGAAACCTGCAGTACACCAGTAA
Ramphiophis_oxyrhynchus_unigene675495	OL439401	ATGATCCGAGCTCTCTTGGTAACCGTATGCTTAGCTGTTTTTCCCTATCAAGGGAGCTCCGTAATCCTGGAATCTGGGAATGAGAATGATTATGAAGTAGAGATTCTACAAGAGGTGGCTGAATTGGCCAAAGGAGGAGTTCAGGATACTCAGCCAGAGACCAAGTATGAAGATACAATGCAATATGAATTACAAGTGAATGGAGAGCCAGGGGTCCTTCATCTGAGACGAAAGAAGATATGTATTGGAAAAATCTGTGTTTTTCTCTCCAAAAGTAAACCTGCAGTACACCAGTAA
Rhabdophis_subminiatus_unigene144234	OL439256	ATGAAAACTCTGCTGCTAGCCTTGGTGGTGGTGACCTTCGTGTGCCTGGACTTTGGAAACTCCCTGGAATGTTGCAAGGATGTGCTGTGTCTAAGTGCCGTGCAGTGTAGTTCAGATACGGCTGTGTGCACTAAAACATACACCAAATCATTAATTGGTACCAAAATGAATGTCCAGTACGGATGTGCTTCTAATTGTACTCTTCCAGAAGAGGGGGGATACCCTCTGTACTGCAGTGGCAACAGGTGCAGTTTCTAG
Rhabdophis_subminiatus_unigene171925	OL439293	ATGGCACTGATCGGATTGTTATCAAACCTTCTGATGATATGCCTTTCTTATGCAACAACCCATCATGATCGGATCATTGGAGGTTATGAATGTAACGAAAATGAACATCCTTTTCTTGTACTCTTGTATAACTCTAAAGGAGCTTTTTGCTCTGGGGCCCTGCTCAACCACGAATGGGTGATCACCGCTGCTCACTGCAACAGGGAAAATATCCAGATGAAGTTTGGTGTCCATAACAAACAGGTACACTTGGTGGATGAGCAAATAAGAGTCCCGAAGGAGAAGTTGTGTTGTCTCAATACCAATAACTGTACCCAACTGAGCCAGGACATCATGTTGATCAGGCTGAACAGTTCTGTTAACTTTAGTGAACACATCGCGCCTCTCAGCTTGCCCTCC…
Rhabdophis_subminiatus_unigene24430	OL439257	ATGAAAACTCTGCTGCTGGCCTTGGTGGTGGTGGCATTCGTGTGCCTGGACTCAGTTTACCCAGACTGTTTTCAATGCACTGGAGAAAATTACTGGTATAGGTGTTCAGGACCGAAGAAATGTCCGTATGGGGAAAACTTCTGCTACACTTTGTACAAAGATGATGGAATGAGATTTTCTGTCAAGGGATGTACCAAATCATGCCCTATCGCAGGACCTGGTGAGACTGTGAACTGTTGCTTTTATTCAGGGTGCAACTCTTTATAA
Rhabdophis_subminiatus_unigene28625	OL439337	ATGCAGCAATTCATCTTTGTGAGTCTCGGCTTGCTGGTCGTGGCCCTCTCCTTAAGCGGGACTGCAGCTGATCCCAACTGCTCCTTCGATTGGTTCTCCTATAATGGGCATTGCTACAAAGTCTTCAAACAACTCAAGAGCTGGAACAATGCAGAGATGTTCTGCAGGAAACAGGCAGAAGGTGGCCACCTCGCCTCCATCCAAAGCTGGGGAGAGGCAGCTTACGTGGCCAGTGTGGTCTCCCGCGATGTCTTCCTTTTCAATGTCTGGATCGGACTGAGTGATCCATGGAAACAGCGCACCTGGGTGTGGAGTGATGGATCCAGGTTCAGCTACAGATCTTGGAAAGGAGGAGAACCCAACAACTTTCTTTGGAACGAATACTGCGTTGAACTGTGG…
Rhabdophis_subminiatus_unigene29251	OL439338	ATGGGGCGATTCATCTTTCTCAGCCTGGTCTTGCTGGTCGTGGCTTTCTCCCTAAATGGAGCCAAAGGCTGCTGTTGTCCCATTGATTGGCTCCCCATGAATGGGTTTTGCTACAAGGTCTTTGATGAACACAAGAACTGGAACGATGCCGAGACATTCTGCAGGAAACACAAGCCAGCCTGCCACCTGGCTTCCATTCATGACAGTGAAGAGTCAGCTGAGTTGGCCGAATATGTCTCCGACTACCTCAAAAGTGGTGGAAATGTCTGGATTGGACTGAATGACCCAAAGAAACAACGCAATTGGCAGTGGACAGACAGATCCAGGAACAGCTACCTGGTGTGGCAACAAGGAGAGCCCAACAACAATAGGAACAATGAATATTGCGTTGAACTTTGG…
Rhabdophis_subminiatus_unigene322408	OL439339	ATGGGGCGATTCGTCTTTCTGAGTCTCGGCTGGCTGGTCGTGTCCCTCTCTCTAAGTGGAACTGCAGCTGATGCCCAATGCCCCTCCCGTTGGTCCTCCTATAATGGGCATTGCTACAGGGTCTTCATGGAAAAACGCAGGAGCTGGCATGAAGCAGAGATGATCTGCAGGGAACAGGGGGAAGGCAGCCACCTCGCCTCCATCCACAGCCGGGAAGAGTCCGATTACGTGGGCTGGTTGGTCTCCCTCTATGTCAGCATTTTCCATGTCTGGATCGGGCTGGCTGATCAATGGAAGAATCACAACTGGGCGTGGAGTGATGGCTCCAGGTTCCAGTACACATCCTGGAAACTAGGAGAACCCAACAACTTTCTCTGGAGAGAGCACTGCGTTGCACTG…
Rhabdophis_subminiatus_unigene408205	OL439340	ATGGGGCGATTCGTCTTTCTGAGTCTCGGCTGGCTGGTCGTGTCCCTCTCTCTAAGTGGAACTGCAGCTGATGCCCAATGCCCCTCCCGTTGGTCCTCCTATAATGGGCATTGCTACAGGCTCTTCATGGAAAAACGCAGGAGCTGGCATGAAGCAGAGATGATCTGCAGGGAACAGGGGGAAGGCAGCCACCTCGCCTCCATCCACAGCCGGGAAGAGTCCGATTACGTGGGCTGGTTGGTCTCCCTCTATGTCAGCATTTTCCATGTCTGGATCGGGCTGGCTGATCAATGGAAGAATCACAACTGGGCGTGGAGTGATGGCTCCAGGTTCCAGTACACATCCTGGAAACTAGGAGAACCCAACAACTTTCTCTGGAGAGAGCACTGCGTTGCACTG…
Rhabdophis_subminiatus_unigene46129	OL439341	ATGGGGCGATTCGTCTTTCTGAGTCTCGGCTGGCTGGTCGTGTCCCTCTCTCTAAGTGGAACTGCAGCTGATGCCCAATGCCCCTCCCGTTGGTCCTCCTATAATGGGCATTGCTACAGGGTCTTCATGGAAAAACGCAGGAGCTGGCATGAAGCAGAGATGATCTGCAGGCAACAGGGGGAAGGCAGCCACCTCGCCTCCATCCATAGCCGGGAAGAGTCCGATTACGTGGGCTGGTTGGTCTCCCTCTATGTCAGCATTTTCCATGTCTGGATCGGGCTGGCTGATCAATGGAAGAATCACAACTGGGCGTGGAGTGATGGCTCCAGGTTCCAGTACACATCCTGGAAACTAGGAGAACCCAACAACTTTCTCTGGAGAGAGCACTGCGTTGCACTG…
Rhabdophis_subminiatus_unigene46452	OL439342	ATGGGGCGATTCATCTTTCTCAGCCTGGGCTTGCTGGGCGTGGCTTTCTCCGTAAAGGGATCTGAAGATGATTGTCCCTCTGGTTGGTCCTCCTACGGGAAGAATTGCTACAAGTTCTTCAGGCTATACAGGACCTGGGAGGATGCAGAGAACGTCTGCATGGAGTTGCAGAGAGGTGCGCATCTGCTCTCCATCGGAAGCCAGGAAGAAGAAGACTTTATGCTGAAGCTGGCGCCCCCCAAGGCTGTATACTTTAGTGTATGGTTGGGACTGTACGACATATGGAAGGGATGCAGCTGGGGGTGGAGTGATGGCTCCCGCCTCGGTTACCAGGCCTGGAATGAAACACCCCGATGTGCAGTTCTGAGAATAAAACCCAGACCTACCGATTGGATCCAT…
Rhabdophis_subminiatus_unigene477638	OL439343	ATGGGGCCATTCATCTTTCTGACCCTCGGCTTGCTGGTCGTGGCTTTCTCCCTAAATGGAGCCAAAGGCTGCTGTTGTCCCATTGATTGGCTCCCCATGAATGGGTTTTGCTACAAGGTCTTTGATGAACACAAGAACTGGAACGATGCCGAGACATTCTGCAGGAAACACAAGCCAGCCTGCCACCTGGCTTCCATTCATGACAGTGAAGAGTCAGCTGAGTTGGCCGAATATGTCTCCGACTACCTCAAAAGTGGTGGAAATGTCTGGATTGGACTGAATGACCCAAAGAAACAACGCAATTGGCAGTGGACAGACAGATCCAGGAACAGCTACCTGGTGTGGCAACAAGGAGAGCCCAACAACAATAGGAACAATGAATATTGCGTTGAACTTTGG…
Rhabdophis_subminiatus_unigene497406	OL439258	ATGAAAACTCTGCTGCTGGCTTTAGTGATGGTGGGATTTGTGTACCTGGTCTCAGGACAAAACCGGACGTGTCATTCATGCACCGGAACAGTATGTTTTAAGCTTGAGGAGTGTAAAGAAGGGCAGAACCTATGCTTTGAAAGGAAAATTATTGGTGATTTATTTGGGATGAAAACCGTCAGGGGATGTGCTAAAACCTGTGCTACTCCAGGAGAAAATGAGAAAATTACATATTGCTCAACAGACAACTGCAACATCTAG
Rhabdophis_subminiatus_unigene500073	OL439344	ATGGGGCGATTCATCTTTCTCAGCCTGGGCTTGCTGGTCGTGGCTTTCTCCGTAAAGGGATCTGAAGATGATTGTCCCTCTGGTTGGTCCTCCTATGGGAAGAATTGCTACAAGTTCTTCATGCAATACAGGACCTGGGAGGATGCAGAGAACGTCTGCATGGAGTTGCAGAGAGGTGCGCATCTGCTCTCCATCGGAAGCCAGGAAGAAGAAGACTTTATGCTGAAGCTGGCGCCCCCCAAGGCTGTATACTTTAGTGTATGGTTGGGACTGTACGACATATGGAAGGGATGCAGCTGGGGGTGGAGTGATGGCTCCCGCCTCGGTTACCAGGCCTGGAATGAAACACCCCGATGTGCAGTTCTGAGAATAAAACCCAGACCTACCGATTGGATCCAT…
Rhabdophis_subminiatus_unigene52075	OL439259	ATGAAAACTCTGCTGCTCGTGGTGGTGGTGGTGGGATTCGTGTACCTGGACTTAGGATACACCCTGTTATGCTACTCATGCCCAAAATTACTTTGTCTTGACTCTGTAAAATGTCTGGATGATCAGACGTTTTGCTATAAAAGCTGGAATAATTCTGTTCTTTCAGCAACAAATTTCATCAGGGGATGTGCTGAAACTTGCCCTCCTGTGAATGCCCCCGAGGGCTCTTTGTGTTGCGCAACAGACAACTGCAACTACTAG
Rhabdophis_subminiatus_unigene61055	OL439260	ATGAAAACTCTGCTGCTAGCCTTGGTGGTGGTGACCTTCGTGTGCCTGGACTTTGGAAACTCCCTGGAATGTTGCAAGGATGCGCTGTGTCTAAGTGCCGTGCAGTGTAGTTCAGATACTGATGTGTGCACTAAAACATACACCAAATCACTGATTGGTACCAAAATGAATGTCACGTACGGATGTGCTTCTAATTGTACTTTACCGGTCCAGGGGGGATACACTCTGTACTGCAGTGGCAACAGGTGCAGTTTCTAG
Rhabdophis_subminiatus_unigene61121	OL439287	ATGATTGTCTTCATCTTGCTAAGTCTTGCTGCAGTGCTGCGACAGTCTTTTGGAAACGTTGATTTTAATTCCGAGTCACCCAGGAATCCAGGAAAACAACAGGAGATTGTTAACATACACAATTCTTTTAGGAGATCTGTGAGACCAACTGCTCGCAACATGCTAAAAATGGAATGGTATTCTGAAGCTGCTTCAAATGCAGAACGTTGGGCGTATCAATGTGCTTATGATCACAGTCCACGCTCTTCAAGAATTCTTAATGGAATACAATGTGGTGAAAATATATTCATGGCTAGTGATCCCTGGGCATGGACTGGTATCATCCAGGATTGGTATGATGAATACAGAAATTTTGTATATGGCGTTGGAGCAAACCCACCAGATTCTGTTACTGGCCAT…
Rhabdophis_subminiatus_unigene7535	OL439345	ATGGGGCGATTCATCTTTCTCAGCCTCGGCTTGCTGGTCGTGGATTCCTCCGTAAAGGGATCTGGATCTGATTGTCCCTCTGGTTGGTCCTCCTATGATAAGAATTGTTACAAGGTCTTTGATGAACGCAAGAATTGGGACGAAGCCCAGAGGTTCTGCATGGATCAGGGGAAAGAGGGCCATCTGGTCTCTCCCGGAAGCATTGAAGAGGGAAATTTTGTGGCCAAACTCACCGCTAATGAATTTAAGGAACGCCACCCGGCCTATGTCTGGATTGCACTGAGCGCTCAAGACCAAGAAAAGCTACAACGCACAACTTGCTGGAATGGCCGCAAACATGTTTCCTGTGGTCCAACGTTAGAACTGTGCATTCAAAACGGCGAGGTGATTCCCTGTATT…
Rhabdophis_subminiatus_unigene7536	OL439346	ATGGGGCGATTCATCTTTCTCAGCCTCGGCTTGCTGGTCGTGGATTCCTCCGTAAAGGGATCTGGATCTGATTGTCCCTCTGGTTGGTCCTCCTATGATAAGAATTGTTACAAGGTCTTTGATGAACGCAAGAATTGGGACGAAGCCCAGAGGTTCTGCACGGAGCAGGGGAAAGAGGGCCATCTGGTCTCTCCCGGAAGCATTGAAGAGGGAAATTTTGTGGCCAAACTCACCGCTAATGAATTTAAGGAACGCCACCCGGCCTATGTCTGGATTGCACTGAGCGCTCAAGACCAAGATAAGCTACTCCGCACATCGTGCTGGAATGGCCACAGGATGGTTTCCTGTGGTCCAACATTAGAACTGTGCATTGAAAACGGCGAGGTGATTCCCTGTATT…
Rhabdophis_subminiatus_unigene7537	OL439347	ATGGGGCGATTCATCTTTCTCAGCCTCGGCTTGCTGGTCGTGGATTCCTCCGTAAAGGGATCTGGATCTGATTGTCCCTCTGGTTGGTCCTCCTATGATAAGAATTGTTACAAGGTCTTTGATGAACGCAAGAATTGGGACGAAGCCCAGAGGTTCTGCACGGAGCAGGGGAAAGAGGGCCATCTGGTCTCTCCCGGAAGCATTGAAGAGGGAAATTTTGTGGCCAAACTCACCGCTAATGAATTTAAGGAACGCCACCCGGCCTATGTCTGGATTGGACTGAGAGCTCAAGACCAAGATAAGCTATACCCTTTAAGGTGCAGGTCTAAAAACAGGCCCCTTGGATGTCGTCCACTAAGATCCAGAAATTGTCTTGTGTTGTCAAAACGTACAGGGTAT…
Rhabdophis_subminiatus_unigene76481	OL439261	ATGAAAACTCTGCTGCTGGCCTTGGTAGTGGTGGCATTGGTGTGCCTGGACTCAGTTTCATCCACCCAACTTTGTTTCCAATGCAATGAAGAAAACTACTGGAATAAGTGTTTAAGTGCTACAAAATGTCAGAATGGGGAGACCACGTGCTACACTAAGTACAAACGTCATAAGAAGTTTGGAATGAGATGGGCTGTCAAGGGATGTGCTAGAGCATGCCCTAACCCAAAACGTGATGAGATTGTGAACTGTTGCTATTCACCAGAGTGCAACATTTTAATATGA
Rhabdophis_subminiatus_unigene76486	OL439262	ATGAAAACTCTGCTGCTGGCCTTGATGGTGGTGCCATTAGTGTGCCAGGACTCAGTTTACCCAGACTGTTATCAATGCACTGGAGAAAATTGCTGGTATAGGTGTTTAGGACCTAGGAAATGTCCGATAGGGGAAAGAATCTGCTACACTTTGTACAAAGATGATGGAAAGAGATTTTATGCCAAGGGATGTGCCAGATCATGCCCTTCCGCGGGACCTGGTGAGACTGTGAACTGTTGCTTTTATTCAGGGTGCAACCGTTTATACTGA
Rhabdophis_subminiatus_unigene76489	OL439263	ATGAAAACTCTGCTGCTGGCCTTGGTGGTGGTGGCATTCGTGTGCCTGGACTCAGTTTACCCAGACTGTTTTCAATGCACTGGAGAAAATTACTGGTATAGGTGTTCAGGACCGAAGAAATGTCCGTATGGGGAAAACTTCTGCTACACTTTGTACAAACGTGAAGGAGTAAGATTTGCTGTCAAGGGATGTACCGCATCATGCCCTACCACGGGACCTGGTGAGACTGTGAACTGTTGCTATTATTCAGGGTGCAACAATTTATAA
Tropidolaemus_subannulatus_CRiSP_0	OL634758	ATGATTGCCTTCATTGTCTTGCCAATTCTTGCTGTAGTGCTCCAACAGTCTTCTGGAAGTGTTGATTTTGATTCTGAGTCACCCAGGAACCCAGAAATACAAAACAAGATTATTGACTTGCACAATTCTTTAAGGAGATCTGTGAATCCAACTGCTAGCAACATGCTAAAAATGGAATGGTATCCTGAAGCTGCCACTAATGCAGAACGTTGGGCGTACAGATGTATTGAGGAACACAGTTCACGCAATTCAAGAGTTGTTGAAGAAATAAACTGTGGTGAAAATATATATATGTCATCTAATCCTATGAAATGGACTGAAATTATTCACGCCTGGTATGGTGAATACAAAAATTTCAAGTATGGCGCTGGAGCAGACCCATCAAATGCTGTTATTGGC…
Tropidolaemus_subannulatus_CTL_0	OL634759	ATGGGGCGATTCATCTTTGTGAGCTTCGGCTTGCTGGTCGTGTTCCTCTCCCTGAGTGGAACTGGAGCTGATTTCAAGTGTCCCTCTGAATGGTACGCCTATGATCAGCATTGCTACAGGATCATCAATAAACCGCAAACCTGGGCCGATGCAGAGAAGTTCTGCAAGAAGCAGGCGAAAGGCGGGCATCTGGTCTCTATCCAAAGCTCCGGAGAAGCAGACTTTGTGGCCTGGATGGTCACTCAGAACATAGAGACACCCTTTCACTACGTCTGGATCGGACTGAGGGTTCAAAACAAGAAAAAGCAATGCAGCACGGAGTGGAGCGATGGCTCCAGCGTCAGTTATGACAACCTGCTTGAACTATATATGAGAAAGTGTGGTGGGCTGGAACAAGAG…
Tropidolaemus_subannulatus_CTL_1	OL634760	ATGGGGCGATTCATCTTTGTGAGCTTCAGTTTGCTGGTCCTGTTCCTCTCTCTAAGAAGAGTGAAAAGCAGTTGTTGTTCCAACGATTCGCTCCCCATGAATGGGCTTTGCTACAAGATCTTCAATGAACGGAAGAGCTGGAAGGATGCAGAGATGTTTTGCAGGAAATATAAGCCAAGCTGCCACCTCGCCTCCTTCCACCGCAGTGCCGAATCCCATGACATTGCCGAGTACATCACTGACTATCACAAAGGTCAGGCCGAAGTTTGGATCGGACTGTGGGATAGGAAGAAAGACTTCTCCTGGGAGTGGACGGACAGATCTTGCACCGACTACCTAACGTGGGACAAAAATCAGCCCGATCACTACCAGAACAAAGAATTCTGCGTTGAGCTTGTG…
Tropidolaemus_subannulatus_CTL_2	OL634761	ATGGGGCGATTCATCTTCGTGAGCTTCAGCTTGCTGGTCGTGTTCCTCTCCCTGAGTGGAACTGGAGCTGGTCAGCGTTGTCCCCCTGGTTGGTCCTCCTTCAATCAGTCTTGCTATCAGGTCTTCAAACAACCGATGAGGTGGGCTGAGGCAGAGATGTCCTGCACGCGGAAGGCGGAAGGCAGCCATCTGGCCTCCATCCAGAGCTTGGCAGAGTCAGCTTACGTGGCCGAACTGGTCTCAAACCGTACCAAACTCTCCGGTGTTTGCCTCCCCTTCGGTGTTTTCCTCTGCCCCCGTGTCTGGATCGGACTGAGTGATCCATGGAATAATGGCAACTGGCAATGGACTGATGGCTCCACCTTCGGCTACCAATCCTGGAAACAAGGACAGCCTGAC…
Tropidolaemus_subannulatus_CTL_3	OL634762	ATGGGGCGATTCATCTTTGTGAGCTTCGGCTTGCTGGTCGTGTTCCTCTCCCTGAGTGGAACTGGAGCTGATTTCAAGTGTCCCTCTGAATGGTACGCCTATGATCAGCATTGCTACAGGATCATCAATAAACCGCAAACCTGGGCCGATGCAGAGAAGTTCTGCAAGAAGCAGGCGAAAGGCGGGCATCTGGTCTCTATCCAAAGCTCCGGAGAAGCAGACTTTGTGGCCTGGATGGTCACTCAGAACATAGAGACACCCTTTCACTACGTCTGGATCGGACTGAGGGTTCAAAACAAGAAAAAGCAATGCAGCACGGAGTGGAGCGATGGCTCCAGCGTCAGTTATGACAACCTGCTTGAACTATATATGAGAAAGTGTGGTGGGCTGGAACTGGAA…
Tropidolaemus_subannulatus_CTL_4	OL634763	ATGGGGCGATTCATCTTTGTGAGCTTCGGCTTTCTGGTCCTGTTCCTCTCTCTAAGAGGAGCTGGAGCTGGTTTATGTTGTCCCATGCGTTGGTCCTCCTATGAAGGGCATTGCTACCAGGTCTTCAAACAAGAGATGAACTGGACCGCTGCAGAGAAATTCTGCACGCAACAGCACAAAGGCAGCCATCTGGTCTCCGTTCACAACACCGAAGAAGCAGATTTTGTGGTCAAGATGACCCACTCCAGTTTGGGCGCCACTTTTGTCTGGATCGGAGTGAACAATATTTGGAACGGGTGCCACTGGAAGTGGAGCGATGGCACTGCGCTCGACTACAAAGAGTGGCGTGAACAATTTGAATGTCTCGCATCCAGGACATTTGATAACCAATGGTTAAGT…
Tropidolaemus_subannulatus_CTL_5	OL634764	ATGGGGCGATTCATCTTTGTGAGCTTCGGCTTTCTGGTCCTGTTCCTCTCTTTAAGAGGAGCTGGAGCTGGTTTATGTTGTCCCATGCGTTGGTCCTCCTATGAAGGGCATTGCTACCAGGTCTTCAAACAAGAGATGAACTGGACCGCTGCAGAGAAATTCTGCACGCAACAGCACAAAGGCAGCCATCTGGTCTCCGTTCACAACACCGAAGAAGCAGATTTTGTGGTCAAGATGACCCACTCCAGTTTGGGCGCCACTTTTGTCTGGATCGGAGTGAACAATATTTGGAACGGGTGCCACTGGAAGTGGAGCGATGGCACTGCGCTCGACTACAAAGAGTGGCGTGAGCAATTTGAATGTCTCGCATCCAGGACATTTGATAACCAATGGTTAAGT…
Tropidolaemus_subannulatus_CTL_6	OL634765	ATGGGGCGATTCATCTTCGTGAGCTTCAGCTTGCTGGTCGTGTTCCTCTCCCTGATTGGAACTGGAGCTGGTCAGCCTTGCCCCCCTGGTTGGTCCTCCTTCAATCAGTCTTGCTACCAGGTCGCCAATCAACGGATGACGTGGGCCGCTGCAGAGATGTCCTGCAGGCGGGAGGCGGAAGGCAGCCATCTGGCCTCCATCCAGAGCTTGGCAGAGTCAGATTACGTGTCCAGATTGGTCTCCAACCGTACCCAACCTTCCCTCCTCTCCGGTGATGTCTGGATCGGACTGAATTATACAAGGAAGAATGGAAACTGGCAATGGACTGATGGCTCCCCCTTCGGCTACCAATCCTGGAATCAAGAACCCAATGACTTTTTCTTGAGGAAGTCCTGCGTT…
Tropidolaemus_subannulatus_CTL_7	OL634766	ATGGGGCGATTCATCTTTGAGAGCTTCGGCTTTCTGGTCCTGTACCTCTCTCTAAGAGGAGCTGGAGCTGGTTTATGTTGTCCCATGCGTTGGTCCTCCTATGAAGGGCATTGCTACCAGGTCTTCAAACAAGAGATGAACTGGACCGCTGCAGAGAAATTCTGCACGCAACAGCACAAAGGCAGCCATCTGGTCTCCGTTCACAACACCGAAGAAGCAGATTTTGTGGTCAAGATGACCCACTCCAGTTTGGGCGCCACTTTTGTCTGGATCGGAGTGAACAATATTTGGAACGGGTGCCACTGGAAGTGGAGCGATGGCACTGCGCTCGACTACAAAGAGTGGCGTGAACAATTTGAATGTCTCGCATCCAGGACATTTGATAACCAATGGTTAAGT…
Tropidolaemus_subannulatus_CTL_8	OL634767	ATGGGGCGATGCATCTTCGTGAGCTTCGGCTTGCTGGTCGTGTTCCTCTCCCTGAGTGGAACTGGAGCTGATGAGCGTTGTCTCCCTGGTTGGTCCCTCTTCGATCAGTCTTGCTATCGGGTCTTCAGACAACGGATGAGGTGGGCTAATGCAGAGATGTCCTGCAGGCGGGAGGCGGAAGGCAGCCATCTGGCCTCCATCCAGAGCTTGGCAGAGTCAGATTTCCTGGCCAGACTGGTCTCCATCCGTGCCCGAGTCTACAGTGTGTGGATCGGACTGAGTTATACAAGGGAGAATGGCAACTGGCAATGGACTGATGGCTCCCCCTTCAATTATCAATTCTGGAATGGAAAAAAACCCAAGAACCTTTTGAGGAGGGAATCCTGCGTTTTCCTGCGG…
Tropidolaemus_subannulatus_Kallikrein_0	OL634768	ATGGTGCTGATCAGAGTGCTAGCAAACCTTCTGATACTACAGCTTTCTTACGCACAAAAGTCTTCTGAACTGATCATTGGAGGTGATGAATGTAACATAAATGAACATCGTTTCCTTGTAGCCTTGCATACCTTTAGATCTAGGAGGTTTCATTGCAGCGGGGTTTTGATCAACCAAGAATGGGTGCTCACTGCTGCACGCTGCAAAAGGAAAAATATCCGGATAAAGCTTGGTATGCATAGCAAAAATACACCAAATGAGGATGTGCAGACAAGAGTCCCAAAGAAGACGTTCTTTTGTCTCAATAGCAAAAGCTACACCAAATGGGGCAAGGACATCATGTTGATCAGGATGAAAAGACCCGTTAACAACAGTACACACATCGCGCCTGTCAGCTTG…
Tropidolaemus_subannulatus_Kallikrein_1	OL634769	ATGGTGCTGATCAGAGTGCTAGCAAACCTTCTGATACTACAGCTTTCTTACGCACAAAAGTCTTCTGAACTGATCATTGGAGGTGATGAATGTAACATAAATGAACATCGTTTCCTTGTAGCCTTGTATACGTCAAGATCTACGACTTTTCTCTGCGGCGCGACTTTGATCAACCAGGAATGGGTGGTCACTGCTGCACACTGCGACAGGTCTGATCTCTACCTATACATTGGTATGCATGACAAATATGTAAAATTTGATGATGAGCAAGGAAGAGAACCAAAGGAGAAGTACTTTTATAACTGTAGCGATAACCTTACCAAATGGGACAAGGACATCATGTTGATCAAGCTGGACCATCCTGTTGACAATAGTACACACATCGAGCCTATCAGCTTG…
Tropidolaemus_subannulatus_Kallikrein_2	OL634770	ATGGTGCCGATCAGAGTGCTAGCAAACATTCTGATACTACAGCTTTCTTACGCTCAAAAGTCTTCTGAACTGATCATTGGAGGTAATAATTGTAACATAAATGAACATCGATTCCTTGTAGCCTTGCATACCTTTAGATCTAGGAGGTTTCATTGCAGCGGGGTTTTGATCAACCAAGAATGGGTGCTCACTGCTGCACGCTGCAAAAGGAAAAATATCCGGATAAAGCTTGGTATGCATAGCAAAAATACACCAAATGAGGATGTGCAGACAAGAGTCCCAAAGAAGACGTTCTTTTGTCTCAATAGCAAAAGCTACACCAAATGGGGCAAGGACATCATGTTGATCAGGATGAAAAGACCCGTTAACAACAGTACACACATCGCGCCTGTCAGCTTG…
Tropidolaemus_subannulatus_Kallikrein_3	OL634771	ATGGTGCCGATCAGAGTGCTAGCAAACATTCTGATACTACAGCTTTCTTACGCTCAAAAGTCTTCTGAACTGATCATTGGAGGTAATAATTGTAACATAAATGAACATCGTTTCCTTGTAGCCTTGTATACGTCAAGATCTACGACTTTTCTCTGCGGCGCGACTTTGATCAACCAGGAATGGGTGGTCACTGCTGCACACTGCGACAGGTCTGATCTCTACCTATACATTGGTATGCATGACAAATATGTAAAATTTGATGATGAGCAAGGAAGAGAACCAAAGGAGAAGTACTTTTATAACTGTAGCGATAACCTTACCAAATGGGACAAGGACATCATGTTGATCAAGCTGGACCATCCTGTTGACAATAGTACACACATCGAGCCTATCAGCTTG…
Tropidolaemus_subannulatus_Kallikrein_4	OL634772	ATGGTGCCGATCAGAGTGCTAGCAAACATTCTGATACTACAGCTTTCTTACGCCTTGTATACGTCAAGATCTACGACTTTTCTCTGCGGCGCGACTTTGATCAACCAGGAATGGGTGGTCACTGCTGCACACTGCGACAGGTCTGATCTCTACCTATACATTGGTATGCATGACAAATATGTAAAATTTGATGATGAGCAAGGAAGAGAACCAAAGGAGAAGTACTTTTATAACTGTAGCGATAACCTTACCAAATGGGACAAGGACATCATGTTGATCAAGCTGGACCATCCTGTTGACAATAGTACACACATCGAGCCTATCAGCTTGCCTTCCAGCCCTCCCAGTGTGGGCTCAGTTTGCCCTGTTATGGGATGGGGTGCAATCTCACCTACTGAA…
Tropidolaemus_subannulatus_SVMP_0	OL634773	ATGATCCAAGTTCTCTTGGTAACCATATGCTTAGCAGTTTTTCCTTATCAAGGGAGCTCTATAATCCTGGAATCTGGGAACGTGAATGATTATGAAGTAGTGTATCCACGAAAAGTCACTGCATTGCCCAAAGGAGCAGTTCAGCCAAAGTATGAAGACGCCATGCAATATGAATTTAAGGTGAACGGAGAACCAGTGGTCCTTCACTTGGAAAAAAATAAAGGACTTTTTTCAGAAGGTTACAGCGAGACTCATTATTCCCCTGATGGCAGAGAAATTACAACAAACCCTTCGGTTGAGGATCATTGCTATTATCATGGACACATCCAGAATTATAAGGACTCAACTGCAAGCATCAGTGCATGCAATGGTTTGAAAGGACATTTCATGCTTCAAGGG…
Tropidolaemus_subannulatus_SVMP_1	OL634774	ATGATCCAAGTTCTCTTGGTAACCATATGCTTAGCAGTTTTTCCTTATCAAGGGAGCTCTATAATCCTGGAATCTGGGAACGTGAATGATTATGAAGTAGTGTATCCACGAAAAGTCACTGCATTGCCCAAAGGAGCAGTTCAGCCAAAGTATGAAGACGCCATGCAATATGAATTTAAGGTGAACGGAGAACCAGTGGTCCTTCACTTGGAAAAAAATAAAGGACTTTTTTCAGAAGGTTACAGCGAGACTCATTATTCCCCTGATGGCAGAGAAATTACAACAAACCCTTCGGTTGAGGATCATTGCTATTATCATGGACACATCCAGAATTATAAGGACTCAACTGCAAGCATCAGTGCATGCAATGGTTTGAAAGGACATTTCATGCTTCAAGGG…
Tropidolaemus_subannulatus_SVMP_2	OL634775	ATGATCCAAGTTCTCTTGGTAACCATATGCTTAGCAGTTTTTCCTTATCAAGGGAGCTCTATAATCCTGGAATCTGGGAACGTGAATGATTATGAAGTAGTGTATCCACGAAAAGTCACTGCATTGCCCAAAGGAGCAGTTCAGCCAAAGTATGAAGACGCCATGCAATATGAATTTAAGGTGAACGGAGAACCAGTGGTCCTTCACTTGGAAAAAAATAAAGGACTTTTTTCAGAAGGTTACAGCGAGACTCATTATTCCCCTGATGGCAGAGAAATTACAACAAACCCTTCGGTTGAGGATCATTGCTATTATCATGGACACATCCAGAATTATAAGGACTCAACTGCAAGCATCAGTGCATGCAATGGTTTGAAAGGACATTTCATGCTTCAAGGG…
Tropidolaemus_subannulatus_SVMP_3	OL634776	ATGATCCAAGTTCTCTTGGTAACCATATGCTTAGCAGTTTTTCCTTATCAAGGGAGCTCTATAATCCTGGAATCTGGGAACGTGAATGATTATGAAGTAGTGTATCCACGAAAAGTCACTGCATTGCCCAAAGGAGCAGTTCAGCCAAAGTATGAAGACGCCATGCAATATGAATTTAAGGTGAACGGAGAACCAGTGGTCCTTCACTTGGAAAAAAATAAAGGACTTTTTTCAGAAGGTTACAGCGAGACTCATTATTCCCCTGATGGCAGAGAAATTACAACAAACCCTTCGGTTGAGGATCATTGCTATTATCATGGACACATCCAGAATTATAAGGACTCAACTGCAAGCATCAGTGCATGCAATGGTTTGAAAGGACATTTCATGCTTCAAGGG…
Tropidolaemus_subannulatus_SVMP_4	OL634777	ATGATCCAAGTTCTCTTGGTAACCATATGCTTAGCAGTTTTTCCTTATCAAGGGAGCTCTATAATCCTGGAATCTGGGAACGTGAATGATTATGAAGTAGTGTATCCACGAAAAGTCACTGCATTGCCCAAAGGAGCAGTTCAGCCAAAGTATGAAGACGCCATGCAATATGAATTTAAGGTGAACGGAGAACCAGTGGTCCTTCACTTGGAAAAAAATAAAGGACTTTTTTCAGAAGATTACAGCGAGACTCATTATTCCCCTGATGGCAGAGAAATTACAACAAACCCTTCGGTTGAGGATCATTGCTATTATCATGGACACATCCAGAATTATAAGGACTCAACTGCAAGCATCAGTGCATGCAATGGTTTGAAAGGACATTTTATGCTTCAAGGG…
Tropidolaemus_subannulatus_Waglerin_0	OL634778	ATGTCGTCTGAGAGTTGGGCCCTGGACCTCTCGCTCGACGAGAAGCCGGTGCAGGAGGAGACGCAGTCGCTTCAGCGTCCTCGTCTTCCGAGATCGCCGCTAGAGGAGGAGGAGCAGCTGTCGTCGGAGAGATCGCCCCAGACCCTCTCGCTCGGCGGGAAGCCTGACCTTCGTCCGTGTTATCCTCCGTGTCATAATCCTCATCGCCCGCGTCCGAAACCGCGGGTGGTGGTGCAGCAGCTGTCGTCGCCCCACGAGAGTCCGGCGGGCGGCACGACGGCCTTGCGAGAGGAGCTGAGTCCGGGGCCAGAAGCGGCGTCGGGCCCCGCGGCTGCGAAGGCACCCGCTGCACCCCTTAGGCGGGCGAAGGGCAAAGGGGCGTCGGCGTCGGCGCGGCCG…
Tropidolaemus_subannulatus_Waglerin_1	OL634779	ATGTTCGTCTCTCGCTTGGCGGCCGGCGGGCTGCTGCTCCTGGCCCTGCTGGCGCTCTCGCTCGACGGGAAGCCGGTGCAGGAGGAGACGCAGTCGCTTCAAGGTCGTCCGTGTATACATCCGTGTTATAATCCTAATAATCGCCCGCGTCCGAGATCGCCGCTAGAGGAGGAGCAGCAGCTGTCGTCGGAGAGATCGCCCCTGGCCCTCTCGCTCGACGAGAAGCCGGTGCAGGAGGAGACGCAGTCGCTTCAGCGTCCTCGTCTTCCGAGATCGCCGCTAGAGGAGGAGGAGCAGCTGTCGTCGGAGAGATCGCCCCAGACCCTCTCGCTCGGCGGGAAGCCTGACCTTCGTCCGTGTTATCCTCCGTGTCATAATCCTCATCGCCCGCGTCCGAAA…
Tropidolaemus_subannulatus_Waglerin_2	OL634780	ATGTTCGTCTCTCGCTTGGCGGCCGGCGGGCTGCTGCTCCTGGCCCTGCTGGCGCTCTCGCTCGACGGGAAGCCGGTGCAGGAGGAGACGCAGTCGCTTCAGCGTCCTCGTCTTCCGAGATCGCCGCTAGAGGAGGAGGAGCAGCTGTCGTCGGAGAGATCGCCCCAGACCCTCTCGCTCGGCGGGAAGCCTGACCTTCGTCCGTGTTATCCTCCGTGTCATCATCGCCCGCGTCCGAAACCGCGGGTGGTGGTGCAGCAGCTGTCGTCGCCCCACGAGAGTCCGGCGGGCGGCACGATGGCCTTGCGAGAGGAGCTGACTCCGGGGCCAGAAGCGGCGTCGGGCCCCGCGGCTGCGAAGGCACCCGCTGCACCCCTTAGGCGGGCGAAGGGCAAAGGG…
Tropidolaemus_subannulatus_Waglerin_3	OL634781	ATGTTCGTCTCTCGCTTGGCGGCCGGCGGGCTGCTGCTCCTGGCCCTGCTGGCGCTCTCGCTCGACGGGAAGCCGGTGCAGGAGGAGACGCAGTCGCTTCAAGGTCGTCCGTGTATACATCCGTGTTATAATCCTCATAATCGCCCGCGTCCGAGATGGTCGCCAGAGGAGGAGCAGCAGCTGTCGTCGGAGAGATCGCCCCTGGCCCTCTCGCTCGACGAGAAGCCGGTGCAGGAGGAGACGCAGTCGCTTCAGCGTCCTCGTCTTCCGAGATCGCCGCTAGAGGAGGAGGAGCAGCTGTCGTCGGAGAGATCGCCCCAGACCCTCTCGCTCGGCGGGAAGCCTGACCTTCGTCCGTGTTATCCTCCGTGTCATAATCCTCATCGCCCGCGTCCGAAA…
Vipera_transcaucasiana_3FTx_07	OL439441	ATGAAAACTCTGCTGTTGATCCTGGGGGTGGTGGCATTCGTGTACCTGGACTCAGGATACTCCCTGACATGTGCATCATGCCCTAGTGTGAAGTGTATGGTGACTCCTAATGTGCAGTGCACAGAAGGTTCTAATCAATGCTTTAAAAAGTGGACTGGATCTGAAGGGTTACGTACGAAGTACGAAAGGGGATGTGCTGCAAATTGCAGTAATGTGACAGGCGAAGAGAGAGTTATGTATTGCGCAACAGACAACTGCAACAACTAG
Vipera_transcaucasiana_3FTx_08	OL439442	ATGAAAACTCTGCTGTTGATCCTGGGGGTGGTGGCATTCGTGTACCTCGACTCAGGATACTCCCTGATATGTGCATCATGCCCTAGTGTGAAGTGTATGGTGACTCCTAATGTGCAGTGCACAGAAGGTTTTAATCAATGCTTTAAAAAGTGGAATGGATCTGAAGGGTTACTTACGAAGTACGAAAGGGGATGTGCTGCAAATTGCAGTAATGTGACAGGCGAAGAGAGAGTTATGTATTGCGCAACAGACAACTGCAACAACTAG
Vipera_transcaucasiana_3FTx_09	OL439443	ATGAAAACTCTGCTGTTGATCCTGGGGGTGGTGGCATTCGTGTACCTGGACTCAGGATACTCCCTGACATGTGCATCATGCCCTAGTGTGAAGTGTGTTTGGACTCCTAATGTGCAGTGCACAGAAGGTTCTAATCAATGCTTTAAAAAGTGGACTGGATCTGAAGGGTTACGTACGAAGTACGAAAGGGGATGTGCTGCAAATTGCAGTAATGTGACAGGCGAAGAGAGAGTTATGTATTGCGCAACAGACAACTGCAACAACTAG
Vipera_transcaucasiana_3FTx_10	OL439444	ATGAAAACTCTGCTGTTGATCCTGGGGGTGGTGGCATTCGTGTACCTGGACTCAGGATACTCCCTGACATGTGCATCATGCTCTCGTAGGAAGTGTAGGGTGACTCCTAATGTGCAGTGTACAGAAGGTTTTAATCAATGCTTTAAAAAGTGGACTGGATCTAAAGGGTTACGTACGAAGTACGAAAGGGGATGTGCTGCAAATTGCAGTAATGTGACAGGCGAAGAGAGAGTTATGTATTGCGCAACAGACAACTGCAACAACTAG
Vipera_transcaucasiana_CTL_00	OL439445	ATGGGGCGATTCATCTCCATCAGCTTCGGCTTGCTGGTCGTGTTCCTCTCCCTGAGTGGAGTGAAAGGCTGTTGTTGTCCCACCGATTGGCTCTCCAGGGAAGAGTTTTGTTACAAGGTCTTCGATGACCAAAAGAACTGGAACGATGCAGAGATGTTCTGCAGGAAACACAAGCCAGGCTGCCACCTCGCCTCCCTCCACAGCAGTGACGACTCAACTGATGTGGCCGAGTACATTTCCGACTATCTCAAGAGTGGCAGCAATGTCTGGATTGGACTGAATGATCCAAAGAAACAACGTATCTGGCAGTGGACCGACAGATCCAGAACCAGCTACCTCACCTGGAATCCAGGAGAGCCCAACAACAGTGGGAACAATGAATACTGCGTTGAACTTTGG…
Vipera_transcaucasiana_CTL_01	OL439446	ATGGGGCGATTCATCTCCATCAGCTTCGGCTTGCTGGTCATGTTCCTCTCCCTGAGTGGAGTGAAAGGCTGTTGTTGTCCCACCGATTGGCTCTCCAGGGAAGAGTTTTGTTACAAGGTCTTCGATGACCAAAAGAACTGGAACGATGCAGAGATGTTCTGCAGGAAACACAAGCCAGGCTGCCACCTCGCCTCCCTCCACAGCAGTGACGACTCAACTGATGTGGCCGAGTACATTTCCGACTATCTCAAGAGTGGCAGCAATGTCTGGATTGGACTGAATGATCCAAAGAAACAACGTATCTGGCAGTGGACCGACAGATCCAGAACCAGCTACCTCACCTGGAATCCAGGAGAGCCCAACAACAGTGGGAACAATGAATACTGCGTTGAACTTTGG…
Vipera_transcaucasiana_CTL_05	OL439447	ATGGGGCAATTCACCGTTGTGAGTCTTGGCTTGCTGGCCGTGTTCCTCTCCCTGAGTGGAGCCAAAGGCAGTAATTGTCCCTTCAATTGGCTCCCCATGTATGGGCTTTGCTACAAGGTCTTCAACGAACCAAAGACCTGGGATGATGCAGAGATGTTCTGCAGGAAATACAAGCCAGGCTGTCACCTCGCCTCCCTTCACAGCAAAGAAGACTCAACTGAGTTTGCTGAGTACATTGCTGACTATCTCAAAGGTTGGGGCAACGTCTGGATCGGACTGTGGGGTAAAAAGAAAGGCTTCTCCTGGGAGTGGACAGATGGATCGAGTACCAAATACCTACCCTGGGAGCAAAATCAGCCCAATCACTACCCAAACAAAGAATTCTGCGCTGAGATTGTG…
Vipera_transcaucasiana_CTL_06	OL439448	ATGGGGCGATTCATCTCCGTCAGCTTCGGCTGGCTGATCGTGTTCCTCTCCCTGAGTGGAGCCAAAGGCAGTAATTGTCCCTTCAATTGGCTCCCCATGTATGGGCTTTGCTACAAGGTCTTCAACGAACCAAAGACCTGGGATGATGCAGAGATGTTCTGCAGGAAATACAAGCCAGGCTGTCACCTCGCCTCCCTTCACAGCAAAGAAGACTCAACTGAGTTTGCTGAGTACATTGCTGACTATCTCAAAGGTTGGGGCAACGTCTGGATCGGACTGTGGGGTAAAAAGAAAGGCTTCTCCTGGGAGTGGACAGATGGATCGAGTACCAAATACCTACCCTGGGAGCAAAATCAGCCCAATCACTACCCAAACAAAGAATTCTGCGCTGAGATTGTG…
Vipera_transcaucasiana_CTL_07	OL439449	ATGGGGCGATTCATCTCCGTCAGCTTCGGCTGGCTGATCGTGTTCCTCTCCCTGAGTGGAGCCAAAGGCAGTAATTGTCCCTTCAATTGGCTCCCCATGTATGGGCTTTGCTACAAGGTCTTCAACGAACCAAAGACCTGGGATGATGCAGAGATGTTCTGCAGGAAATACAAGCCAGGCTGTCACCTCGCCTCCCTTCACAGCAAAGAAGACTCAACTGAGTTTGCTGAGTACATTGCTGACTATCTCAAAGGTTGGGGCAACGTCTGGATCGGACTGTGGGGTAAAAAGAAAGGCTTCTCCTGGGAGTGGACAGATGGATCGAGTACCAAATACCTACCCTGGGAGCAAAATCAGCCCAATCACTACCCAAACAAAGAATTCTGCGCTGAGATTGTG…
Vipera_transcaucasiana_CTL_08	OL439450	ATGGGGCGATTCATCTCCGTCAGCTTCGGCTTTCTGGTCGTGTTCCTCTCCCTGAGTGGAACTGAAGCTGATCAGGATTGTCTCCCTGGTTGGTCCTTCTATGAAGGGCATTGCTACAGAGTCTTCATGAAGGACATGAACTGGGCAGATGCAGAGAAATTCTGCAGGAAGCAGGTGAGCGGTGGGCATCTCGTCTCCTTCCACAGCAGTGAAGAAGTGGATTTTATGATCTCGCTGGCCTATCCACTATTGATAGCCGACTTGGTCTGGATAGGACTGAGCGATTTCTGGAAGGAATGCAACTGGGAGTGGAGCGATGGTGTCCAGCTTGACTACAAAGCCTGGAGTGACGAACCCAATTGTTTCACAGCCAAGACAACTGATAACCAATGGATACGT…
Vipera_transcaucasiana_CTL_10	OL439451	ATGGGGCGATTCATCTCCATCAGCTTCGGCTTGCTGGTCATGTTCCTCTCCCTGAGTGGAGTGAAAGGCTGTTGTTGTCCCACCGATTGGCTCTCCAGGGAAGAGTTTTGTTACAAGGTCTTCGATGACCAAAAGAACTGGAACGATGCAGAGATGTTCTGCAGGAAACACAAGCCAGGCTGCCACCTCGCCTCCCTCCACAGCAGTGACGACTCAACTGATGTGGCCGAGTACATTTCCGACTATCTCAAGAGTGGCAGCAATGTCTGGATTGGACTGAATGATCCAAAGAAACAACGTATCTGGCAGTGGACCGACAGATCCAGAACCAGCTACCTCACCTGGAATCCAGGAGAGCCCAACAACACCTCAGCATGGAGCGCAACTGGGTCTTGGCCC…
Vipera_transcaucasiana_CTL_14	OL439452	ATGCAGAGATGTTCTGCAGGAAATACAAGCCAGGCTGTCACCTCGCCTCCCTTCACAGCAAAGAAGACTCAACTGAGTTTGCTGAGTACATTGCTGACTATCTCAAAGGTTGGGGCAACGTCTGGATCGGACTGTGGGGTAAAAAGAAAGGCTTCTCCTGGGAGTGGACAGATGGATCGAGTACCAAATACCTACCCTGGGAGCAAAATCAGCCCAATCACTACCCAAACAAAGAATTCTGCGCTGAGATTGTGTACTTTACAGGGTATCGCCTGTGGAATGATCAGGACTGCAAAGTCAAGAATGCTTTTCTCTGCCAGTGCAGATTCTAAGGCCCATCGCTCTTTCTCCCACTCCGGAAGGGGAGAAGCACCTGGTGAAGTCTGGAGAAGCAATGAA…
Vipera_transcaucasiana_CTL_19	OL439453	ATGGGGCGATTCATCTCCATCAGCTTCGGCTTGCTGGTCGTGTTCCTCGCCCTGAGTGGAACTGAAGCTGATTTCGATTGTCCCTCTGATTGGGTCTCCTATGATCAACATTGCTACAAGGGCTTCAATGACCTGAAAAATTGGACTGATGCAGAGAAATTCTGCACAGAACAGCACAAAGGCAGCCATCTGGCCTCCATCCACAGCAGTGAAGAAGAAGCTTTTGTGGTCAACCTGATCTCCCAAACTCTGGAATACCCTGCTGCCTGGATTGGACTGGGCAATATGTGGAAGGAATGCAGGGCGGAGTGGAGCGATGGTGGCAATGTCAACTACAAAGCCTTGGCTGAAGAATCTTATTGTCTCATAATCATTACACATAAAAAAGGATGGAGGAGT…
Vipera_transcaucasiana_CTL_20	OL439454	ATGGGGCGATTCATCTCCGTCAGCTTCGGCTTGCTGGTCGTGTTCCTCGCCCTGAGTGGAACTGGAGCTGCTTTCTGTTGTCCCTCTGGTTGGTCTGCCTATGATCAGAATTGCTACAAGGTCTTTAAGGAAGAGAAGAATTGGGAAGATGCAGAGAAATTCTGCACTGAACAGCACAAAGGCAGCCATCTGGTCTCCTTGCACAACATTGCAGAAGCAGATTTTGTGGTCAAGAAGACCTTGGCAATGTTGAAAGATGGTGTTATCTGGATGGGACTGAACGATGTCTGGAATGAATGCAACTGGGGGTGGACCGATGGTGCCAAGCTTGACTACAAAGCCTGGAATGAAGGAATCAATTGTTTCGTATTCGAGATAGCTAAAAACCATTGGTCACGA…
Vipera_transcaucasiana_CTL_22	OL439455	ATGGGGCGATTCATCTCCGTCAGCTTCGGCTGGCTGGTCGTGTTCCTCGCCCTGAGTGGAACTGGAGCTGCTTTCTGTTGTCCCTCTGGTTGGTCTGCCTATGATCAGAATTGCTACAAGGTCTTTAAGGAAGAGAAGAATTGGGAAGATGCAGAGAAATTCTGCACTGAACAGCACAAAGGCAGCCATCTGGTCTCCTTGCACAACATTGCAGAAGCAGATTTTGTGGTCAAGAAGACCTTGGCAATGTTGAAAGACGGTGTTATCTGGATGGGACTGAACGATGTCTGGAATGAATGCAACTGGGGGTGGACCGATGGTGCCAAGCTTGACTACAAAGCCTGGAATGAAGGAATCAATTGTTTCGTATTCGAGATAGCTAAAAACCATTGGTCACGA…
Vipera_transcaucasiana_CTL_23	OL439456	ATGGGGCGATTCATCTCCGTCAGGTTCGGCTGGCTGGTCGTGTTCCTCGCCCTGAGTGGAACTGGAGCTGCTTTCTGTTGTCCCTCTGGTTGGTCTGCCTATGATCAGAATTGCTACAAGGTCTTTAAGGAAGAGAAGAATTGGGAAGATGCAGAGAAATTCTGCACTGAACAGCACAAAGGCAGCCATCTGGTCTCCTTGCACAACATTGCAGAAGCAGATTTTGTGGTCAAGAAGACCTTGGCAATGTTGAAAGATGGTGTTATCTGGATGGGACTGAACGATGTCTGGAATGAATGCAACTGGGGGTGGACCGATGGTGCCAAGCTTGACTACAAAGCCTGGAATGAAGGAATCAATTGTTTCGTATTCGAGATAGCTAAAAACCATTGGTCACGA…
Vipera_transcaucasiana_CTL_24	OL439457	ATGGGGCGATTCATCTCCGTCAGCTTCGGCTGGCTGGTCGTGTTCCTCGCCCTGAGCGGAACTGGAGCTGATTTTGATTGTCCCTCTGGTTGGTCTGCCTATGATCAGCATTGCTACAAGGCCTTCGATGAACCGAAAAGGTCGGGCGATGCAGAGAAATTCTGCACGGAGCAGGCGAACGGTGGGCATCTCGTCTCAATCGAAAGCGTGGAAGAAGCAGAATTTGTGGCCAAGCTGATCTCTGAGAATATAAAGACATCCGCAGACTATGTCTGGATCGGACTGTGGAATCAACGCAAAGCAGAGTACTGCATTTCAAAGTGGACTGATGGCTCCAGCGTCATTTATAAGAACGTGATTGAACGATTTATAAAAAACTGTTTTGGGCTGGAAAAACAG…
Vipera_transcaucasiana_CTL_25	OL439458	ATGGGGCGATTCATCTCCGTCAGCTTCGGCTTGCTGGTCGTGTTCCTCGCCCTGAGCGGAACTGGAGCTGATTTTGATTGTCCCTCTGGTTGGTCTGCCTATGATCAGCATTGCTACAAGGCCTTCGATGAACCGAAAAGGTCGGGCGATGCAGAGAAATTCTGCACGGAGCAGGCGAACGGTGGGCATCTCGTCTCAATCGAAAGCGTGGAAGAAGCAGAATTTGTGGCCAAGCTGATCTCTGAGAATATAAAGACATCCGCAGACTATGTCTGGATCGGACTGTGGAATCAACGCAAAGCAGAGTACTGCATTTCAAAGTGGACTGATGGCTCCAGCGTCATTTATAAGAACGTGATTGAACGATTTATAAAAAACTGTTTTGGGCTGGAAAAACAG…
Vipera_transcaucasiana_CTL_26	OL439459	ATGGGGCGATTCATCTCCGTCAGCTTCGGCTTGCTGGTCGTGTTCCTCGCCCTGAGCGGAACTGGAGCTGATTTTGATTGTCCCTCTGGTTGGTCTGCCTATGATCAGCATTGCTACAAGGCCTTCGATGAACCGAAAAGGTCGGGCGATGCAGAGAAATTCTGCACGGAGCAGGCGAACGGTGGGCATCTCGTCTCAATCGAAAGCGTGGAAGAAGCAGAATTTGTGGCCAAGCTGATCTCTGAGAATATAAAGACATCCGCAGACTATGTCTGGATCGGACTGTGGAATCAACGCAAAGCAGAGTACTGCATTTCAAAGTGGACTGATGGCTCCAGCGTCATTTATAAGAACGTGATTGAACGATTTATAAAAAACTGTTTTGGGCTGGAAAAACAG…
Vipera_transcaucasiana_CTL_28	OL439460	ATGGGGCGATTCATCTCCGTCAGCTTCGGCTTGCTGGTCGTGTTCCTCGCCCTGAGCGGAACTGGAGCTGATTTTGATTGTCCCTCTGGTTGGTCTGCCTATGATCAGCATTGCTACAAGGCCTTCGATGAACCGAAAAGGTCGGGCTATGCAGAGAAATTCTGCACGGAGCAGGCGAACGGTGGGCATCTCGTCTCAATCGAAAGCGTGGAAGAAGCAGAATTTGTGGCCAAGCTGATCTCTGAGAATATAAAGACATCCGCAGACTATGTCTGGATCGGACTGTGGAATCAACGCAAAGCAGAGTACTGCATTTCAAAGTGGACTGATGGCTCCAGCGTCATTTATAAGAACGTGATTGAACGATTTATAAAAAACTGTTTTGGGCTGGAAAAACAG…
Vipera_transcaucasiana_CTL_29	OL439461	ATGGGGCGATTCATCTCCGTCAGGTTCGGCTGGCTGGTCGTGTTCCTCGCCCTGAGTGGAACTGGAGCTGCTTTCTGTTGTCCCTCTGGTTGGTCTGCCTATGATCAGAATTGCTACAAGGTCTTTAAGGAAGAGAAGAATTGGGAAGATGCAGAGAAATTCTGCACTGAACAGCACAAAGGCAGCCATCTGGTCTCCTTGCACAACATTGCAGAAGCAGATTTTGTGGTCAAGAAGACCTTGGCAATGTTGAAAGATGGTGTTATCTGGATGGGACTGAACGATGTCTGGAATGAATGCAACTGGGGGTGGACCGATGGTGCCAAGCTTGACTACAAAGCCTGGAATGAAGGAATCAATTGTTTCGTATTCAAGATAGCTAAAAACCATTGGTCACGT…
Vipera_transcaucasiana_CTL_33	OL439462	ATGGGATTTTCCATATATATCAGCCTCTGTTGCCTTGGAATCTTGATCACCAATCCTTTTTTGGGAGCCAGGGCTGCGTCATGCCCCACAGATTGGTTGCAGAAACAGGGGAACTGCTATGGATATTTCGATGAAAAATTAGATTGGGATGCTGCTGAGCTCGAGTGCCAGAGCCACGGGCCAGGATGTCATCTTGCCTCTGTCCTCAGCCGCCAAGAGTCCTCACTGTTGTCTCTATACATGAGAGACAAACAGGGATCCCTTAGCAGTGTCTGGATAGGGCTCTTTGATATTTCTGGGAAAAGGCGATGGAGATGGACTGATGAATCCACCTACAACTACAGAGCCTGGATGACAAGCCAGCCAGACAACTCTAATCAGGAGGAGCACTGTACGGAG…
Vipera_transcaucasiana_CTL_36	OL439463	ATGGGGCGATTCATCTCCGTCAGCTTCGGCTTGCTGGTCGTGTTCCTCGCCCTGAGTGGAACTGGAGCTGATTGTCCCTCTGATTGGTCCTCCCATGAAGGGCATTGCTACAAGGTCTTCAACGTGAAGAAGAACTGGACAGATGCAGAGAAATTCTGCACGCAGCAGGCGAACGGCTGGCATCTTGCCTCAATTGAAAGCGTGGAAGAAGCAAACTTTGTGGCTGAGCTGGTCTCTCAGACTCTGACGAAATCCCAGTCCCATGTCTGGATTGGACTAAGGAATCAAAGCAAAAGTCAGCAATGCAGCTCACACTGGACCGATGGCTCCGCGGTCTCTTATGAGAATGTGTATAACACAAAGTGTTTTGGGCTGAATGAAAATACAGGATATCGCAAC…
Vipera_transcaucasiana_CTL_39	OL439464	ATGGGGCGATTCATCTCCGTCAGCTTCGGCTGGCTGGTCGTGTTCCTCTCCCTGAGTGGAACTGGAGCTGGTTTAAAATGTCCCCCTGATTCGTCCCCCTATCGTTACTTTTGCTACAGAGTCTTCAAAGAATCAAAGACCTGGGAAGATGCAGAGAGGTTTTGCGTGGAGCATCCGAACGACGGGCATCTTGTCTCAATCGAAAGCATGGAAGAAGCAGAATTTGTGGCCCAGCTGCTCTCTAACATCACAGAGAAATTCATAACCCATTTCTGGATCGGACTGAGGATTGAAGACAAAAAACAGGAATGCAAGTCAGAGTGGAGCGATGGTTCCAGTGTAAGTTATGACAACTTGGTTAAACGAGAATTCAGAAAGTGTTTTGGGCTGGAAAAAGGG…
Vipera_transcaucasiana_CTL_40	OL439465	ATGGGGCGATTCATCTCCGTCAGCTTCGGCTGGCTGGTCGTGTTCCTCTCCCTGAGTGGAACTGGAGCTGGTTTAAAATGTCCCCCTGATTCGTCCCCCTATCGTTACTTTTGCTACAGAGTCTTCAAAGAATCAAAGACCTGGGAAGATGCAGAGAGGTTTTGCGTGGAGCATCCGAACGACGGGCATCTTGTCTCAATCGAAAGCATGGAAGAAGCAGAATTTGTGGCCCAGCTGCTCTCTAACATCACAGAGAAATTCATAACCCATTTCTGGATCGGACTGAGGATTGAAGACAAAAAACAGGAATGCAAGTCAGAGTGGAGCGATGGTTCCAGTGTAAGTTATGACAACTTGGTTAAACGAGAATTCAGAAAGTGTTTTGGGCTGGAAAAAGGG…
Vipera_transcaucasiana_Kallikrein_01	OL439466	ATGGTGCTGATCAGAGTGCTAGCAAACCTTCTGGTACTACAGCTTTCTTACGCACAAAAGTCTTCTGAACTGGTCATTGGAGGTGATGAATGTAACATAAATGAACATCCTTTCCTTGTAGCCTTGCATACTGCTAGGTCTAAGAGATTTTACTGTGCTGGGACTTTGATCAACCAGGAATGGGTGCTCACCGCTGCACGTTGCGACAGGAAAAATATCCGGATAATACTTGGTGTGCATAGCAAAAATGTACCAAATGAGGATGAGCAGATGAGAGTCCCAAAGGAGAAGTTCTTTTGTCTCAGTAGCAAAACCTACACCAGATGGGACAAGGACATCATGTTGATCAGGCTGAAAAGACCTGTTAACGACAGTACACACATCGCGCCTCTCAGCTTG…
Vipera_transcaucasiana_Kallikrein_03	OL439467	ATGGTGCTGATCAGAGTGCTAGCAAACCTTCTGTTGCTACAGCTTTCTTACGAAAAGTCTTCTGAACTGGTCATTGGAGGTGATGAATGTAACATAAATGAACATCGTTCCCTTGCACTCATGTATAACTCTACGTCTATGAAGTTTCACTGCTCTGGGACTTTGCTCAACCAGGAATGGGTGCTCACCGCTGCACACTGCGACATGGAAAATATGCAGATATACCTTGGTGTGCATAACAAAAAAACCCCAAATAAGGATCAGCAGACAAGAGTCCCAAAGGACATGTTCTTTTGTCTCAGTAACAAAAGCTATACCCTTTGGGACAAGGACATCATGTTGATCAGGCTGAACAGTCCTGTTACCTACAATACACACATCGCGCCTTTCAGCTTGCCT…
Vipera_transcaucasiana_Kallikrein_04	OL439468	ATGGTGCTGATCAGAGTGCTAGCAAACCTTCTGTTGCTACAGCTTTCTTACGTAGAAAAGTCTTCTGAACTGGTCATTGGAGGTGATGAATGTAACATAAATGAACATCCTTTCCTTGCATTCGTGACGTCTGACAGGAGACGATGTGCTGGGACTTTGATCAACCAGGAATGGGTGCTCACTGCTGCACACTGCAACGGGAAATATATGAAGATAGAGCTTGGTGTGCATGACAAAATGGTACGAAATAAGGATAAGCAGACAAGAGTCCCAAAGCAGAAGTTCTTTTGTCTCAGTAGCAAAAATTACACCATGTGGGACAAGGACATCATGTTGATCAGGCTGAACACACCTGTTAACAATAGTACACACATCGCGCCTCTCAGCTTGGCTTCCAGG…
Vipera_transcaucasiana_Kallikrein_05	OL439469	ATGGTGCTGATCAGAGTGCTAGCAAACCTTCTGTTGCTACAGCTTTCTTACGAAAAGTCTTCTGAACTGGTCATTGGAGGTGATGAATGTAACATAAATGAACATCCTTTCCTTGCATTCGTGACGTCTGACAGGAGACGATGTGCTGGGACTTTGATCAACCAGGAATGGGTGCTCACTGCTGCACACTGCAACGGGAAATATATGAAGATAGAGCTTGGTGTGCATGACAAAATGGTACGAAATAAGGATAAGCAGACAAGAGTCCCAAAGCAGAAGTTCTTTTGTCTCAGTAGCAAAAATTACACCATGTGGGACAAGGACATCATGTTGATCAGGCTGAACACACCTGTTAACAATAGTACACACATCGCGCCTCTCAGCTTGGCTTCCAGGCCT…
Vipera_transcaucasiana_Kallikrein_10	OL439470	ATGGTGCTGTTCAGAGTGCTAGCAAACCTTCTGGTACTACATCTTTCTTACGCTCAAAAGTCTTCTGAACTGGTCATTGGAGGTGATGAATGTAACATAAATGAACATCGTTCCCTTGTACTCTTGTATAATGCTAGCGGATTTCGCTGCGGTGGGACTTTGATCAACCAGCAATGGGTGCTCAGCGCTGCACACTGCAACATAGAAAATATGCAGATACACCTTGGTTTGCATAACTTCCGTCTACCAAATGAGGATCAGAAGATAAGAGTCCCAAAGGAGAAGTTCTTTTGTCTCAATAGCACAAGCAATACCAGAAAGGACAATGACATCATGTTGATCAAGCTGAAGAAACCTGTTAACAACAGTATACACATCGCGCCTCTCAGCTTGCCTTCC…
Vipera_transcaucasiana_Kunitz_02	OL439471	ATGTCTTCTGGAGGTCTTCTTCTCCTGCTGGGACTCCTCACCCTCTGGGCAGAGCTGACCCCCGTCTCCACCCGGGACCGTCCAAAGTTTTGTTATCTCCCTGCTGATCCTGGAAGATGTTTGGCCTATATGCCTAGTTTCTACTACGATTCGGCATCAAACAAATGTAAAAAATTTATTTACGGTGGATGCCGTGGGAATGCCAACAATTTTAAGACCTGGGATGAATGTCGCCACACCTGTGTTGCATCCGGAATACAACCCCGAATTGCGTCTAATTAG
Vipera_transcaucasiana_Kunitz_03	OL439472	ATGTCTTCTGGAGGTCTTCTTCTCCTGCTGGGACTCCTCACCCTATGGGCAGAGCTGACCCCCGTCTCAAGCCGGGACCGTCCAATGTTTTTTTATCTCCCTGCTGAACCTGGGGATCCGCCTCCGCCTCCTCCTTTTACTCCTCTTCCTCCTCCTCCTTTTACTTCTCCTTTTACTCCTCCTCCTCCTCCTCCTTTTAAAGAAAAGACGGGACAACCATTTGAAATGTTGTAG
Vipera_transcaucasiana_Kunitz_04	OL439473	ATGTTGTCTGCAGGTAGTCTTCTCCTGCTGCAACTCCTCACCCCCTGGTCTGCGCTGACCCCCCTCTCCACCCGGGACCGTCCAAAGTTTTGTTATCTCCCTGCTGATCCTGGAAGATGTTTGGCCTATATGCCTAGTTTTTACTACGATTCGGCATCAAAAAAATGTAAAAAATTTATTTACGGTGGATGCCGTGGGAATACCAACAATTTTAAGACCTGGGATGAATGTCGCCACACCTGTGTTGCATCCGCAGTACAACCCCGAATTACGTCTAATTAG
Vipera_transcaucasiana_SVMP_PIII_03	OL439474	ATGATCCGAGCTCTCTTGGTAGCTGTATGCTTAGCGGTTTTTCCATATCAAGGGATCTCTATAATCCTGGAATCTGGGAACATTAACGATTATGAAGTAGTGTATCCACAAAAAGTCACTGCATTGCCCAAAGGAGCAATTCAGCAGCCTGAGCAAAAGTATGAAGATGCCATGCAATATGAATTTAAAGTAAAAGGAGAGCCAGTGGTCCTTCACCTGGAAAAAAATAAAGATTTTTTTCCAGAAAATTACAGCGAGACTCATTATTCTCCTGATGACAGAGAAATTACAACAAACCCTCCAGTTGAGGATCACTGCTATTATTATGGACACATCCAGAATGATGCTGACTCAACTGCAAGCATCAGTGCATGCAATGGTTTGAAAGGATATTTCACG…
Vipera_transcaucasiana_SVMP_PIII_05	OL439475	ATGATCCGAGCTCTCTTGGTAGCTGTATGCTTAGCGGTTTTTCCATATCAAGGGATCTCTATAATCCTGGAATCTGGGAACATTAACGATTATGAAGTAGTGTATCCACAAAAAGTCACTGCATTGCCCAAAGGAGCAATTCAGCAGCCTGAGCAAAAGTATGAAGATGCCATGCAATATGAATTTAAAGTAAAAGGAGAGCCAGTGGTCCTTCACCTGGAAAAAAATAAAGATTTTTTTCCAGAAAATTACAGCGAGACTCATTATTCTCCTGATGACAGAGAAATTACAACAAACCCTCCAGTTGAGGATCACTGCTATTATTATGGACACATCCAGAATGATGCTGACTCAACTGCAAGCATCAGTGCATGCAATGGTTTGAAAGGATATTTCACG…
