# Supplementary material for: Dynamic genetic differentiation drives the widespread structural and functional convergent evolution of snake venom proteinaceous toxins
Source: BMC Biol. 2022 Jan 7;20:4. doi: 10.1186/s12915-021-01208-9 (PMC8742412; doi:10.1186/s12915-021-01208-9)
Supplement: Supplementary file 27 — Additional file 27. MrBayes settings.txt. [file 12915_2021_1208_MOESM27_ESM.txt]

begin mrbayes
log start replace
set autoclose = no nowarn=no
lset applyto = (all) nst = 6 rates = invgamma
prset applyto = (all) aamodelpr = mixed
unlink revmat = (all) shape = (all) pinvar = (all) statefreq = (all) tratio = (all)
showmodel
mcmc ngen = 15000000 printfreq = 1000 samplefreq = 100 nchains = 4 temp = 0.2 checkfreq = 50000 diagnfreq = 1000 stopval = 0.01 stoprule = yes
sumt relburnin = yes burninfrac = 0.25 contype = halfcompat
sump relburnin = yes burninfrac =0.25
outgroup 1
log stop
end
