# Supplementary material for: Dynamic genetic differentiation drives the widespread structural and functional convergent evolution of snake venom proteinaceous toxins
Source: BMC Biol. 2022 Jan 7;20:4. doi: 10.1186/s12915-021-01208-9 (PMC8742412; doi:10.1186/s12915-021-01208-9)
Supplement: Supplementary file 28 — Additional file 28. MEME LRT_P values.csv. [file 12915_2021_1208_MOESM28_ESM.csv]

Site	Partition	&alpha;	&beta;<sup>-</sup>	p<sup>-</sup>	&beta;<sup>+</sup>	p<sup>+</sup>	LRT	p-value	# branches under selection	Total branch length	MEME LogL	FEL LogL
1	1	0	0	0.82	6.85	0.18	6.02	0.02	3	0	-55.17	-54.09
2	1	1.54	1.51	1	2.31	0	0	0.67	0	0	-83.47	-83.47
3	1	1.28	0.05	0	1.81	1	0.37	0.47	0	0	-81.55	-81.56
4	1	0.72	0.06	0	1.12	1	0.32	0.48	0	0	-60.47	-60.47
5	1	0	0	0.78	13.05	0.22	18.1	0	5	0	-83.45	-79.66
6	1	1.55	0.03	0.02	3.09	0.98	2.67	0.13	2	0	-144.33	-144.33
7	1	1	1	0.97	179.67	0.03	14.76	0	2	0	-97.8	-90.59
8	1	0	0	0	1.07	1	5.86	0.02	6	0	-49.08	-49.08
9	1	2.23	1.51	0.98	4619.76	0.02	16.26	0	2	0	-138.93	-130.52
10	1	1.5	0.06	0.99	63.79	0.01	5.53	0.03	2	0	-48.85	-46.09
11	1	5119	1.68	1	7678.5	0	0	0.67	0	0	-8.86	-8.86
12	1	2.43	1.43	0.99	3541.87	0.01	11.88	0	1	0	-119.04	-112.26
13	1	0.37	0.37	0.45	3.61	0.55	5.34	0.03	1	0	-105.06	-104.85
14	1	0	0	0	0.64	1	0.15	0.55	4	0	-46.83	-46.8
15	1	0.56	0.32	0.73	17.93	0.27	14.64	0	2	0	-128.94	-126.45
16	1	2.74	0	0.66	9.29	0.34	2.56	0.13	4	0	-129.06	-127.25
17	1	1.12	0	0.93	6.67	0.07	1.7	0.21	3	0	-35.9	-33.86
18	1	0.36	0.18	0.56	2.71	0.44	2.43	0.14	1	0	-60.34	-60.12
19	1	1.66	0.75	0.92	11.83	0.08	1.01	0.31	1	0	-88.28	-87.57
20	1	2.92	0.37	0.85	22.27	0.15	6.8	0.01	5	0	-136.39	-131.34
21	1	0	0	0	1.8	1	5.45	0.03	2	0	-75.82	-75.82
22	1	0	0	0	2.04	1	11.05	0	3	0	-54.17	-54.17
23	1	0.07	0.03	0.61	8.05	0.39	8.16	0.01	4	0	-98.39	-97.01
24	1	0.68	0.68	0.97	4652.51	0.03	23.86	0	1	0	-87.64	-75.85
25	1	0.43	0.03	0	1.43	1	1.92	0.19	0	0	-67.52	-67.52
26	1	0	0	0.53	2.15	0.47	4.92	0.04	3	0	-49.55	-49.31
27	1	0.48	0.04	0	1.21	1	1.69	0.22	0	0	-76.11	-76.11
28	1	4.73	1.36	1	7.09	0	0	0.67	0	0	-98.02	-98.02
29	1	1.48	1.28	1	2.22	0	0	0.67	0	0	-78.19	-78.19
30	1	1.24	0.98	1	1.85	0	0	0.67	0	0	-53.31	-53.31
31	1	0	0	0	0.86	1	3.03	0.11	6	0	-53.32	-53.32
32	1	1.85	0.56	0.67	6.15	0.33	1.3	0.27	0	0	-112.65	-112.03
33	1	0	0	0	1.65	1	15.01	0	3	0	-69.84	-69.84
34	1	0.33	0.09	1	0.5	0	0	0.67	0	0	-17.56	-17.56
35	1	0.65	0.05	0	2.08	1	2.99	0.11	0	0	-95.14	-95.14
36	1	0.23	0.02	0	2.15	1	6.03	0.02	0	0	-79.85	-79.85
37	1	0.59	0.4	1	1.04	0	0	0.67	0	0	-34.34	-34.34
38	1	0.51	0.15	0.67	6.62	0.33	5.63	0.03	1	0	-101.82	-100.87
39	1	1.66	1.21	1	3.01	0	0	0.67	0	0	-71.75	-71.75
40	1	1.36	0.12	0	1.97	1	0.42	0.45	0	0	-91.43	-91.43
41	1	0.22	0.15	0.7	12.68	0.3	8.13	0.01	1	0	-114.99	-112.69
42	1	0.72	0	0.77	15.51	0.23	16.22	0	7	0	-111.1	-105.32
43	1	1.09	0.06	0	2.22	1	1.19	0.28	0	0	-96.82	-96.82
44	1	2.62	0.77	0.96	7.13	0.04	0.35	0.47	0	0	-68.36	-68.18
45	1	0	0	0	0.84	1	3.83	0.07	5	0	-41.91	-41.91
46	1	1.16	0.47	0.64	3.66	0.36	1.02	0.31	0	0	-93.61	-93.24
47	1	0.59	0.02	0	1.38	1	1.56	0.23	1	0	-69.01	-69.01
48	1	0.74	0	0.8	5.66	0.2	2.5	0.14	8	0	-77.69	-76.5
49	1	1.41	0.7	1	2.25	0	0	0.67	0	0	-71.32	-71.32
50	1	0	0	0.81	14.68	0.19	21.33	0	6	0	-76.4	-71.42
51	1	0.71	0	0.85	12.88	0.15	16.01	0	8	0	-99.39	-92.25
52	1	0	0	0.02	2.55	0.98	15.88	0	6	0	-78.04	-78.05
53	1	0	0	0.95	24.49	0.05	20.21	0	5	0	-47.93	-39.38
54	1	0.91	0	0.68	3.16	0.32	0.41	0.46	4	0	-57.92	-57.72
55	1	0	0	1	0	0	0	1	0	0	0	0
56	1	0	0	0.71	15.94	0.29	34.06	0	11	0	-127.59	-120.1
57	1	4	1.9	0.93	11.24	0.07	0.3	0.49	0	0	-127.84	-127.64
58	1	0	0	0.29	5.25	0.71	20.19	0	4	0	-116.66	-116.37
59	1	0.63	0.09	1	1.01	0	0	0.67	0	0	-15.04	-15.04
60	1	0	0	0.89	53.31	0.11	37.47	0	6	0	-98.46	-82.11
61	1	0.41	0.02	0.01	0.47	0.99	0.02	0.63	0	0	-36.14	-36.14
62	1	3.09	0.87	1	4.64	0	0	0.67	0	0	-84.67	-84.67
63	1	0.38	0.02	0.01	0.47	0.99	0.04	0.61	0	0	-42.84	-42.84
64	1	2.62	0.56	0.91	102.9	0.09	12.65	0	1	0	-142.54	-133.41
65	1	0.48	0.01	0.02	0.92	0.98	0.55	0.42	0	0	-48.11	-48.11
66	1	0	0	0.63	9.39	0.37	18.27	0	5	0	-104.14	-101.65
67	1	3.03	1.5	1	4.55	0	0	0.67	0	0	-127.74	-127.74
68	1	0.85	0.85	0.75	15.2	0.25	10.33	0	2	0	-136.33	-133.37
69	1	0.83	0	0.2	3.44	0.8	3.26	0.09	7	0	-104.41	-104.35
70	1	0	0	1	0	0	0	1	0	0	0	0
71	1	0.25	0.01	0.01	0.29	0.99	0.01	0.64	0	0	-23.73	-23.73
72	1	1.69	0.12	0	2.77	1	1.04	0.31	1	0	-139.78	-139.78
73	1	0.24	0.01	0	1.73	1	5.13	0.04	0	0	-56.31	-56.31
74	1	0	0	1	0	0	0	1	0	0	0	0
75	1	0.73	0.06	0	0.89	1	0.1	0.58	0	0	-71.07	-71.07
76	1	0.63	0.63	0.81	20.98	0.19	7.5	0.01	2	0	-130.1	-127.4
77	1	0	0	1	0	0	0	1	0	0	0	0
78	1	0.37	0.19	1	0.59	0	0	0.67	0	0	-22.46	-22.46
79	1	3.51	2.8	1	5.26	0	0	0.67	0	0	-142.32	-142.32
80	1	0.24	0.02	0	2.64	1	9.49	0	1	0	-100.66	-100.66
81	1	2.81	1.69	1	4.21	0	0	0.67	0	0	-107.59	-107.59
82	1	0.48	0	1	0.71	0	0	0.67	0	0	-16.7	-16.7
83	1	0.14	0.01	0	0.67	1	2.63	0.13	0	0	-36.51	-36.51
84	1	0.45	0.04	0	2.61	1	4.56	0.05	0	0	-113.69	-113.69
85	1	1.27	0	0.88	13.06	0.12	6.94	0.01	8	0	-95.01	-90.45
86	1	0.53	0.41	1	0.79	0	0	0.67	0	0	-32.2	-32.2
87	1	0.4	0.03	0	3.5	1	6.51	0.02	2	0	-130.52	-130.52
88	1	3.47	0.08	1	5.2	0	0	0.67	0	0	-33.49	-33.49
89	1	0.61	0.18	1	0.91	0	0	0.67	0	0	-23.23	-23.23
90	1	1.21	0	0.92	23.06	0.08	9.62	0	7	0	-67.92	-60.58
91	1	0.31	0.01	0	0.36	1	0.02	0.63	0	0	-33.68	-33.68
92	1	0.39	0.06	0.79	3.66	0.21	2.15	0.17	1	0	-57.79	-56.95
93	1	0	0	1	0	0	0	1	0	0	0	0
94	1	0.33	0.01	0	0.86	1	1.6	0.23	0	0	-55.97	-55.97
95	1	0.59	0	1	0.88	0	0	0.67	0	0	-20.26	-20.26
96	1	1.81	1.13	0.94	3.36	0.06	0.03	0.62	0	0	-112.42	-112.41
97	1	0	0	0	0.89	1	3.55	0.08	3	0	-44.86	-44.86
98	1	0.79	0.79	0.98	26.56	0.02	3.66	0.08	1	0	-75.35	-73.61
99	1	3.58	1.22	1	5.37	0	0	0.67	0	0	-92.75	-92.75
100	1	0	0	0.54	3.81	0.46	4.16	0.06	5	0	-74.93	-74.33
101	1	0	0	0.89	28.67	0.11	36.92	0	9	0	-83.87	-70.61
102	1	1.15	1.15	0.89	81.96	0.11	29.11	0	3	0	-157.41	-149.55
103	1	0.31	0.13	0.94	29.05	0.06	7.63	0.01	2	0	-58.57	-54.8
104	1	0	0	0.67	5.56	0.33	7.5	0.01	3	0	-68.52	-67.5
105	1	0	0	1	0	0	0	1	0	0	0	0
106	1	1.23	0	0.77	24.67	0.23	17.85	0	7	0	-146.39	-137.03
107	1	0.95	0.62	0.97	1.65	0.03	0	0.66	0	0	-65.69	-65.69
108	1	2.73	1.79	0.79	5.31	0.21	0.14	0.55	0	0	-120.64	-120.56
109	1	2.27	0.14	0	4.27	1	1.15	0.29	0	0	-145.01	-145.01
110	1	0.76	0.06	0	2.01	1	3.56	0.08	0	0	-115.06	-115.06
111	1	0.48	0.04	0	1.12	1	1.44	0.25	0	0	-79.51	-79.51
112	1	0	0	0	0.23	1	0.09	0.58	2	0	-21.64	-21.64
113	1	2.69	0	1	4.03	0	0	0.67	0	0	-33.05	-33.05
114	1	1.82	1.82	0.91	22.9	0.09	3.78	0.07	1	0	-142	-141.48
115	1	2.56	1.34	1	3.84	0	0	0.67	0	0	-114.16	-114.16
116	1	2.26	1.28	0.93	19.34	0.07	1.63	0.22	0	0	-108.49	-107.65
117	1	1.02	0	0.67	13.04	0.33	14.42	0	11	0	-140.77	-135.05
118	1	0.3	0.11	1	0.46	0	0	0.67	0	0	-19.52	-19.52
119	1	0.55	0.29	0.9	34.47	0.1	17.32	0	5	0	-97.76	-90.84
120	1	0	0	0	0.7	1	4.97	0.04	4	0	-44.17	-44.17
121	1	0	0	0	1.51	1	7.4	0.01	2	0	-56.63	-56.63
122	1	0.66	0.05	0	1.49	1	1.4	0.25	0	0	-67.47	-67.47
123	1	0.36	0.03	0.77	5.12	0.23	3.54	0.08	3	0	-64.18	-62.95
124	1	0	0	0.01	0.67	0.99	1.96	0.19	6	0	-45.44	-45.44
125	1	0.6	0.06	0	2.08	1	2	0.18	0	0	-85.63	-85.63
126	1	2.01	0	0.7	3.44	0.3	0.13	0.56	6	0	-82.93	-82.69
127	1	0	0	0.8	23.54	0.2	25.32	0	9	0	-118.24	-107.78
128	1	0.63	0.25	0.62	8.91	0.38	7.26	0.01	2	0	-115.38	-113.82
129	1	0.87	0.07	0	1.55	1	0.46	0.44	0	0	-78.3	-78.3
130	1	1.47	0.07	0	1.67	1	0.06	0.6	0	0	-92.21	-92.21
131	1	1.17	0	0.67	10.38	0.33	4.85	0.04	7	0	-117.28	-115.87
132	1	0	0	0.79	14.45	0.21	14.49	0	7	0	-96.27	-90.5
133	1	0.48	0.09	1	0.71	0	0	0.67	0	0	-23.6	-23.6
134	1	0	0	0.49	5.55	0.51	13.98	0	3	0	-84.86	-84.55
135	1	0	0	0.68	7.53	0.32	7.97	0.01	4	0	-82.25	-81.43
136	1	0	0	0	0.31	1	0.07	0.59	2	0	-26.51	-26.51
137	1	0	0	0.01	0.27	0.99	2.6	0.13	3	0	-22.32	-22.32
138	1	1.97	0	1	2.95	0	0	0.67	0	0	-18.31	-18.31
139	1	1.93	0	1	2.89	0	0	0.67	0	0	-26.15	-26.15
140	1	0.89	0.08	0	1.24	1	0.18	0.54	0	0	-77.28	-77.28
141	1	0	0	0.52	0.8	0.48	2.12	0.17	4	0	-31.16	-31.14
142	1	0.61	0	1	0.92	0	0	0.67	0	0	-8.66	-8.66
143	1	0.56	0.2	1	0.84	0	0	0.67	0	0	-23.42	-23.42
144	1	0.57	0.27	1	0.85	0	0	0.67	0	0	-41.8	-41.8
145	1	0.17	0	1	0.25	0	0	0.67	0	0	-11.55	-11.55
146	1	4.38	1.19	1	6.57	0	0	0.67	0	0	-83.74	-83.74
147	1	0.4	0.26	0.39	11.06	0.61	11.73	0	4	0	-166.16	-164.99
148	1	0	0	1	0	0	0	1	0	0	0	0
149	1	3.47	0	1	5.2	0	0	0.67	0	0	-29.87	-29.87
150	1	0	0	0	5.79	1	27.3	0	1	0	-144.62	-144.62
151	1	0	0	0	4.89	1	9.11	0	4	0	-146.13	-146.13
152	1	1.58	0	0.45	12.74	0.55	7.69	0.01	3	0	-180.03	-179.49
153	1	0	0	1	0	0	0	1	0	0	0	0
154	1	2.76	1.94	1	4.14	0	0	0.67	0	0	-111.8	-111.8
155	1	6.45	0	1	9.67	0	0	0.67	0	0	-35.31	-35.31
156	1	1.22	0	0.84	24.04	0.16	9.7	0	2	0	-114.1	-109.38
157	1	0	0	0	1.88	1	9.02	0	2	0	-83.87	-83.87
158	1	2.85	1.81	0.82	21.53	0.18	3.7	0.07	0	0	-162.95	-161.43
159	1	0.45	0	0.04	2.92	0.96	8.76	0.01	4	0	-93.32	-93.31
160	1	1.42	0	1	2.13	0	0	0.67	0	0	-20.66	-20.66
161	1	0.38	0.02	0.01	0.49	0.99	0.07	0.59	0	0	-34.13	-34.13
162	1	0	0	1	0	0	0	1	0	0	0	0
163	1	0.3	0.1	0.66	9.31	0.34	11.52	0	2	0	-111.75	-110.47
164	1	3.06	2.38	0.97	72.95	0.03	3.17	0.1	2	0	-184.92	-183.33
165	1	2.71	0	0.65	24.36	0.35	16.56	0	2	0	-186.58	-179.78
166	1	0.14	0.06	0.64	6.73	0.36	10.4	0	2	0	-78.4	-77.43
167	1	0.66	0	0.85	7.92	0.15	5.36	0.03	8	0	-72.89	-69.59
168	1	1.95	0.06	0	4.61	1	2.24	0.16	1	0	-149.43	-149.43
169	1	0.88	0.43	0.56	3.14	0.44	1.03	0.31	0	0	-88.8	-88.6
170	1	1.59	0.85	1	2.39	0	0	0.67	0	0	-85.53	-85.53
171	1	0.84	0.03	0	1.06	1	0.14	0.55	0	0	-83.3	-83.3
172	1	0	0	0.77	26.88	0.23	25.32	0	8	0	-130.15	-122.35
173	1	1.27	1.27	0.92	76.1	0.08	18.71	0	2	0	-133.2	-128.23
174	1	0	0	1	0	0	0	1	0	0	0	0
175	1	1.39	0	1	2.09	0	0	0.67	0	0	-23.11	-23.11
176	1	0.6	0.24	0.68	3.61	0.32	1.19	0.29	0	0	-62.7	-62.38
177	1	0	0	1	0	0	0	1	0	0	0	0
178	1	0.61	0	1	0.91	0	0	0.67	0	0	-8.72	-8.72
179	1	0	0	0.55	12.99	0.45	18.5	0	4	0	-143.42	-142
180	1	1.96	0.1	0	3.87	1	1.28	0.27	2	0	-155.76	-155.76
181	1	0.59	0	0.72	16.71	0.28	13.21	0	8	0	-134.56	-130.46
182	1	1.88	1.47	1	2.82	0	0	0.67	0	0	-72.36	-72.36
183	1	0.53	0.04	0	2.29	1	5.77	0.03	0	0	-102.1	-102.1
184	1	2.37	0.04	0.02	3.43	0.98	0.63	0.4	1	0	-149.94	-149.94
185	1	0	0	0	1.05	1	3.16	0.1	3	0	-45.26	-45.26
186	1	0.97	0.32	1	1.46	0	0	0.67	0	0	-40.01	-40.01
187	1	1.15	0	0.84	17.49	0.16	11.09	0	9	0	-96.7	-90.36
188	1	0.49	0.25	0.49	7.47	0.51	5.69	0.03	2	0	-128.51	-127.63
189	1	2.02	0	0.64	18.5	0.36	8.48	0.01	7	0	-159.72	-156.29
190	1	1.99	1.48	0.98	435.31	0.02	1.18	0.29	1	0	-109.53	-108.94
191	1	0.5	0.08	1	0.75	0	0	0.67	0	0	-26.48	-26.48
192	1	1.57	0.37	0.79	8.59	0.21	1.31	0.27	0	0	-92.85	-92.16
193	1	0.33	0	1	0.5	0	0	0.67	0	0	-10.9	-10.9
194	1	0	0	0	0.45	1	2.11	0.17	3	0	-28.98	-28.98
195	1	0.72	0.45	0.94	30.74	0.06	4.99	0.04	1	0	-87.68	-85.55
196	1	3.26	0.82	1	4.89	0	0	0.67	0	0	-72.97	-72.97
197	1	0.57	0.26	0.91	20.18	0.09	7.37	0.01	2	0	-71.88	-68.32
198	1	0.16	0.08	1	0.25	0	0	0.67	0	0	-18.85	-18.85
